# Supplementary material for: Comparative Transcriptome Analysis of Two Cucumber Cultivars with Different Sensitivity to Cucumber Mosaic Virus Infection
Source: Pathogens. 2020 Feb 21;9(2):145. doi: 10.3390/pathogens9020145 (PMC7168641; doi:10.3390/pathogens9020145)
Supplement: Supplementary file 1 [file pathogens-09-00145-s001.zip]

Archive with 4 entries (4 files):
- Tab S1.xlsx
- Tab S4.xlsx
- Tab S3.xlsx
- Tab S2.xlsx
