# Supplementary material for: Comparative Transcriptome Analysis of Two Cucumber Cultivars with Different Sensitivity to Cucumber Mosaic Virus Infection
Source: Pathogens. 2020 Feb 21;9(2):145. doi: 10.3390/pathogens9020145 (PMC7168641; doi:10.3390/pathogens9020145)
Supplement: Supplementary file 1 [file pathogens-09-00145-s001.zip › Tab S1.xlsx]

## Sheet: Tab. S1
ID					FDR	Heliana mock-inoculated						Heliana CMV-inoculated						fold_change	up_down	function
	FC	logCPM	LR	PValue		1	2	3				1	2	3
CsGy2G014880.1	3.28921	6.79441	42.7446	6.23727e-11	1.39079e-06	191.787	120.034	197.856	35.3423	169.893	0.208027	47.7266	60.2342	47.1656	6.03274	51.7088	0.116668	-3.28921	down	Patatin
CsGy5G015910.1	2.60124	5.01644	31.2833	2.22986e-08	0.000248607	47.5193	44.8218	46.7388	1.13335	46.36	0.0244468	13.1278	23.3186	17.5196	4.17357	17.9887	0.232011	-2.60124	down	chlorophyllase-1-like
CsGy2G025870.1	2.2813	5.00609	19.7501	8.82557e-06	0.0332869	54.2993	37.2175	41.9321	7.20311	44.483	0.16193	25.0209	14.8656	18.1908	4.22737	19.3591	0.218366	-2.2813	down	mitogen-activated protein kinase kinase kinase 2-like
CsGy7G014350.1	2.24919	4.83471	18.6858	1.54129e-05	0.0398762	35.7279	51.8795	29.8521	9.31309	39.1532	0.237863	19.8867	14.8656	17.3853	2.04986	17.3792	0.117949	-2.24919	down	phospholipase A1-Igamma2, chloroplastic
CsGy4G015540.1	2.17796	5.11834	19.4274	1.04497e-05	0.0332869	57.5634	44.4419	39.8742	7.49776	47.2932	0.158538	21.6067	26.9622	16.9271	4.09988	21.832	0.187792	-2.17796	down	macrophage migration inhibitory factor homolog
CsGy6G010010.1	2.14024	5.02036	19.6793	9.15896e-06	0.0332869	52.7075	35.9314	43.2603	6.86699	43.9664	0.156187	16.7023	25.0675	20.1375	3.43324	20.6358	0.166373	-2.14024	down	transcription repressor MYB6-like
CsGy1G029100.1	1.88819	8.52929	23.0266	1.59772e-06	0.0118753	492.526	496.866	459.102	16.8725	482.831	0.0349449	238.641	253.007	275.48	15.1606	255.709	0.0592884	-1.88819	down	L-ascorbate oxidase
CsGy5G025880.1	1.81779	5.98607	18.6032	1.6095e-05	0.0398762	89.7914	78.2424	76.6542	5.85461	81.5627	0.0717805	51.0124	44.7426	38.7982	4.98703	44.8511	0.111191	-1.81779	down	diphosphomevalonate decarboxylase
CsGy2G017310.1	0.488714	4.03307	22.1475	2.5249e-06	0.014075	10.4943	9.42094	12.4595	1.25815	10.7916	0.116587	21.7714	24.1931	20.1375	1.66608	22.034	0.075614	2.04619	up	Octicosapeptide/Phox/Bem1p family protein
