# Supplementary material for: Comparative Transcriptome Analysis of Two Cucumber Cultivars with Different Sensitivity to Cucumber Mosaic Virus Infection
Source: Pathogens. 2020 Feb 21;9(2):145. doi: 10.3390/pathogens9020145 (PMC7168641; doi:10.3390/pathogens9020145)
Supplement: Supplementary file 1 [file pathogens-09-00145-s001.zip › Tab S4.xlsx]

## Sheet: CMV H_V
Row.names	FC	logCPM	LR	PValue	FDR	H1_plus	H2_plus	H3_plus	V1_plus	V2_plus	V3_plus	fold_change	up_down	Gene Ontology 1	Gene Ontology 2	Gene Ontology 3	Gene Ontology 4	Gene Ontology 5	Gene Ontology 6	Gene Ontology 7	Gene Ontology 8	Gene Ontology 9	Gene Ontology 10	Gene Ontology 11	Gene Ontology 12	Gene Ontology 13	Gene Ontology 14	Gene Ontology 15	Gene Ontology 16	Gene Ontology 17	Gene Ontology 18	Gene Ontology 19	Gene Ontology 20	Gene Ontology 21	Gene Ontology 22	Gene Ontology 23	Gene Ontology 24
CsGy7G017300.1	0.0187237274520102	9.27568006173059	309.780796601247	2.4376802022377886e-69	5.435539314949818e-65	1637.7415029154001	952.243730972355	1057.005053173	21.4360855827139	20.066999042703106	26.7053004562251	-53.4081689964271	down
CsGy1G018500.1	44.176257125693795	4.4781520251643885	272.63432235126703	3.025382588790259e-61	2.248666032161509e-57	1.35603066148639	0.0	1.14692153320147	48.6847350034353	40.142987450616296	42.737898486521296	44.176257125693795	up	GO:0003924,GTPase activity	GO:0005525,GTP binding	GO:0005634,nucleus	GO:0006913,nucleocytoplasmic transport	GO:0015031,protein transport
CsGy5G009420.1	0.0436473834004662	4.63269839018059	272.97976690505	2.54387042616855e-61	2.248666032161509e-57	50.14564878465821	40.6087614740834	48.926569975512	1.5512956671700902	2.34505179393916	2.14581795063746	-22.9108808384908	down	GO:0005524,ATP binding
CsGy2G014880.1	0.0354081908869368	4.86795566775902	271.84648640538103	4.492422291707848e-61	2.504300806512539e-57	51.3608939635735	65.560148724341	50.114358745733796	2.5384838190056	1.95420982828264	1.43054530042498	-28.2420528965498	down	GO:0016042,lipid catabolic process	GO:0016787,hydrolase activity
CsGy2G008290.1	21.9420793964726	6.717419878835889	260.127337742678	1.6097542486324194e-58	7.17886004720114e-55	7.69319576891549	10.469446317537098	9.557085097257438	254.41248941589402	191.121721206042	158.671316238804	21.9420793964726	up	GO:0003924,GTPase activity	GO:0005525,GTP binding
CsGy5G012670.1	42.3634916802671	5.33142374437914	257.62113598470603	5.663184269031318e-58	2.1046280471810094e-54	1.60857729713688	2.53804759213021	1.6403952032606102	103.372702185061	71.3937990599256	61.632660026642704	42.3634916802671	up	GO:0016021,integral component of membrane
CsGy4G006530.1	0.0604339651478489	4.9849635817576115	200.79020173741299	1.40408645711941e-45	4.4726171172640797e-42	56.802920774217604	67.9961985288625	52.3306039868695	3.58885201255858	2.28942195416072	4.719368946102	-16.546986409936	down	GO:0016021,integral component of membrane	GO:0016760,cellulose synthase (UDP-forming) activity	GO:0030244,cellulose biosynthetic process	GO:0071555,cell wall organization
CsGy4G022840.1	0.0576448970599582	5.0209617430780185	186.86163200025902	1.53956602162931e-42	4.2911553937863e-39	77.1417721192162	50.28506791907989	53.77643405471721	2.67951069783924	3.51757769090874	4.17242379290618	-17.3475893097679	down	GO:0005506,iron ion binding	GO:0016021,integral component of membrane	GO:0020037,heme binding	GO:0033773,isoflavone 2'-hydroxylase activity	GO:0055114,oxidation-reduction process
CsGy7G013180.1	37.80415111707529	5.30398385018887	178.591776767508	9.83782550665175e-41	2.4373759238591196e-37	1.46870101042932	2.0621636686058	2.56757510075573	105.206051609899	75.8233413373663	50.5459339483492	37.80415111707529	up	GO:0003677,DNA binding	GO:0005634,nucleus	GO:0006355,regulation of transcription, DNA-templated
CsGy1G029770.1	21.0494623003707	7.970956480560268	178.37557541949403	1.09674789299743e-40	2.44552845180566e-37	23.3593398801616	28.2357794624486	16.9745242772184	639.556895510577	440.34861463968696	357.5171129978749	21.0494623003707	up
CsGy3G038750.1	0.107891867270512	4.42941066495975	169.36745724598302	1.0170015315288e-38	2.0615545590935692e-35	42.1027622989739	33.6291305957253	38.3709834501829	3.66669884967475	4.95066489831601	3.69557535943119	-9.2685391892676	down	GO:0016021,integral component of membrane
CsGy7G006840.1	84.22712241815371	5.51474386068286	165.061029871232	8.871113892207097e-38	1.64840081307028e-34	0.209814430061332	1.90353569409766	1.3551090809544095	108.026589186572	85.07326785790409	78.3223551982675	84.22712241815371	up	GO:0016021,integral component of membrane
CsGy3G031270.1	0.19375626980713606	7.7942145205792706	158.780034118397	2.0902699540244095e-36	3.58529534114125e-33	377.036530820213	401.170147531082	335.710301780751	69.2441975073193	70.8726764390503	75.5799998573528	-5.161123307108428	down	GO:0016021,integral component of membrane	GO:0055085,transmembrane transport
CsGy1G028230.1	54.826193012610595	3.48366277291861	150.697841759677	1.22019829711307e-34	1.9434272592162301e-31	0.4196288601226629	0.7931398725406921	0.14264306115309602	23.6925156440522	27.6194989063946	14.901513546093499	54.826193012610595	up	GO:0005985,sucrose metabolic process	GO:0016157,sucrose synthase activity
CsGy1G000260.1	72.3812028541079	2.7594981064427	149.63563386063	2.08258206381301e-34	3.09582765726016e-31	0.0699381433537772	0.158627974508138	0.28528612230619205	16.0770641870354	14.7217140397292	9.65618077786859	72.3812028541079	up
CsGy6G034770.1	0.148446806374332	6.66981499807724	149.327571923982	2.43186038881226e-34	3.38910143435849e-31	161.27735857381	211.926973942873	157.192653390712	22.987381249884	25.1441664572366	30.3990876340307	-6.7364197615565	down	GO:0006629,lipid metabolic process	GO:0016788,hydrolase activity, acting on ester bonds
CsGy5G009820.1	29.3024491389726	6.6642599549883	136.035758025266	1.9596934459329104e-31	2.57042614455365e-28	4.40610303128796	11.262586190077801	4.92118560978182	253.98940877939305	164.935309507054	169.638830208728	29.3024491389726	up	GO:0004386,helicase activity
CsGy6G026630.1	0.22023607706450105	5.68105981802718	135.139286436292	3.0780081478348603e-31	3.81296809335677e-28	88.6815657725895	86.2936181324273	75.5292869159727	17.628359854205502	18.499201637799498	18.9547252306309	-4.540582148614671	down	GO:0004497,monooxygenase activity	GO:0005506,iron ion binding	GO:0016021,integral component of membrane	GO:0016705,oxidoreductase activity, acting on paired donors, with incorporation or reduction of molecular oxygen	GO:0020037,heme binding	GO:0055114,oxidation-reduction process
CsGy2G018250.1	0.210386763901195	5.438987995262622	130.734990214527	2.8297041118647e-30	3.320881172966269e-27	68.67925677340921	65.8306094208774	78.4536836342029	13.5385803680299	15.5033979710422	15.7359983046747	-4.75315072800699	down	GO:0016021,integral component of membrane
CsGy6G019000.1	10.797707574334302	6.9331343075302	128.96891461817899	6.888886577905749e-30	7.68041964570712e-27	14.8968245343545	23.1596842781882	24.249320396026306	277.117816908111	231.248163013445	162.962952140079	10.797707574334302	up	GO:0005524,ATP binding	GO:0005886,plasma membrane	GO:0016021,integral component of membrane	GO:0042626,ATPase activity, coupled to transmembrane movement of substances	GO:0055085,transmembrane transport
CsGy3G039950.1	16.7374650677176	4.95044803856292	121.683869347148	2.70712640978656e-28	2.87445260406766e-25	2.58771130408976	5.2347231587685705	2.99550428421502	80.9494284505118	46.11935194747021	48.16169178097421	16.7374650677176	up	GO:0005509,calcium ion binding
CsGy6G017090.1	7.009527672871539	4.59666628763401	120.838264109818	4.14590782753733e-28	4.20206603356488e-25	4.3688260008804	7.40982994522416	6.623202615460559	39.655066005474794	47.3816412158856	39.8144599529945	7.009527672871539	up	GO:0007076,mitotic chromosome condensation	GO:1903046,meiotic cell cycle process
CsGy7G006140.1	416.043370443731	1.4407262541666102	114.20486168305	1.17517958350431e-26	1.13931105882518e-23	0.0	0.0	0.0	4.37084605569114	5.06895973325472	6.67254012961557	416.043370443731	up	GO:0016021,integral component of membrane
CsGy2G025870.1	0.0766567348356234	3.55066575182485	113.41173391267999	1.75314383948614e-26	1.62881672220258e-23	26.9261851912042	16.1800533998301	19.3281347862445	1.41026878833644	1.43308720740727	1.90739373389997	-13.0451682053028	down	GO:0004674,protein serine/threonine kinase activity	GO:0005524,ATP binding	GO:0005737,cytoplasm	GO:0007346,regulation of mitotic cell cycle	GO:0023014,signal transduction by protein phosphorylation	GO:0031098,stress-activated protein kinase signaling cascade	GO:0032147,activation of protein kinase activity	GO:0042981,regulation of apoptotic process
CsGy2G014790.1	0.11421202359041302	4.20861801726484	113.295422135121	1.8590598748379e-26	1.6581326835654194e-23	27.8349614259432	40.061019078106796	29.9790068764239	4.336576524134561	4.26317388072618	2.56282190571135	-8.75564558409539	down	GO:0016042,lipid catabolic process	GO:0016787,hydrolase activity
CsGy3G021860.1	294.70535907150503	0.960151635780673	106.45239449633002	5.868546172209548e-25	4.84654972399736e-22	0.0	0.0	0.0	4.04183034737224	3.69254461086765	3.7144108725534495	294.70535907150503	up	GO:0000148,1,3-beta-D-glucan synthase complex	GO:0003843,1,3-beta-D-glucan synthase activity	GO:0006075,(1->3)-beta-D-glucan biosynthetic process	GO:0016021,integral component of membrane
CsGy3G028200.1	0.0696114671875858	7.2462541816109	106.50397170807899	5.71777920736696e-25	4.84654972399736e-22	237.881306370636	420.505469971853	192.125225851799	25.474531284994196	18.389375045450002	15.3337766510386	-14.365449262910197	down	GO:0003824,catalytic activity	GO:0050662,coenzyme binding
CsGy3G036570.1	0.185158568896326	6.5268875959272	105.77209071167299	8.272251049008499e-25	6.58766621038541e-22	157.43076068935196	177.028819551082	130.661044016236	35.5387734660784	27.3589375959569	23.2463611319059	-5.4007762425509	down	GO:0005774,vacuolar membrane	GO:0016021,integral component of membrane
CsGy3G036690.1	0.255980611748816	5.23196673580826	104.944653094208	1.2559546318247399e-24	9.65699185531999e-22	63.1541434484608	53.616255383750804	60.765944051218995	14.666795398699	14.5914333845103	16.2128467381497	-3.90654586364245	down
CsGy6G015460.1	290.570669554669	0.941215319065994	101.459731611972	7.29310781043225e-24	5.42072393190061e-21	0.0	0.0	0.0	4.08977948617568	3.25701638047106	3.93399957616868	290.570669554669	up
CsGy2G007400.1	39.9408864505066	2.3227772985346498	98.4819056969583	3.28008089473099e-23	2.3593304448616694e-20	0.209814430061332	0.31725594901627696	0.213964591729644	12.128311579693401	11.334417004039302	6.079817526806152	39.9408864505066	up
CsGy0G000040.1	11.0082544641626	3.59338840754582	98.20443319024729	3.7734426094461996e-23	2.59934571916993e-20	2.1636064027924498	0.8854613537044291	2.6172148860370097	19.5327868259751	18.977592203763106	28.0913796402285	11.0082544641626	up	GO:0000779,condensed chromosome, centromeric region	GO:0000799,nuclear condensin complex	GO:0003682,chromatin binding	GO:0007076,mitotic chromosome condensation	GO:0010032,meiotic chromosome condensation	GO:0042393,histone binding	GO:0051304,chromosome separation
CsGy1G003630.1	4.4051752214145	6.06183710490855	98.16624934735559	3.8469104284064894e-23	2.59934571916993e-20	20.212123429241604	23.476940227204494	30.311650495032893	105.206051609899	116.99202838652	104.42980693102301	4.4051752214145	up	GO:0004190,aspartic-type endopeptidase activity	GO:0006508,proteolysis	GO:0009414,response to water deprivation	GO:0009737,response to abscisic acid
CsGy7G018570.1	0.157460458035065	5.53143008104154	95.87589887655909	1.22315393717068e-22	8.02173132089173e-20	62.5946383016306	106.122114945945	69.8237784344406	13.256526610362599	10.8132943831639	13.3517561372998	-6.35080078185285	down	GO:0016021,integral component of membrane
CsGy6G002870.1	25.7647696016527	4.67710445053407	93.1491783044538	4.84975830441868e-22	3.08971173348365e-19	1.26308286896922	3.3510159614844195	1.43563108897534	71.01831564304659	48.174138441581796	28.9463688814492	25.7647696016527	up	GO:0016021,integral component of membrane
CsGy6G034490.1	29.297676958601603	1.67592959023101	92.8241195510745	5.71543498779616e-22	3.54007692660774e-19	0.349690716768886	0.0	0.14264306115309602	7.05134394168221	4.95066489831601	6.55666596028114	29.297676958601603	up	GO:0003677,DNA binding	GO:0005634,nucleus	GO:0006355,regulation of transcription, DNA-templated
CsGy1G014810.1	0.000394516755874223	4.0444313480990886	92.7051988748621	6.06939298615858e-22	3.65771148122605e-19	15.1066389644159	64.7202135993205	19.1854917250914	0.0	0.0	0.0	-2534.74658581754	down	GO:0016491,oxidoreductase activity	GO:0055114,oxidation-reduction process
CsGy4G022110.1	0.268125615519057	5.31246868841751	91.5451813364808	1.0907313391880496e-21	6.40029668453032e-19	61.3357517212626	68.5272849875158	56.700616808355704	17.9104136118728	14.5914333845103	17.4049678218372	-3.729595167787779	down	GO:0003677,DNA binding
CsGy5G018660.1	72.3691553793355	7.46097199375509	91.33125170975252	1.2152608588404198e-21	6.948176059083e-19	1.50702711298719	9.02672488938561	4.19399128402333	476.237192805304	299.636908480093	267.253161692202	72.3691553793355	up	GO:0001172,transcription, RNA-templated	GO:0003723,RNA binding	GO:0003968,RNA-directed 5'-3' RNA polymerase activity	GO:0016021,integral component of membrane	GO:0031047,gene silencing by RNA
CsGy2G014800.1	0.117759519326444	6.4058000914465305	91.15655411279327	1.3274302679780098e-21	7.399760028843409e-19	109.427247297477	209.57245891724895	134.869798857089	20.907234787087802	19.578186024322	12.9347521822259	-8.49188248830974	down	GO:0016042,lipid catabolic process	GO:0016787,hydrolase activity
CsGy7G014350.1	0.177222260819978	3.51554769546637	90.35454890805241	1.99087384647061e-21	1.08274402508785e-18	21.4010718662558	16.1800533998301	18.472276419326	2.96156445550653	3.51757769090874	3.4571511426936903	-5.642631999914482	down	GO:0006629,lipid metabolic process	GO:0016787,hydrolase activity
CsGy4G019180.1	408.013440541109	1.4185167603611395	89.87573533466009	2.53598265385131e-21	1.34636526703754e-18	0.0	0.0	0.0	3.33288822747552	5.1974164593005	7.26013661176512	408.013440541109	up	GO:0000148,1,3-beta-D-glucan synthase complex	GO:0003843,1,3-beta-D-glucan synthase activity	GO:0006075,(1->3)-beta-D-glucan biosynthetic process	GO:0016021,integral component of membrane
CsGy1G022540.1	0.290680015172209	5.60999139062472	86.16326033894279	1.65677250560139e-20	8.59132868137205e-18	72.805607231282	74.555148018825	78.02575445074359	22.1412199768822	18.6301336962945	24.6769064323308	-3.44020898515354	down	GO:0006811,ion transport	GO:0009707,chloroplast outer membrane	GO:0015288,porin activity	GO:0034426,etioplast membrane	GO:0042803,protein homodimerization activity	GO:0045037,protein import into chloroplast stroma	GO:0046930,pore complex
CsGy6G022000.1	0.247084946071715	7.190146549215361	86.0484618618944	1.7557965577086497e-20	8.89789810086081e-18	205.198512599982	285.530354114649	210.68380132312302	55.5645902604558	52.89394601885	64.6129627358614	-4.0471911215091	down	GO:0004674,protein serine/threonine kinase activity	GO:0005524,ATP binding	GO:0005886,plasma membrane	GO:0006468,protein phosphorylation	GO:0016021,integral component of membrane
CsGy1G023520.1	0.2814204755276961	4.95391711385033	85.6661435592314	2.13029226513629e-20	1.03263602017411e-17	44.83034988977121	50.28506791907989	48.4273192614761	15.371929792867201	12.37666224579	12.6364834870873	-3.5534017136631	down	GO:0004674,protein serine/threonine kinase activity	GO:0005524,ATP binding	GO:0006468,protein phosphorylation	GO:0016021,integral component of membrane
CsGy1G029440.1	21.897276897635397	3.3298741657692794	85.6808735429212	2.11448254959939e-20	1.03263602017411e-17	1.32644682684774	0.31725594901627696	0.7787597923653281	26.585400009566804	20.0243972684465	11.6670506218326	21.897276897635397	up	GO:0004553,hydrolase activity, hydrolyzing O-glycosyl compounds	GO:0005975,carbohydrate metabolic process
CsGy5G029920.1	3.9847183521473	6.7047318693328295	85.5624889803604	2.24493922880772e-20	1.06505648774371e-17	35.7383912537801	49.80918399555549	40.3679863063262	186.860614454579	171.579622923215	141.504772633704	3.9847183521473	up	GO:0005623,cell	GO:0016853,isomerase activity	GO:0045454,cell redox homeostasis
CsGy2G007540.1	6.385849857149639	7.77693670349224	83.6611089853986	5.872930050311709e-20	2.72822071378855e-17	42.2426385856814	62.975305879730904	73.0310363429374	478.919947121357	361.132634759767	297.87994445321704	6.385849857149639	up	GO:0007165,signal transduction	GO:0016021,integral component of membrane	GO:0043531,ADP binding
CsGy0G000100.1	10.5149777080765	2.75980265843506	82.5691111178543	1.0203926036838e-19	4.64341107692681e-17	0.8549238643565721	0.905289850517946	1.64032388173003	12.230415039969001	9.784598329555939	15.090107101532901	10.5149777080765	up	GO:0007076,mitotic chromosome condensation	GO:1903046,meiotic cell cycle process
CsGy7G013010.1	14.823395757781201	2.7296978080542003	81.541976378764	1.71578323829504e-19	7.65170692950055e-17	0.559505146830217	1.11039582155697	0.927179897495125	13.5385803680299	15.7639592814799	8.10642336907487	14.823395757781201	up	GO:0016021,integral component of membrane	GO:0022857,transmembrane transporter activity	GO:0055085,transmembrane transport	GO:0071705,nitrogen compound transport
CsGy5G017280.1	14.008695407017	2.35031662038776	80.8690328746517	2.41183683707175e-19	1.05449289790247e-16	0.699381433537772	1.26902379606511	0.28528612230619205	10.718042791357	9.90132979663202	7.86799915233737	14.008695407017	up	GO:0005886,plasma membrane	GO:0016021,integral component of membrane
CsGy1G029430.1	8.52433015579893	4.095437896743	80.656040759389	2.68632079054899e-19	1.15191501899349e-16	3.91653602781152	3.81341650717565	3.07196096499308	41.1526304318092	31.472809845802303	19.431573664105894	8.52433015579893	up	GO:0004553,hydrolase activity, hydrolyzing O-glycosyl compounds	GO:0005975,carbohydrate metabolic process
CsGy6G030730.1	0.11144234002915304	2.63999854370058	78.7807429763303	6.94002804017962e-19	2.91978764603633e-16	11.0502266498968	12.3729820116348	8.48726213860922	0.98718815183551	1.3028065521884198	1.19212108368748	-8.973250200403221	down	GO:0008168,methyltransferase activity	GO:0032259,methylation
CsGy5G025490.1	0.3136806505320789	6.42674426262784	77.9837838758217	1.03889948869347e-18	4.2898853331272396e-16	124.000328166247	150.85520375724	116.89598861496201	40.8977948617568	39.084196565652704	42.6779347960118	-3.1879556431158704	down	GO:0005737,cytoplasm	GO:0006629,lipid metabolic process	GO:0016021,integral component of membrane	GO:0016627,oxidoreductase activity, acting on the CH-CH group of donors	GO:0055114,oxidation-reduction process
CsGy1G009700.1	0.118134675205945	3.0353647803608297	77.3995923684611	1.3964402667025e-18	5.66142273944225e-16	11.819546226788301	12.0557260626185	17.7590611135605	1.5512956671700902	1.3028065521884198	2.02660584226872	-8.46491513399174	down	GO:0003677,DNA binding	GO:0005634,nucleus	GO:0046872,metal ion binding
CsGy5G014010.1	0.329868650021267	8.06947322176379	76.9952174335267	1.71372448968262e-18	6.823683691239838e-16	390.464654344138	436.861441795413	383.281905318369	142.43714762198098	131.062339150155	125.768774329029	-3.03150966281739	down	GO:0007623,circadian rhythm	GO:0009507,chloroplast	GO:0009611,response to wounding	GO:0009625,response to insect	GO:0009637,response to blue light	GO:0009646,response to absence of light	GO:0009651,response to salt stress	GO:0009695,jasmonic acid biosynthetic process	GO:0009723,response to ethylene	GO:0009734,auxin-activated signaling pathway	GO:0009737,response to abscisic acid	GO:0009751,response to salicylic acid	GO:0009864,induced systemic resistance, jasmonic acid mediated signaling pathway	GO:0009908,flower development	GO:0010038,response to metal ion	GO:0010114,response to red light	GO:0010218,response to far red light	GO:0033274,response to vitamin B2	GO:0042542,response to hydrogen peroxide	GO:0046423,allene-oxide cyclase activity	GO:0048573,photoperiodism, flowering	GO:0050832,defense response to fungus	GO:0080186,developmental vegetative growth	GO:1900367,positive regulation of defense response to insect
CsGy1G024480.1	3.5948363730001	5.95770575479375	75.285738409053	4.07290968949302e-18	1.59329368870729e-15	23.9189149651351	31.0910830035951	26.3889663133228	107.43357116107599	104.354804830293	79.63368839032371	3.5948363730001	up	GO:0016021,integral component of membrane	GO:0022857,transmembrane transporter activity	GO:0055085,transmembrane transport
CsGy7G002360.1	12.886231682923901	2.93998161315255	74.6187716943103	5.709770434613309e-18	2.1951113991553e-15	0.48956700347644	2.0621636686058	1.06982295864822	17.3463060965382	11.855539624914696	13.4709682456685	12.886231682923901	up
CsGy7G006150.1	309.025718495482	1.03498263818767	73.3377608854217	1.09257543943201e-17	4.12919443194154e-15	0.0	0.0	0.0	3.10357852249201	2.8781602350946702	5.963943357471732	309.025718495482	up	GO:0016021,integral component of membrane
CsGy6G024380.1	35.6457794925635	1.25050503435398	72.7471756737351	1.4736897309368602e-17	5.476722270071671e-15	0.0699381433537772	0.158627974508138	0.14264306115309602	6.20518266868035	4.16898096700296	3.4571511426936903	35.6457794925635	up	GO:0008152,metabolic process	GO:0016758,transferase activity, transferring hexosyl groups
CsGy5G014650.1	4.18071976732782	5.0913407064836385	72.5327751135172	1.64280844729097e-17	6.0051381569990216e-15	13.3581853805714	13.6420058076999	12.4812678508959	70.6544662956558	50.0277716040355	44.346904313174285	4.18071976732782	up	GO:0005773,vacuole	GO:0005783,endoplasmic reticulum	GO:0005794,Golgi apparatus	GO:0016021,integral component of membrane	GO:0016740,transferase activity
CsGy3G026500.1	5.02430756849928	4.60335495722037	72.26542936296329	1.88114127678687e-17	6.76543357899897e-15	8.60239163251459	5.55197910778484	9.62840662783399	46.8209237727699	43.253177532655705	31.8296329344557	5.02430756849928	up	GO:0016788,hydrolase activity, acting on ester bonds
CsGy4G011010.1	0.24572769848847306	3.99329371645526	71.937204947204	2.22155598140935e-17	7.86289766245487e-15	27.275875907973102	26.9667556663835	20.897208458928606	5.64107515334577	6.7745940713797985	5.9606054184374	-4.0695452981134315	down	GO:0004842,ubiquitin-protein transferase activity	GO:0016567,protein ubiquitination	GO:0016874,ligase activity
CsGy5G018610.1	5.83210618992272	3.05229239597703	71.10402324976991	3.38878340663194e-17	1.1806733187668599e-14	2.51777316073598	2.85530354114649	1.99700285614335	13.8206341256971	17.066765833668402	11.4443624033998	5.83210618992272	up	GO:0005381,iron ion transmembrane transporter activity	GO:0005384,manganese ion transmembrane transporter activity	GO:0005774,vacuolar membrane	GO:0006880,intracellular sequestering of iron ion	GO:0016021,integral component of membrane	GO:0030026,cellular manganese ion homeostasis	GO:0034755,iron ion transmembrane transport	GO:0071281,cellular response to iron ion	GO:0071421,manganese ion transmembrane transport
CsGy2G021720.1	0.31368542834730795	5.17525606444368	70.8633730303424	3.828398209995201e-17	1.31331728133035e-14	48.6769477742289	61.2303981601414	53.8477555852938	18.192467369540104	15.5033979710422	17.524179930206	-3.18790708662697	down	GO:0000287,magnesium ion binding	GO:0005524,ATP binding	GO:0005634,nucleus	GO:0005737,cytoplasm	GO:0009611,response to wounding	GO:0016310,phosphorylation	GO:0032957,inositol trisphosphate metabolic process	GO:0047325,inositol tetrakisphosphate 1-kinase activity	GO:0052725,inositol-1,3,4-trisphosphate 6-kinase activity	GO:0052726,inositol-1,3,4-trisphosphate 5-kinase activity
CsGy3G003000.1	3.63806661687548	7.87933730659477	70.79254270736209	3.9683423265002705e-17	1.34069844236823e-14	97.4238336918116	119.76412075364401	87.72548260915407	428.01657726011	366.87032509626	312.931784467964	3.63806661687548	up
CsGy3G017080.1	0.0715757078794177	1.8894229863695	70.1528518894701	5.48826378187542e-17	1.8265269523620604e-14	6.7839999053163895	4.75883923524415	6.77554540477207	0.282053757667289	0.52112262087537	0.476848433474992	-13.9712205387432	down	GO:0004497,monooxygenase activity	GO:0005506,iron ion binding	GO:0016021,integral component of membrane	GO:0016705,oxidoreductase activity, acting on paired donors, with incorporation or reduction of molecular oxygen	GO:0020037,heme binding	GO:0055114,oxidation-reduction process
CsGy6G035280.1	0.23388279929295305	5.174678492131241	69.5824491161067	7.32861183072218e-17	2.40313803825652e-14	69.09888563353189	43.1468090662136	60.9085871123721	15.653983550534502	12.116100935352302	12.874907703824801	-4.27564576370336	down	GO:0016491,oxidoreductase activity	GO:0046872,metal ion binding	GO:0055114,oxidation-reduction process
CsGy1G004340.1	36.5757579327263	1.95377756202492	69.5127635844427	7.59216204265748e-17	2.45347868445183e-14	0.349690716768886	0.0	0.14264306115309602	11.7052309431925	5.47178751919138	5.72218120169991	36.5757579327263	up	GO:0003723,RNA binding	GO:0003735,structural constituent of ribosome	GO:0005886,plasma membrane	GO:0006412,translation	GO:0022625,cytosolic large ribosomal subunit	GO:0042788,polysomal ribosome
CsGy7G013030.1	0.159636494695015	6.29700467857924	69.3089410827083	8.41870776563384e-17	2.6817192251157598e-14	178.69195626890098	119.60549277913601	106.055115967327	28.910510160897108	20.714624179795894	15.020725654462302	-6.264231759225839	down	GO:0004857,enzyme inhibitor activity	GO:0005618,cell wall	GO:0030599,pectinesterase activity	GO:0042545,cell wall modification	GO:0043086,negative regulation of catalytic activity	GO:0045330,aspartyl esterase activity	GO:0045490,pectin catabolic process
CsGy1G021460.1	195.97135670285095	0.4234728529266261	68.7233507087766	1.13291505192804e-16	3.55799152505513e-14	0.0	0.0	0.0	2.25643006133831	2.08449048350148	3.2187269259562004	195.97135670285095	up	GO:0004553,hydrolase activity, hydrolyzing O-glycosyl compounds	GO:0005975,carbohydrate metabolic process	GO:0016021,integral component of membrane
CsGy3G013910.1	7.0616142751173605	4.08577257210049	68.2013411087589	1.4762531064904e-16	4.57187385673931e-14	4.196288601226629	5.71060708229298	2.99550428421502	36.6669884967475	32.4398831494918	20.1468463143184	7.0616142751173605	up	GO:0004656,procollagen-proline 4-dioxygenase activity	GO:0005506,iron ion binding	GO:0016021,integral component of membrane	GO:0019511,peptidyl-proline hydroxylation	GO:0031418,L-ascorbic acid binding	GO:0055114,oxidation-reduction process
CsGy2G000270.1	0.269720789202693	7.24605153019946	66.57195331220821	3.37352000400072e-16	1.03044861711244e-13	186.10539946440102	304.248455106609	225.946608866504	65.01339114231	65.4008889198589	62.5863568935927	-3.70753772060376	down	GO:0006520,cellular amino acid metabolic process	GO:0030170,pyridoxal phosphate binding
CsGy4G021480.1	13.920847265309	4.26764284040913	66.3614632325118	3.7536952891090604e-16	1.1310796967101899e-13	1.32882472372177	4.9174672097522905	1.9256813255668	45.5516818632671	35.3060575643063	27.061148599705806	13.920847265309	up	GO:0004970,ionotropic glutamate receptor activity	GO:0006811,ion transport	GO:0016021,integral component of membrane	GO:0035235,ionotropic glutamate receptor signaling pathway
CsGy3G011410.1	5.72406679991249	3.10797907543554	66.1264052481415	4.229120390142991e-16	1.25734568612544e-13	2.02820615725954	3.96569936270346	2.06832438671989	16.2180910658691	13.549188142759599	13.9478166791435	5.72406679991249	up	GO:0016740,transferase activity
CsGy2G004930.1	0.310724315273971	5.32784107649131	66.0186658217534	4.466727581571822e-16	1.3105143633406404e-13	68.25962791328651	50.9195798171124	62.691625376785794	17.064252338871	18.890695006732106	20.623694747793397	-3.21828692137686	down	GO:0046983,protein dimerization activity
CsGy3G028090.1	0.31871050327495604	6.50516493987106	65.6925583604681	5.27044960496865e-16	1.52624006872196e-13	130.343507954004	153.398010188605	128.212575871543	45.69440106464671	49.634584586585	35.9033491016326	-3.1376436914515096	down	GO:0005634,nucleus	GO:0009416,response to light stimulus	GO:0009570,chloroplast stroma
CsGy5G012720.1	21.264193367603	5.28719736775544	65.5452005068758	5.67962698374566e-16	1.6236451600456501e-13	1.81839172719821	7.13825885286623	1.99700285614335	98.0136807893828	65.27060826464	60.67896315969271	21.264193367603	up	GO:0016021,integral component of membrane
CsGy3G002110.1	13.3402719034341	2.25878245429876	64.9300473158352	7.760465632176629e-16	2.1904159831173998e-13	0.209814430061332	0.95176784704883	0.927179897495125	10.8590696701906	8.46824258922476	7.39115071886238	13.3402719034341	up
CsGy4G008240.1	4.19584564824238	4.350398706697799	63.2286170024994	1.84054881317543e-15	5.13006967952323e-13	9.16189677934481	6.97963087835809	7.203474588231361	38.9234185580858	35.045496253868606	24.915330649068302	4.19584564824238	up	GO:0005634,nucleus	GO:0005737,cytoplasm	GO:0005886,plasma membrane	GO:0009506,plasmodesma	GO:0009809,lignin biosynthetic process	GO:0030744,luteolin O-methyltransferase activity	GO:0030755,quercetin 3-O-methyltransferase activity	GO:0032259,methylation	GO:0033799,myricetin 3'-O-methyltransferase activity	GO:0046983,protein dimerization activity	GO:0047763,caffeate O-methyltransferase activity	GO:0051555,flavonol biosynthetic process
CsGy3G002670.1	10.7090830136487	2.57824530641067	63.0223823068548	2.04370962275676e-15	5.6260045886704e-13	0.9791340069528808	0.31725594901627696	1.49775214210751	14.2437147621981	10.5527330727262	8.22563547744361	10.7090830136487	up
CsGy0G000180.1	0.0022853539498135	1.6193751152452298	62.5518419187582	2.5952246644131497e-15	7.05711214232736e-13	3.35619162326106	9.62919393656752	4.31687828120673	0.0	0.0	0.0	-437.568981418221	down	GO:0003951,NAD+ kinase activity	GO:0016310,phosphorylation	GO:0016853,isomerase activity
CsGy7G019850.1	0.333591083580239	4.6501301272407405	62.4119864456882	2.78622251389002e-15	7.485203568038521e-13	35.388700537011296	34.7395264172823	41.1525231426682	12.833445973861599	11.334417004039302	12.994119812193501	-2.997682040142029	down	GO:0005634,nucleus	GO:0006355,regulation of transcription, DNA-templated	GO:0008289,lipid binding	GO:0043565,sequence-specific DNA binding
CsGy0G000710.1	0.00240081794950491	1.56008817647136	61.65409738155751	4.09414281820816e-15	1.0867999590524499e-12	2.94670379392469	8.879200873093051	4.63611345206735	0.0	0.0	0.0	-416.524709924889	down	GO:0006629,lipid metabolic process	GO:0016787,hydrolase activity
CsGy0G000130.1	5.80151936094483	2.36359200978318	61.534590329248715	4.35033042358968e-15	1.14121962100238e-12	1.5335336693182702	1.09025006879443	1.70380004394316	9.86891995389959	9.10088545096746	7.314735757398009	5.80151936094483	up	GO:0007076,mitotic chromosome condensation
CsGy6G019460.1	7.856048582652909	2.15737040424966	60.404361045338	7.72416525426512e-15	2.00271438185586e-12	0.8392577202453259	1.11039582155697	1.06982295864822	10.0129083971887	5.99291014006675	7.62957493559987	7.856048582652909	up	GO:0005509,calcium ion binding
CsGy6G009140.1	13.901271821204	3.14951441919096	60.1796181493774	8.658415628167922e-15	2.2058307210312005e-12	1.5386391537831	1.7449077195895202	0.4279291834592879	22.1412199768822	16.4153625575741	11.325150295031099	13.901271821204	up	GO:0004797,thymidine kinase activity	GO:0005524,ATP binding	GO:0009157,deoxyribonucleoside monophosphate biosynthetic process	GO:0016310,phosphorylation	GO:0046104,thymidine metabolic process	GO:0071897,DNA biosynthetic process
CsGy6G027620.1	0.27762157442078994	7.4623423346868885	60.168965225919706	8.70540422686991e-15	2.2058307210312005e-12	224.431502022271	333.118746467091	269.452742518199	88.56487990752859	61.6227499185125	79.27605206521741	-3.6020255345296097	down	GO:0004674,protein serine/threonine kinase activity	GO:0005524,ATP binding	GO:0006468,protein phosphorylation
CsGy5G001850.1	4.0019916234914	8.284920145344191	59.645706042437716	1.1356677884651e-14	2.8452944210331096e-12	119.24453441819	142.44792110830798	112.616696780369	604.8642833175	541.185841779071	351.079659145963	4.0019916234914	up	GO:0005524,ATP binding	GO:0005788,endoplasmic reticulum lumen	GO:0009705,plant-type vacuole membrane	GO:0034975,protein folding in endoplasmic reticulum
CsGy1G027730.1	0.340320622959594	6.80518129062284	59.5946071712357	1.1655411794001199e-14	2.887693024251529e-12	158.479832839659	191.781221180339	149.20464196613898	62.333880444470786	48.4644037414094	59.0099936425303	-2.93840552859687	down	GO:0005777,peroxisome	GO:0009695,jasmonic acid biosynthetic process	GO:0010181,FMN binding	GO:0016629,12-oxophytodienoate reductase activity	GO:0031408,oxylipin biosynthetic process	GO:0055114,oxidation-reduction process
CsGy6G017900.1	11.1146396959538	4.10467267438915	58.690510474132786	1.84529356523758e-14	4.521577573370049e-12	1.79929861406263	4.38860154274216	2.59802939431192	46.8343213262591	18.594567077419697	29.431204526184892	11.1146396959538	up	GO:0004672,protein kinase activity	GO:0005509,calcium ion binding	GO:0005524,ATP binding	GO:0006468,protein phosphorylation	GO:0016021,integral component of membrane	GO:0030247,polysaccharide binding
CsGy1G022930.1	55.0060562524558	4.29874164570135	58.4239629834929	2.1130158999866402e-14	5.012343461478951e-12	0.209814430061332	1.90353569409766	0.28528612230619205	53.308160199117495	42.732054911780295	20.385270531055895	55.0060562524558	up	GO:0005375,copper ion transmembrane transporter activity	GO:0016021,integral component of membrane	GO:0035434,copper ion transmembrane transport
CsGy3G008900.1	0.330523499661798	6.7220758848754	58.445264658720795	2.09026096006476e-14	5.012343461478951e-12	166.10309046522102	177.663331449115	131.017651669119	60.218477261966115	47.1615971892209	49.4730249730304	-3.02550348469392	down	GO:0005782,peroxisomal matrix	GO:0006637,acyl-CoA metabolic process	GO:0009062,fatty acid catabolic process	GO:0047617,acyl-CoA hydrolase activity
CsGy5G006560.1	13.2897075336497	4.66152267446132	58.4448502939239	2.09070124725014e-14	5.012343461478951e-12	1.88832987055198	6.6623749293418095	2.49625357017918	60.3595041407997	48.594684396628196	32.4256934762995	13.2897075336497	up	GO:0000145,exocyst	GO:0006887,exocytosis
CsGy3G027920.1	0.285976281723469	4.3844771646591	58.3739982091929	2.16736665009569e-14	5.08715174356144e-12	29.583834638647694	29.5048032585137	36.58794518576921	7.47442457818315	8.728803899662442	11.0867260782936	-3.4967934892131094	down
CsGy7G005310.1	0.0922320865371006	4.54345541913883	58.034004949963396	2.5762569759217803e-14	5.9838935467816506e-12	33.2019446087687	51.390704901401605	41.75155267798071	4.43233377486261	1.31674658229684	5.82410755435518	-10.842213784220801	down	GO:0008152,metabolic process	GO:0016758,transferase activity, transferring hexosyl groups
CsGy6G007780.1	20.638171170079698	2.72436942613796	57.7325419393486	3.00293478136554e-14	6.9030350262772e-12	0.209814430061332	1.58627974508138	0.35660765288274	15.653983550534502	13.418907487540801	8.82169601928735	20.638171170079698	up	GO:0005783,endoplasmic reticulum	GO:0005886,plasma membrane	GO:0010155,regulation of proton transport
CsGy2G011200.1	0.0216844052884595	2.82514250997341	57.61982843741771	3.180036501459501e-14	7.23555652138204e-12	10.1410307862977	6.34511898032553	21.539102234117497	0.564107515334577	0.260561310437685	0.0	-46.1160906512018	down	GO:0015996,chlorophyll catabolic process	GO:0047746,chlorophyllase activity	GO:0098542,defense response to other organism
CsGy0G000200.1	8.415025493700782	2.90890494069367	57.2742890904952	3.790785351626361e-14	8.538073916218651e-12	0.7381971030991179	2.6554322932662404	1.67577068242657	15.593200965757198	11.4825461090231	13.055990896436901	8.415025493700782	up	GO:0000779,condensed chromosome, centromeric region	GO:0000799,nuclear condensin complex	GO:0003682,chromatin binding	GO:0007076,mitotic chromosome condensation	GO:0010032,meiotic chromosome condensation	GO:0042393,histone binding	GO:0051304,chromosome separation
CsGy1G019960.1	0.38032377515413	7.777070174559151	57.1651907757007	4.0070085510558197e-14	8.93482766714426e-12	299.475129840874	353.58175517864	299.265142299196	126.501110313779	111.650521522548	123.86138059512899	-2.62933864598588	down	GO:0004553,hydrolase activity, hydrolyzing O-glycosyl compounds	GO:0005618,cell wall	GO:0010411,xyloglucan metabolic process	GO:0016762,xyloglucan:xyloglucosyl transferase activity	GO:0042546,cell wall biogenesis	GO:0048046,apoplast	GO:0071555,cell wall organization
CsGy2G022770.1	0.347389690843203	4.41607267223299	57.0823560042959	4.17938450069206e-14	9.22692233628034e-12	30.702844932308196	31.4083389526114	31.524116514834198	9.589827760687813	10.422452417507401	12.398059270349801	-2.87861161790019	down	GO:0009055,electron transfer activity	GO:0022900,electron transport chain	GO:0051536,iron-sulfur cluster binding
CsGy3G029060.1	17.1574273598267	2.56007722758363	56.844039849347716	4.71781699461144e-14	1.0313517975082901e-11	0.559505146830217	1.42765177057325	0.213964591729644	15.2309029140336	10.5527330727262	7.74878704396862	17.1574273598267	up	GO:0003700,DNA binding transcription factor activity	GO:0005634,nucleus	GO:0006355,regulation of transcription, DNA-templated	GO:0043565,sequence-specific DNA binding
CsGy3G033520.1	49.1689721644015	4.51211424344483	56.8122589552438	4.794681051613598e-14	1.0379786222221401e-11	0.139876286707554	2.22079164311394	0.641893775188933	60.3595041407997	47.5524391548775	26.7035122745996	49.1689721644015	up	GO:0009941,chloroplast envelope	GO:0010236,plastoquinone biosynthetic process	GO:0010355,homogentisate farnesyltransferase activity	GO:0010356,homogentisate geranylgeranyltransferase activity	GO:0010357,homogentisate solanesyltransferase activity	GO:0016021,integral component of membrane	GO:0016117,carotenoid biosynthetic process
CsGy7G014950.1	4.54952018336587	4.18461825926302	56.60534833246321	5.3266766416010214e-14	1.14205995917711e-11	5.51385328386844	8.48469310049131	5.93252491335727	30.7929369395686	36.563526448478605	21.856586372543006	4.54952018336587	up	GO:0009058,biosynthetic process	GO:0016853,isomerase activity
CsGy3G000030.1	0.41656453765235	6.49158422217547	56.1463612042499	6.727198826124648e-14	1.42860075642788e-11	130.364699211441	119.60549277913601	129.662542588164	50.628649501278296	52.11226208753701	55.4336303914678	-2.40058840734677	down	GO:0004857,enzyme inhibitor activity	GO:0005618,cell wall	GO:0016021,integral component of membrane	GO:0030599,pectinesterase activity	GO:0042545,cell wall modification	GO:0043086,negative regulation of catalytic activity	GO:0045330,aspartyl esterase activity	GO:0045490,pectin catabolic process	GO:0050829,defense response to Gram-negative bacterium
CsGy5G007320.1	11.5872040019449	1.9735914475346	55.7432665053679	8.25806436257242e-14	1.7371539543079205e-11	0.209814430061332	1.11039582155697	0.713215305765481	7.61545145701679	8.33796193400591	5.60296909333116	11.5872040019449	up	GO:0006486,protein glycosylation	GO:0016757,transferase activity, transferring glycosyl groups
CsGy1G020760.1	0.15765106661159	4.8110507552223085	55.5461389622543	9.12909625838497e-14	1.90243540532213e-11	35.808329397133896	73.1274962482518	35.732086818850604	9.16674712418688	6.51403276094212	7.033514393756128	-6.34312232383262	down
CsGy6G027610.1	0.369468660665954	6.47371937487124	55.2924897423159	1.0386467782029902e-13	2.14442091299725e-11	142.953495076977	107.07388279299299	137.436589421008	45.974762499768	50.15805225925429	47.2079949140242	-2.70658950666489	down	GO:0006629,lipid metabolic process	GO:0016021,integral component of membrane	GO:0016787,hydrolase activity
CsGy2G002280.1	4.16655401788976	5.59638665549799	55.214908554202296	1.08046116487451e-13	2.19137430578509e-11	14.0575668141092	25.221847946794	17.3311319301012	92.37260563603701	79.2106383730562	62.2287205684865	4.16655401788976	up
CsGy4G014600.1	5.24453670282041	3.90871792689073	55.213848682519796	1.0810439215910001e-13	2.19137430578509e-11	4.8956700347644	5.3933511332767	4.20797030401634	34.2695315565756	16.806204523230697	24.557694323962107	5.24453670282041	up
CsGy3G018140.1	6.13045599444764	5.35728655407162	55.1935698088537	1.09225477160079e-13	2.1941528736175197e-11	7.3435050521465985	15.7041694763057	11.7680525451304	96.74443887988001	60.97134664241821	53.7646608743054	6.13045599444764	up	GO:0008152,metabolic process	GO:0016758,transferase activity, transferring hexosyl groups
CsGy1G022060.1	18.3344442553146	1.32438137953296	55.109441284644696	1.1400198612175e-13	2.2536164799844105e-11	0.209814430061332	0.6345118980325529	0.0713215305765481	6.20518266868035	4.2992616222218	3.5763632510624395	18.3344442553146	up	GO:0003676,nucleic acid binding
CsGy2G003080.1	3.87737395653723	5.4119189054777515	55.105910608251286	1.14206952299865e-13	2.2536164799844105e-11	15.7360822545999	18.2422170684359	18.4009548887494	85.46228857318842	70.4818344733937	47.0887828056555	3.87737395653723	up	GO:0016620,oxidoreductase activity, acting on the aldehyde or oxo group of donors, NAD or NADP as acceptor	GO:0055114,oxidation-reduction process
CsGy1G019730.1	0.0892776612122479	6.0401489516478	54.7344479354336	1.37966669093489e-13	2.69857963811106e-11	75.8129473954945	206.850878758612	79.380863531698	11.7052309431925	13.418907487540801	7.152726502124879	-11.2010102686562	down	GO:0008661,1-deoxy-D-xylulose-5-phosphate synthase activity	GO:0016114,terpenoid biosynthetic process
CsGy1G008810.1	3.64916912876728	3.94506596350869	54.54394808689779	1.52010053399787e-13	2.9474088440943105e-11	7.20362876543905	7.29688682737437	5.4204363238176505	26.9361338572261	26.186411698987303	19.1931494473684	3.64916912876728	up	GO:0010167,response to nitrate	GO:0015706,nitrate transport	GO:0016021,integral component of membrane
CsGy1G013430.1	3.0687101073791303	5.752145929893088	54.2261819645331	1.7869000124381895e-13	3.43485314459886e-11	28.1850717715722	26.9667556663835	24.249320396026306	95.7572507280445	84.6824258922476	63.3016295438052	3.0687101073791303	up	GO:0004321,fatty-acyl-CoA synthase activity	GO:0005777,peroxisome	GO:0009695,jasmonic acid biosynthetic process	GO:0016021,integral component of membrane	GO:0016874,ligase activity
CsGy6G001590.1	0.0818747938793317	2.541719880713	54.1814812713021	1.8280155741383896e-13	3.48385395488358e-11	10.0011544995901	8.88316657245575	11.054837239365	0.564107515334577	0.130280655218842	1.66896951716247	-12.213771206237302	down	GO:0016747,transferase activity, transferring acyl groups other than amino-acyl groups
CsGy0G000400.1	2.6498235602331603	4.12943120292478	54.0960507099623	1.9092461919462907e-13	3.60782810067952e-11	9.468085970947651	9.560666651580009	9.592959827137447	24.851474534307105	24.7998346854932	26.2141465697459	2.6498235602331603	up	GO:0016020,membrane
CsGy4G006860.1	0.414855851040774	7.25922320199965	53.740980509895	2.2874190537191505e-13	4.2861235344394596e-11	228.278099906729	197.967712186157	221.809960093065	88.00077239219402	88.2000035831563	92.747020310886	-2.41047582549755	down	GO:0004497,monooxygenase activity	GO:0005506,iron ion binding	GO:0016021,integral component of membrane	GO:0016705,oxidoreductase activity, acting on paired donors, with incorporation or reduction of molecular oxygen	GO:0020037,heme binding	GO:0055114,oxidation-reduction process
CsGy4G002140.1	2.7715276765970702	6.143008926976202	53.079592372310714	3.2030297004242604e-13	5.95176302167169e-11	33.7101850965206	44.5744608367869	34.4482992684727	117.475390068426	98.1013333797883	95.48889880336719	2.7715276765970702	up	GO:0006857,oligopeptide transport	GO:0016021,integral component of membrane	GO:0022857,transmembrane transporter activity	GO:0055085,transmembrane transport
CsGy4G001240.1	0.303803645823231	3.886850750468641	53.046182174920304	3.25797611337334e-13	6.00383069223129e-11	22.6599584466238	20.3043807370417	23.3934620291078	5.3590213956784805	6.51403276094212	8.22563547744361	-3.29159973472422	down	GO:0016787,hydrolase activity
CsGy5G017810.1	4.16384221971348	3.10345489117629	52.99425424982321	3.34525493065286e-13	6.06443044257704e-11	2.657649447443529	4.1243273372116	3.35211193709776	16.0770641870354	13.549188142759599	11.6827866201373	4.16384221971348	up	GO:0003677,DNA binding	GO:0005634,nucleus	GO:0006355,regulation of transcription, DNA-templated
CsGy6G016290.1	12.3528752234807	1.21091307545779	53.009516004236794	3.3193634526659997e-13	6.06443044257704e-11	0.279752573415109	0.6345118980325529	0.213964591729644	5.3590213956784805	3.90841965656527	3.33793903432494	12.3528752234807	up
CsGy2G020670.1	3.8828515973077407	8.413509876248519	52.800480843721104	3.69210856312956e-13	6.639244898440559e-11	125.399091033322	163.704069692399	130.09047177162398	600.774503831325	653.487766577714	372.41862654396897	3.8828515973077407	up	GO:0005524,ATP binding	GO:0006457,protein folding	GO:0006950,response to stress	GO:0051082,unfolded protein binding
CsGy2G021710.1	0.334473478743724	4.15336770246096	52.4695053612846	4.3698123150983294e-13	7.795046000165e-11	23.2894017368078	28.3944074369568	27.0308600885117	8.46161273001866	7.81683931313054	9.89460499460609	-2.98977366981676	down	GO:0000287,magnesium ion binding	GO:0005524,ATP binding	GO:0005634,nucleus	GO:0005737,cytoplasm	GO:0009611,response to wounding	GO:0016310,phosphorylation	GO:0032957,inositol trisphosphate metabolic process	GO:0047325,inositol tetrakisphosphate 1-kinase activity	GO:0052725,inositol-1,3,4-trisphosphate 6-kinase activity	GO:0052726,inositol-1,3,4-trisphosphate 5-kinase activity
CsGy1G001860.1	4.41295382720308	6.17482275100278	52.376608173089	4.581487475337071e-13	8.10777839087826e-11	19.3728657089963	38.5465978054776	22.6802467233423	134.68066928613	120.639886732648	97.75392886237341	4.41295382720308	up	GO:0006629,lipid metabolic process	GO:0016787,hydrolase activity
CsGy5G016640.1	6.0613721730946	6.645041028155742	52.0710434197135	5.35284948554893e-13	9.398254947147249e-11	16.565618572919	43.25182078533801	25.698074646627802	209.723609997331	159.34236097851004	146.276833331705	6.0613721730946	up	GO:0003746,translation elongation factor activity	GO:0003924,GTPase activity	GO:0005525,GTP binding	GO:0005737,cytoplasm	GO:0006414,translational elongation	GO:0016779,nucleotidyltransferase activity
CsGy1G004360.1	3.859872610354621	6.194756883884518	51.456872097972706	7.31873444570091e-13	1.2749464114862401e-10	25.2476697507136	41.7191572956404	23.9640342737202	130.308836042287	123.245499837025	95.1312624782609	3.859872610354621	up	GO:0016021,integral component of membrane
CsGy7G017290.1	0.367894729270488	5.929018808070049	51.40222157692511	7.52533328483602e-13	1.3007742758548299e-10	85.674225608377	98.3493441950458	82.0910816936068	29.1925639185644	29.7039893898961	38.7439352198431	-2.71816886853186	down	GO:0004185,serine-type carboxypeptidase activity	GO:0051603,proteolysis involved in cellular protein catabolic process
CsGy3G044690.1	3.89163064760475	4.8402180796775705	51.372584744746895	7.639801477999209e-13	1.3104022565879e-10	13.3581853805714	12.8488659351592	8.986512852645061	53.872267714452114	49.246087672722396	33.4986024516182	3.89163064760475	up	GO:0004674,protein serine/threonine kinase activity	GO:0005524,ATP binding	GO:0006468,protein phosphorylation
CsGy2G014040.1	2.86761317824865	7.51491366516936	51.329166380703604	7.8106524744996e-13	1.3294803731022301e-10	80.84849371696642	110.722326206681	92.4327036272063	314.20788604135896	256.65289078112005	242.358216313665	2.86761317824865	up
CsGy3G021180.1	0.23117947954036705	5.00994633532303	51.191510809921894	8.37801570714202e-13	1.40486698840477e-10	41.8929478689125	62.8166779052228	50.9948943622319	13.3975534891962	7.6865586579117	14.7823014377248	-4.32564344373562	down	GO:0003677,DNA binding	GO:0003700,DNA binding transcription factor activity	GO:0005634,nucleus	GO:0006355,regulation of transcription, DNA-templated
CsGy3G036710.1	2.6058518867948	5.35779517771092	51.1911502601667	8.379554644265601e-13	1.40486698840477e-10	24.2685357437607	19.352612889992894	24.1066773348732	60.5005310196334	63.7072404020139	53.5262366575679	2.6058518867948	up	GO:0003856,3-dehydroquinate synthase activity	GO:0004034,aldose 1-epimerase activity	GO:0009073,aromatic amino acid family biosynthetic process	GO:0016491,oxidoreductase activity	GO:0019318,hexose metabolic process	GO:0030246,carbohydrate binding	GO:0055114,oxidation-reduction process
CsGy1G021800.1	5.49003368113695	2.58128557445075	50.834652354975795	1.00483929129251e-12	1.67208257591347e-10	2.09814430061332	1.58627974508138	1.71171673383715	11.8462578220261	11.334417004039302	7.152726502124879	5.49003368113695	up	GO:0003677,DNA binding	GO:0005634,nucleus	GO:0006355,regulation of transcription, DNA-templated
CsGy3G033840.1	50.2589511279108	0.956701375702698	50.6826702606866	1.08574010364318e-12	1.78013476698791e-10	0.0	0.31725594901627696	0.0	4.93594075917755	4.2992616222218	2.02660584226872	50.2589511279108	up	GO:0005622,intracellular	GO:0051716,cellular response to stimulus
CsGy6G036690.1	6.16835480355502	3.96296300902189	50.6936298207946	1.07969423644548e-12	1.78013476698791e-10	3.3570308809813	7.13825885286623	2.99550428421502	33.9874777989083	23.971640560267	22.4118763733246	6.16835480355502	up
CsGy5G002240.1	26.5277701142129	4.46304391221638	50.6017253640028	1.13145529914313e-12	1.84154673432799e-10	0.4196288601226629	3.648443413687181	1.06982295864822	56.4107515334577	40.9081257387165	30.518299742399503	26.5277701142129	up	GO:0016021,integral component of membrane
CsGy1G005720.1	0.38809570032743296	6.28586586316327	50.1343987559775	1.43568047743123e-12	2.30654353164567e-10	108.054431481586	125.63335581044599	102.4890394385	44.5644937114316	37.5208287030266	48.16169178097421	-2.57668404766224	down	GO:0003951,NAD+ kinase activity	GO:0004143,diacylglycerol kinase activity	GO:0005524,ATP binding	GO:0005622,intracellular	GO:0007205,protein kinase C-activating G-protein coupled receptor signaling pathway	GO:0016021,integral component of membrane	GO:0016310,phosphorylation	GO:0035556,intracellular signal transduction
CsGy1G029450.1	29.995282008665	1.51517045900367	50.13144942025951	1.43783994483249e-12	2.30654353164567e-10	0.209814430061332	0.158786602482647	0.142714382683673	8.905988425223471	5.09149828660758	2.7418784924812	29.995282008665	up	GO:0004553,hydrolase activity, hydrolyzing O-glycosyl compounds	GO:0005975,carbohydrate metabolic process
CsGy1G016290.1	5.143214086269	2.54708158851602	49.8032253596529	1.6996433334695404e-12	2.70704621783598e-10	1.43457119647268	2.41130384049821	1.96711913483177	12.112093488627501	8.40192973571837	8.631552706439201	5.143214086269	up
CsGy3G015950.1	8.963088218275939	1.78203386125191	49.240321647624505	2.26447842611564e-12	3.5810879393990396e-10	0.4196288601226629	1.26902379606511	0.570572244612385	7.05134394168221	6.7745940713797985	4.53006011801243	8.963088218275939	up
CsGy5G017290.1	41.440540352093294	5.91581221502972	49.2035680407456	2.30730639678066e-12	3.62312098840952e-10	0.48956700347644	6.02786303130926	2.28228897844954	158.232158051349	107.090698589888	88.8130207347173	41.440540352093294	up	GO:0005622,intracellular	GO:0008270,zinc ion binding	GO:0016020,membrane	GO:0035556,intracellular signal transduction
CsGy3G030110.1	10.0397088810984	2.30346285658421	49.1519207493387	2.3688629614328196e-12	3.6937696723097197e-10	0.699381433537772	1.7449077195895202	0.499250714035836	11.8462578220261	8.46824258922476	6.55666596028114	10.0397088810984	up	GO:0004252,serine-type endopeptidase activity	GO:0005886,plasma membrane	GO:0006508,proteolysis	GO:0009506,plasmodesma	GO:0016021,integral component of membrane
CsGy1G027630.1	5.81958414460789	5.365569879651621	49.1216887618915	2.40565518492796e-12	3.70622078312801e-10	6.0846184717786205	14.2765177057325	16.047344379723302	81.5135359658464	61.362188608074796	68.18932598692389	5.81958414460789	up	GO:0005737,cytoplasm	GO:0006559,L-phenylalanine catabolic process	GO:0009800,cinnamic acid biosynthetic process	GO:0045548,phenylalanine ammonia-lyase activity
CsGy6G032540.1	6.0309147949951605	1.83225735616407	49.1180754558025	2.4100906518681602e-12	3.70622078312801e-10	1.04907215030666	0.6345118980325529	1.14114448922477	7.19237082051586	5.99291014006675	5.00690855148742	6.0309147949951605	up	GO:0008152,metabolic process	GO:0016021,integral component of membrane	GO:0016740,transferase activity	GO:0022857,transmembrane transporter activity	GO:0055085,transmembrane transport
CsGy1G028650.1	0.19101322196937806	2.79708656243958	48.963365746964996	2.60788089547677e-12	3.98291289091377e-10	9.08097834748449	12.723391207323301	11.6863893926203	1.70261750815859	1.57235722783621	2.99258155638068	-5.23523968492774	down	GO:0010277,chlorophyllide a oxygenase [overall] activity	GO:0016021,integral component of membrane	GO:0051537,2 iron, 2 sulfur cluster binding	GO:0055114,oxidation-reduction process
CsGy1G005400.1	6.44802843327009	2.41864599881826	48.9256860675235	2.6584637268155198e-12	4.0325458626212493e-10	1.04907215030666	2.0621636686058	1.3551090809544095	11.987284700859801	6.90487472659865	8.70248391091861	6.44802843327009	up	GO:0005509,calcium ion binding	GO:0016021,integral component of membrane
CsGy2G010500.1	0.0638748213237643	1.99956247008775	48.8399159631011	2.7772967854436198e-12	4.18433538660958e-10	3.77665974110397	9.5176784704883	7.77404683284374	0.42308063650093297	0.3908419656565271	0.476848433474992	-15.655621092562699	down	GO:0005886,plasma membrane	GO:0016021,integral component of membrane	GO:0022857,transmembrane transporter activity	GO:0055085,transmembrane transport
CsGy3G011790.1	3.795814635885241	6.240268355890678	48.8148302312411	2.81304701030244e-12	4.2097531701828093e-10	22.1004532997936	42.8295531171974	30.097685903303297	131.860131709457	126.763077527934	100.01895892138	3.795814635885241	up	GO:0016021,integral component of membrane	GO:0022857,transmembrane transporter activity	GO:0055085,transmembrane transport
CsGy1G012950.1	12.6647270622228	0.634623994200225	48.6510172655588	3.0580964393547e-12	4.54596229364875e-10	0.209814430061332	0.31725594901627696	0.14264306115309602	3.10259133434017	2.86617441481453	2.26503005900621	12.6647270622228	up
CsGy1G029760.1	3.9646060769444	6.40479023012511	48.1429716569672	3.9624671540591e-12	5.851330635841718e-10	45.8094838967241	27.601267564416105	28.671255291772297	174.59127599605202	113.47445069561199	118.01998728506099	3.9646060769444	up
CsGy7G018030.1	0.41772674917326	7.1926435884656215	48.0726994446776	4.1070528475326e-12	6.02493844699223e-10	197.505316831067	206.53362280959598	213.750627137915	74.6032189029978	92.6295458605969	90.72041446861721	-2.39390942040255	down	GO:0016021,integral component of membrane
CsGy3G039800.1	7.17014836608287	1.70988073142117	47.719366601766396	4.9180920064227316e-12	7.16755657249764e-10	1.1190102936604298	0.31725594901627696	0.713215305765481	6.20518266868035	6.2534714505044295	4.6492722263811705	7.17014836608287	up	GO:0004497,monooxygenase activity	GO:0005506,iron ion binding	GO:0016021,integral component of membrane	GO:0016705,oxidoreductase activity, acting on paired donors, with incorporation or reduction of molecular oxygen	GO:0020037,heme binding	GO:0055114,oxidation-reduction process
CsGy2G021700.1	0.34445178850172603	5.71600143406558	47.6774276505352	5.02443495710171e-12	7.228054882158321e-10	64.90259703230521	95.33541267939121	73.38985496326801	27.0771607360597	23.450517939391602	29.6838149838183	-2.90316390676831	down	GO:0000287,magnesium ion binding	GO:0005524,ATP binding	GO:0005634,nucleus	GO:0005737,cytoplasm	GO:0009611,response to wounding	GO:0016310,phosphorylation	GO:0032957,inositol trisphosphate metabolic process	GO:0047325,inositol tetrakisphosphate 1-kinase activity	GO:0052725,inositol-1,3,4-trisphosphate 6-kinase activity	GO:0052726,inositol-1,3,4-trisphosphate 5-kinase activity
CsGy7G008390.1	3.80180632988002	3.8993283942869694	47.679096531529396	5.0201596021883e-12	7.228054882158321e-10	4.82629139655746	7.13825885286623	6.77590201242495	27.7822951302279	25.1441664572366	17.7626041469435	3.80180632988002	up	GO:0016021,integral component of membrane	GO:0016757,transferase activity, transferring glycosyl groups
CsGy7G002100.1	0.235978098736328	3.43618519509694	47.5069345606471	5.48097136478886e-12	7.834275608465512e-10	18.4636698453972	18.083589093927802	14.4069491764627	3.94875260734204	2.6056131043768502	5.36454487659366	-4.237681400753029	down	GO:0000155,phosphorelay sensor kinase activity	GO:0000160,phosphorelay signal transduction system	GO:0005524,ATP binding	GO:0005622,intracellular	GO:0023014,signal transduction by protein phosphorylation
CsGy5G009890.1	23.4840201910226	0.351268062223089	47.467056368913404	5.5936121417080496e-12	7.94435436533797e-10	0.209814430061332	0.0	0.0	2.82053757667289	2.21477113872032	1.90739373389997	23.4840201910226	up	GO:0016491,oxidoreductase activity	GO:0055114,oxidation-reduction process
CsGy3G037480.1	36.090814382055	1.70619762280969	47.4063509495031	5.76954556582616e-12	8.142362470050098e-10	0.0	0.6345118980325529	0.0713215305765481	8.46161273001866	7.29571669225517	3.33793903432494	36.090814382055	up	GO:0016021,integral component of membrane
CsGy4G009710.1	2.43711335177759	6.64091378855852	47.0913647098854	6.7753538799171804e-12	9.50168810153416e-10	55.5308858228991	60.27863031309261	58.3410120116163	145.821792713988	119.858202801335	158.432892022066	2.43711335177759	up	GO:0004672,protein kinase activity	GO:0005524,ATP binding	GO:0006468,protein phosphorylation	GO:0016021,integral component of membrane
CsGy6G002690.1	0.375361585863202	6.1416506889035585	47.0777891817801	6.82244536187583e-12	9.5079304174442e-10	118.824905558067	81.2175229481668	105.98379443674999	37.654176648583004	39.9961611521846	37.4326020277869	-2.6640978663289303	down	GO:0004337,geranyltranstransferase activity	GO:0008299,isoprenoid biosynthetic process
CsGy6G029250.1	3.04167969398467	3.49064125312958	47.036017849784	6.96940842337895e-12	9.65241422512446e-10	4.75579374805685	6.1864910058174	5.77704397670039	18.7565748848747	15.894239936698801	15.7359983046747	3.04167969398467	up	GO:0005737,cytoplasm	GO:0006769,nicotinamide metabolic process	GO:0008936,nicotinamidase activity
CsGy7G003590.1	5.04248610099136	5.15508651815035	46.76609117815129	7.99854743316081e-12	1.10093586830012e-09	7.13369062208527	18.2422170684359	10.4842649947526	65.8595524153119	51.4608588114427	60.798175268061506	5.04248610099136	up
CsGy3G039320.1	0.280820171288327	3.8024088923348702	46.704602484073106	8.253493807707751e-12	1.12905769892189e-09	19.2329894222887	25.856359844826606	19.114170194514895	4.37183324384297	6.64431341616096	6.79509017701864	-3.56099775672193	down	GO:0004519,endonuclease activity	GO:0006302,double-strand break repair	GO:0008408,3'-5' exonuclease activity	GO:0030145,manganese ion binding	GO:0030870,Mre11 complex	GO:0051321,meiotic cell cycle	GO:0090305,nucleic acid phosphodiester bond hydrolysis
CsGy2G007190.1	5.146842764341192	4.222829954981791	46.655525680839396	8.46280134349816e-12	1.15063136803245e-09	5.03554632147196	8.09002669991506	5.34911479324111	38.077257285084	36.6088641164947	19.0739373389997	5.146842764341192	up	GO:0008810,cellulase activity	GO:0016021,integral component of membrane	GO:0030245,cellulose catabolic process
CsGy6G019980.1	3.1552223705939104	4.847170750539349	46.0572129429586	1.14849525621322e-11	1.55206952866924e-09	13.9176905274017	16.4973093488464	11.3401233616711	53.308160199117495	36.348302806057	41.1281773872181	3.1552223705939104	up
CsGy6G007500.1	28.524729370416605	0.6592323524103461	45.6611510358558	1.40583478315307e-11	1.88839180691249e-09	0.0	0.31725594901627696	0.0713215305765481	4.08977948617568	2.86617441481453	1.90739373389997	28.524729370416605	up	GO:0016301,kinase activity	GO:0016310,phosphorylation
CsGy4G020810.1	3.3875571676694305	8.46889915589219	45.637391064823206	1.42299127383156e-11	1.89999158226923e-09	126.546566151328	213.523088622374	144.903311778598	644.2512572263121	505.3243977815671	491.395648635014	3.3875571676694305	up	GO:0004497,monooxygenase activity	GO:0005506,iron ion binding	GO:0016021,integral component of membrane	GO:0016705,oxidoreductase activity, acting on paired donors, with incorporation or reduction of molecular oxygen	GO:0020037,heme binding	GO:0055114,oxidation-reduction process
CsGy2G022470.1	18.9763285889993	0.9542354398480192	45.4879787869845	1.53578525922576e-11	2.02742378220072e-09	0.0699381433537772	0.31725594901627696	0.213964591729644	5.3590213956784805	2.86617441481453	2.62266638411246	18.9763285889993	up	GO:0005516,calmodulin binding
CsGy4G014220.1	2.59195373026774	4.932203231323349	45.4869196876641	1.5366159260558e-11	2.02742378220072e-09	16.015834828015002	19.0353569409766	16.047344379723302	48.654273197607296	37.3905480478078	45.6582375052305	2.59195373026774	up	GO:0008152,metabolic process	GO:0016787,hydrolase activity
CsGy1G018300.1	5.53414645820269	5.7367579922505705	45.4434814045242	1.57107544640662e-11	2.0606964884691e-09	16.015834828015002	8.248654674423191	24.249320396026306	106.47529351940099	81.42540951177651	83.3292637497549	5.53414645820269	up	GO:0004970,ionotropic glutamate receptor activity	GO:0005234,extracellularly glutamate-gated ion channel activity	GO:0006811,ion transport	GO:0016021,integral component of membrane	GO:0035235,ionotropic glutamate receptor signaling pathway	GO:0060079,excitatory postsynaptic potential
CsGy7G003210.1	0.139623376745611	5.2643447950445	45.01983408671	1.9504885185962806e-11	2.54339140278713e-09	87.67305774542801	38.206658056106704	73.23380345436651	6.12127167577433	14.2611719235306	7.42131138227967	-7.16212444726906	down	GO:0016021,integral component of membrane	GO:0016760,cellulose synthase (UDP-forming) activity	GO:0030244,cellulose biosynthetic process	GO:0071555,cell wall organization
CsGy5G017550.1	0.229365601574434	3.0199560117121296	44.739211802398	2.25103809338088e-11	2.91823531431435e-09	12.868618377095	13.166121884175501	11.9106956062835	3.38464509200746	1.56336786262611	3.69557535943119	-4.35985166535742	down
CsGy1G033230.1	0.384760852537094	4.219006281735831	44.6256474746497	2.38546256457426e-11	3.07462683612005e-09	28.045195484864607	26.649499717367203	24.605928048909107	9.73085463952146	11.464697659258098	9.29854445276235	-2.5990170086328903	down
CsGy4G013590.1	0.00307657918713546	1.19780497190657	44.4924787540568	2.5533625267686603e-11	3.2721194035567603e-09	2.02820615725954	7.93139872540692	2.9241827536384704	0.0	0.0	0.0	-325.036327418921	down
CsGy3G039090.1	0.348597439502903	6.636940103819032	44.3737810016547	2.7129630276969803e-11	3.45677997666213e-09	131.69352393516198	183.53256650591598	126.595716773373	59.9364235042988	48.9855263622847	44.942964855018	-2.86863839684535	down	GO:0008152,metabolic process	GO:0016787,hydrolase activity
CsGy6G030780.1	6.37560659624076	4.51227511747285	44.30984532203741	2.8030295918929e-11	3.5512473772743105e-09	3.9864741711653	10.628074292045302	4.421934895745982	49.3594075917755	36.6088641164947	32.3064813679307	6.37560659624076	up	GO:0005524,ATP binding
CsGy1G006000.1	2.9362457160780195	6.608084839688	44.2463448509772	2.8954452284728106e-11	3.6476066499709897e-09	54.3419373858849	48.6987881739985	45.5031365078377	170.924577146377	159.463521987863	106.098776448186	2.9362457160780195	up	GO:0003924,GTPase activity	GO:0005525,GTP binding	GO:0008466,glycogenin glucosyltransferase activity	GO:0016866,intramolecular transferase activity	GO:0071669,plant-type cell wall organization or biogenesis	GO:0102751,UDP-alpha-D-glucose:glucosyl-glycogenin alpha-D-glucosyltransferase activity
CsGy6G006520.1	5.004527927938518	3.44787923572625	44.122984283717784	3.08378615510112e-11	3.8630485217103786e-09	4.16887284903195	3.0854727321577995	3.4660837429590803	12.439557901279302	15.887335061972196	25.951999143442997	5.004527927938518	up	GO:0005576,extracellular region	GO:0009405,pathogenesis
CsGy3G023100.1	3.22298065110423	3.41333991283036	44.04441618353989	3.2100830450192394e-11	3.99879506915302e-09	4.54597931799552	6.1864910058174	4.56457795689908	17.2052792177046	17.718169109762602	13.4709682456685	3.22298065110423	up
CsGy4G014710.1	11.160320442217401	3.18536160451518	44.0062853797201	3.27323081905583e-11	4.05480560018372e-09	0.629443290183995	3.2442593346404505	0.998501428071673	20.1497794208723	16.412887225125	13.5330777541286	11.160320442217401	up	GO:0016740,transferase activity
CsGy6G035690.1	0.288537986656011	4.15121230343552	43.883430102463294	3.48527029914827e-11	4.29362194090652e-09	32.940865519629	22.2079164311394	25.6044294769808	6.487236426347638	6.90487472659865	9.89460499460609	-3.46574817267363	down	GO:0016702,oxidoreductase activity, acting on single donors with incorporation of molecular oxygen, incorporation of two atoms of oxygen	GO:0046872,metal ion binding	GO:0055114,oxidation-reduction process
CsGy7G019670.1	8.77879420867676	6.0981466976976	43.3386228973378	4.6040542521839704e-11	5.64072536896693e-09	6.50424733190128	23.8614544374122	12.0629670740645	129.569855197199	155.668707062649	83.8553467839862	8.77879420867676	up	GO:0004674,protein serine/threonine kinase activity	GO:0005524,ATP binding	GO:0006468,protein phosphorylation	GO:0016021,integral component of membrane	GO:0030246,carbohydrate binding
CsGy3G033470.1	0.3048308218135169	3.52838332780746	43.266562779133395	4.7767708750989396e-11	5.78934736930047e-09	15.1765771077696	21.4147765585987	15.4054506045344	5.3590213956784805	4.82038424309717	5.48375698496241	-3.28050816531852	down	GO:0004180,carboxypeptidase activity	GO:0006508,proteolysis	GO:0016021,integral component of membrane
CsGy4G003770.1	26.6210502971248	0.110077444418538	43.266350529414	4.7772890660655e-11	5.78934736930047e-09	0.0	0.158627974508138	0.0713215305765481	1.83334942483738	1.43308720740727	2.38424216737496	26.6210502971248	up	GO:0016021,integral component of membrane
CsGy3G016270.1	0.186297784791016	2.58621860841665	43.1145118748462	5.16278958059189e-11	6.2226963280020495e-09	8.32263905909948	9.99356239401272	10.3416219335995	2.11540318250466	0.7816839313130541	2.38424216737496	-5.3677503525969	down
CsGy1G009910.1	2.85432181783028	7.71023556036572	43.0190481215349	5.420949088889171e-11	6.49872703140058e-09	96.5845759715663	122.778052269299	106.768331273092	341.70812741392	354.102820884814	234.371005052959	2.85432181783028	up	GO:0005509,calcium ion binding	GO:0005783,endoplasmic reticulum	GO:0006457,protein folding	GO:0016021,integral component of membrane	GO:0051082,unfolded protein binding
CsGy1G010960.1	13.6661232755129	4.04980832135145	42.8626991920156	5.87196640092026e-11	7.001770417525129e-09	0.559505146830217	3.96569936270346	2.49625357017918	31.166940222235397	38.69335459999621	22.8887248067996	13.6661232755129	up	GO:0004713,protein tyrosine kinase activity	GO:0005524,ATP binding	GO:0016021,integral component of membrane	GO:0018108,peptidyl-tyrosine phosphorylation
CsGy6G017040.1	5.23504814525391	4.32225910871447	42.8488775229645	5.913600628976789e-11	7.01390780983641e-09	3.25918741842937	7.357958597560001	8.70529205758173	28.517327222708893	38.4522051071861	33.6325968614247	5.23504814525391	up	GO:0022402,cell cycle process	GO:0030261,chromosome condensation
CsGy4G006520.1	0.204434127540168	2.97947368946907	42.760373829052	6.18728934634425e-11	7.299691949459471e-09	10.967140135592501	10.6832768271741	15.5674931220043	3.60351880795728	1.61899770240455	2.43335755602288	-4.89155119075467	down	GO:0016021,integral component of membrane	GO:0016760,cellulose synthase (UDP-forming) activity	GO:0030244,cellulose biosynthetic process	GO:0071555,cell wall organization
CsGy5G014000.1	0.380096618809866	6.78553228663918	42.724186718921	6.302813581416489e-11	7.396849328338149e-09	156.311750395692	168.780164876659	153.198647678425	72.0647350839922	46.510193913126706	63.1824174354365	-2.63091001212044	down	GO:0006629,lipid metabolic process	GO:0016020,membrane	GO:0016298,lipase activity
CsGy7G009070.1	3.39395498600066	4.13011334856524	42.2712361460591	7.94525638331383e-11	9.2755668500069e-09	5.385237038240841	10.310818343029	8.48726213860922	28.064348887895196	27.880060216832298	24.796118540699602	3.39395498600066	up	GO:0005506,iron ion binding	GO:0016021,integral component of membrane	GO:0016705,oxidoreductase activity, acting on paired donors, with incorporation or reduction of molecular oxygen	GO:0020037,heme binding	GO:0055114,oxidation-reduction process
CsGy6G023920.1	26.747535259594397	5.0150110345506915	42.1979703667756	8.24855814586095e-11	9.579497371687891e-09	0.700780196404847	5.5549930393005	1.0723192122184	82.8805095023809	54.587594536695	49.87882298991771	26.747535259594397	up	GO:0005737,cytoplasm	GO:0006559,L-phenylalanine catabolic process	GO:0009800,cinnamic acid biosynthetic process	GO:0045548,phenylalanine ammonia-lyase activity
CsGy7G000230.1	2.80052315512193	4.4433043815063495	42.0094195638939	9.083480100009352e-11	1.0494478718653297e-08	11.399917366665699	12.0557260626185	10.840872647635301	39.7695798310877	28.0103408720511	28.1340575750245	2.80052315512193	up
CsGy6G025250.1	0.264485271657544	4.309484359378991	41.79786551373579	1.01213851265554e-10	1.16333322449449e-08	21.261195579548303	41.0846453976078	30.7395796784922	8.88469336651959	8.20768127878707	7.39115071886238	-3.7809288726474	down	GO:0008152,metabolic process	GO:0016787,hydrolase activity
CsGy5G019940.1	2.60352964573261	6.13580906023836	41.575902157298295	1.13382259173941e-10	1.29651159746694e-08	43.29171073598809	34.8981543917904	38.513626511336	104.92399785223101	118.946238214803	80.82580947401121	2.60352964573261	up	GO:0005975,carbohydrate metabolic process	GO:0009505,plant-type cell wall	GO:0048046,apoplast	GO:0052692,raffinose alpha-galactosidase activity
CsGy1G000660.1	0.4245243522445539	7.49009855652316	41.4809811445867	1.19023256313206e-10	1.3540717190162501e-08	252.756450080551	241.11452125237003	261.892660277085	115.783067522422	88.98168751446941	116.112593551161	-2.3555774709101605	down	GO:0004055,argininosuccinate synthase activity	GO:0005524,ATP binding	GO:0006526,arginine biosynthetic process
CsGy4G013270.1	3.9437490033568894	3.91898374616417	41.4288058597214	1.2224272477973199e-10	1.3836387193596206e-08	4.33616488793418	8.40728264893133	5.91968703785349	29.75667143389889	23.1899566289539	19.1931494473684	3.9437490033568894	up	GO:0008152,metabolic process	GO:0016021,integral component of membrane	GO:0043231,intracellular membrane-bounded organelle	GO:0080043,quercetin 3-O-glucosyltransferase activity	GO:0080044,quercetin 7-O-glucosyltransferase activity
CsGy6G035840.1	0.198009120430232	2.8103464019521898	41.3959291104666	1.24316003544057e-10	1.39999911465928e-08	10.910350363189199	9.99356239401272	12.267303259166301	2.25643006133831	1.04224524175074	3.2187269259562004	-5.05027242092288	down
CsGy1G011010.1	24.3034220655334	6.5136884720743895	41.29212038336721	1.31096286922246e-10	1.4689371888403202e-08	1.46870101042932	14.1178897312243	6.34761622131278	212.668533281136	191.512563171698	122.78847161981001	24.3034220655334	up	GO:0016301,kinase activity	GO:0016310,phosphorylation
CsGy3G002120.1	2.7778113273323704	4.33361701046154	41.0663430071165	1.47148577396028e-10	1.6355210844816398e-08	10.071092642943901	12.3729820116348	9.69972815841054	34.6926121930765	29.4434280794584	24.4384822155933	2.7778113273323704	up	GO:0000413,protein peptidyl-prolyl isomerization	GO:0003755,peptidyl-prolyl cis-trans isomerase activity	GO:0006979,response to oxidative stress	GO:0016021,integral component of membrane
CsGy3G007520.1	26.153426783051	3.7317922046513794	41.062606691452	1.47430145295905e-10	1.6355210844816398e-08	0.349690716768886	2.53804759213021	0.35660765288274	36.5259616179139	24.7533244915801	15.8552104130435	26.153426783051	up
CsGy4G022520.1	19.204637221286106	4.02215157238004	40.921827608433105	1.5844160331515199e-10	1.7489756785748798e-08	1.5386391537831	3.17255949016277	0.35660765288274	45.69270874210071	28.6617441481453	18.7163010138934	19.204637221286106	up	GO:0016747,transferase activity, transferring acyl groups other than amino-acyl groups
CsGy5G023860.1	0.365018644240384	4.956193589987089	40.8762354214359	1.62181348470265e-10	1.7814382798965405e-08	43.991092169525785	49.9678119700636	41.295166203821296	17.7693867330392	12.37666224579	19.0739373389997	-2.7395860890367203	down	GO:0007165,signal transduction
CsGy6G029660.1	2.45157106655694	4.94374677837326	40.863030509820106	1.63280906077215e-10	1.78472433515183e-08	16.7851544049065	17.1318212468789	19.3281347862445	50.910703258945595	39.3447578760904	40.6513289537431	2.45157106655694	up	GO:0003676,nucleic acid binding
CsGy5G024480.1	6.9985435896269	3.4861505499040097	40.81834934374629	1.67057100820324e-10	1.81709230931297e-08	2.16808244396709	3.4898154391790404	2.85286122306192	20.7309511885457	28.4011828377076	9.77539288623734	6.9985435896269	up	GO:0003677,DNA binding	GO:0005634,nucleus	GO:0006355,regulation of transcription, DNA-templated
CsGy5G018850.1	43.69304540237911	7.27571152065513	40.6485356456949	1.82223750752689e-10	1.97243941470071e-08	0.9408079043950108	14.291587363310699	5.7910229966934	421.962998486176	241.15809133332198	246.31260116036495	43.69304540237911	up	GO:0001172,transcription, RNA-templated	GO:0003723,RNA binding	GO:0003968,RNA-directed 5'-3' RNA polymerase activity	GO:0016021,integral component of membrane	GO:0031047,gene silencing by RNA
CsGy5G021430.1	9.62639863099148	5.78962547994045	40.5489108443312	1.91755394464475e-10	2.0655854037530802e-08	5.2453607515332905	19.352612889992894	7.0608315270782605	130.449862921121	103.182278933323	67.2356291199739	9.62639863099148	up	GO:0016874,ligase activity
CsGy3G025410.1	2.53086034254969	5.31294688690726	40.5339977572679	1.93224537461503e-10	2.07140420015221e-08	22.590020303270002	24.7459640232696	20.2553146837397	67.8339287189829	48.72496505184711	54.0030850910429	2.53086034254969	up	GO:0005777,peroxisome	GO:0008152,metabolic process	GO:0016747,transferase activity, transferring acyl groups other than amino-acyl groups
CsGy1G001230.1	7.8348846607408	0.7688686369919829	40.4911465386901	1.97508974845388e-10	2.1072034072260602e-08	0.425363787877673	0.32217341622602896	0.30340179107263504	3.2902981100677504	2.99645507003338	2.38996434857666	7.8348846607408	up
CsGy1G010040.1	2.79817045451814	5.03047298324977	40.4459075185705	2.02135397436778e-10	2.13748829514718e-08	15.0367008210621	15.3869135272894	20.897208458928606	51.615837653113786	39.2144772208716	53.407024549199114	2.79817045451814	up	GO:0005886,plasma membrane	GO:0016021,integral component of membrane	GO:0022857,transmembrane transporter activity	GO:0055085,transmembrane transport
CsGy4G016020.1	26.3187905115734	5.0854415779140085	40.444657210706	2.02264790687978e-10	2.13748829514718e-08	0.699381433537772	5.86923505680112	1.2124660198013202	75.0262995394988	78.16839313130541	43.393207446224295	26.3187905115734	up	GO:0003993,acid phosphatase activity	GO:0016311,dephosphorylation
CsGy5G017430.1	0.3980620808073951	6.24400707277356	40.400100265243	2.06930481653686e-10	2.17647918863863e-08	112.25072008281201	125.157471886921	86.8696242422355	44.282439953764296	38.5630739447774	46.0158738303367	-2.5121709608001	down	GO:0004674,protein serine/threonine kinase activity	GO:0004715,non-membrane spanning protein tyrosine kinase activity	GO:0005524,ATP binding	GO:0018108,peptidyl-tyrosine phosphorylation
CsGy3G012840.1	5.64186629055478	5.05838637931469	40.2732726891501	2.2080921968544102e-10	2.31155116457556e-08	6.50424733190128	16.4973093488464	7.560082241114099	68.3980362343175	60.7107853319806	40.6513289537431	5.64186629055478	up	GO:0005509,calcium ion binding	GO:0032440,2-alkenal reductase [NAD(P)] activity	GO:0055114,oxidation-reduction process
CsGy1G029460.1	20.2588650688605	0.8081911555429209	40.261879297691706	2.22100715289695e-10	2.31420642501384e-08	0.0723160402278056	0.158627974508138	0.219812957236921	5.151570856914192	2.25580954511426	2.39997816567964	20.2588650688605	up	GO:0004553,hydrolase activity, hydrolyzing O-glycosyl compounds	GO:0005975,carbohydrate metabolic process
CsGy3G015970.1	6.50541576876246	1.80763116985556	39.96735933487921	2.58242299846558e-10	2.6782729311528106e-08	0.699381433537772	1.11039582155697	0.998501428071673	7.19237082051586	6.90487472659865	3.93399957616868	6.50541576876246	up
CsGy4G014540.1	2.40267907602498	4.65562864387767	39.866165779449894	2.71973836521063e-10	2.80762620682716e-08	15.5262678245385	14.911029603764998	13.8363769318503	40.4747142252559	34.524373632993196	31.4719966093495	2.40267907602498	up	GO:0004298,threonine-type endopeptidase activity	GO:0005634,nucleus	GO:0005737,cytoplasm	GO:0006511,ubiquitin-dependent protein catabolic process	GO:0019773,proteasome core complex, alpha-subunit complex
CsGy3G032770.1	11.6446715516042	1.6004930699896598	39.696918930486	2.965930414125611e-10	3.0336842373473706e-08	0.48956700347644	0.95176784704883	0.14264306115309602	7.61545145701679	5.2112262087537005	3.81478746779994	11.6446715516042	up
CsGy6G012820.1	5.99265175979226	3.8836948889140097	39.702304508986	2.95776293030104e-10	3.0336842373473706e-08	2.72758759079731	7.29688682737437	3.06682581479157	32.859262768239105	22.929395318516306	20.0276342059497	5.99265175979226	up
CsGy6G029700.1	3.0609823182486897	4.27029749407302	39.6523657044435	3.03436931822779e-10	3.08951447752709e-08	8.18276277239193	12.6902379606511	7.988011424573378	33.5643971624073	27.6194989063946	25.6306032992808	3.0609823182486897	up	GO:0003924,GTPase activity	GO:0005525,GTP binding	GO:0005794,Golgi apparatus	GO:0005829,cytosol	GO:0006890,retrograde vesicle-mediated transport, Golgi to ER	GO:0006891,intra-Golgi vesicle-mediated transport	GO:0042147,retrograde transport, endosome to Golgi
CsGy4G009470.1	0.378512186552564	5.63729422323871	39.581635766638996	3.1462806227169e-10	3.18889842387916e-08	66.0216073259657	82.3279187697238	67.2562033336848	22.1412199768822	25.795569733330804	33.3793903432494	-2.64192286411664	down	GO:0005634,nucleus	GO:0008270,zinc ion binding
CsGy4G025520.1	8.72735360515714	0.973887276536398	39.535510717587	3.22147782644325e-10	3.2503399354765405e-08	0.4196288601226629	0.475883923524415	0.28528612230619205	4.51286012267662	3.25701638047106	2.50345427574371	8.72735360515714	up	GO:0016021,integral component of membrane	GO:0022857,transmembrane transporter activity	GO:0055085,transmembrane transport
CsGy6G013610.1	3.2739357814953	3.98832706488526	39.4911759311899	3.2954517531617803e-10	3.29515619695073e-08	5.94474218507106	9.5176784704883	7.0608315270782605	26.5130532207251	27.3589375959569	18.7163010138934	3.2739357814953	up	GO:0005385,zinc ion transmembrane transporter activity	GO:0005886,plasma membrane	GO:0009624,response to nematode	GO:0016021,integral component of membrane	GO:0071577,zinc ion transmembrane transport
CsGy6G017920.1	0.00217885687843555	1.6397826190646	39.494348651090704	3.29010193868317e-10	3.29515619695073e-08	1.32882472372177	11.421214164586	5.2777932626645585	0.0	0.0	0.0	-458.956258163231	down
CsGy6G017020.1	7.08826019906937	1.61882092474851	39.3917677125449	3.467557777667771e-10	3.45176800564447e-08	0.48956700347644	1.11039582155697	0.759217692987354	7.05134394168221	4.95066489831601	3.93399957616868	7.08826019906937	up	GO:0016021,integral component of membrane	GO:0048040,UDP-glucuronate decarboxylase activity
CsGy3G003070.1	2.28954223833505	5.25289558575892	39.3688834856834	3.50843487991811e-10	3.4769369312184e-08	22.2403295865011	20.4630087115499	26.3889663133228	50.487622622444704	51.98198143231811	56.50653936678661	2.28954223833505	up	GO:0004672,protein kinase activity	GO:0005524,ATP binding	GO:0006468,protein phosphorylation	GO:0016021,integral component of membrane
CsGy6G009360.1	107.252050232192	-0.316694368476125	39.25859333225209	3.71230930108414e-10	3.6627023360873595e-08	0.0	0.0	0.0	2.09044142495111	0.99260831211236	1.09043315524894	107.252050232192	up	GO:0000148,1,3-beta-D-glucan synthase complex	GO:0003843,1,3-beta-D-glucan synthase activity	GO:0006075,(1->3)-beta-D-glucan biosynthetic process	GO:0016021,integral component of membrane
CsGy6G009050.1	2.40745120991238	5.08483136023644	39.2080970257976	3.8095709204200893e-10	3.74210627240208e-08	19.5826801390576	23.0010563036801	17.3311319301012	50.205568864777405	50.939736190567395	42.2010863625368	2.40745120991238	up	GO:0008152,metabolic process	GO:0043231,intracellular membrane-bounded organelle	GO:0080043,quercetin 3-O-glucosyltransferase activity	GO:0080044,quercetin 7-O-glucosyltransferase activity
CsGy5G006590.1	4.87144863797818	5.629027968436098	39.166525152793795	3.89155483942123e-10	3.80587236006204e-08	17.904164698566998	9.04179454696389	23.179497437378107	92.37260563603701	57.844610917166	96.20417145357972	4.87144863797818	up
CsGy1G006910.1	4.02171081874664	6.43779428054336	39.1244315350168	3.9763676274162296e-10	3.87183604175227e-08	38.9555458480539	20.4630087115499	43.64877671284739	125.37289528311001	177.051410442407	114.205199817261	4.02171081874664	up	GO:0005975,carbohydrate metabolic process	GO:0008422,beta-glucosidase activity	GO:1901657,glycosyl compound metabolic process
CsGy2G001640.1	5.86556250113385	1.70010887507779	38.9736747196409	4.2955918948041604e-10	4.16448295958014e-08	1.25888658036799	0.475883923524415	0.855858366918577	6.91031706284857	4.690103587878331	4.88769644311867	5.86556250113385	up	GO:0005774,vacuolar membrane	GO:0005783,endoplasmic reticulum	GO:0005886,plasma membrane	GO:0006465,signal peptide processing	GO:0008233,peptidase activity	GO:0016021,integral component of membrane
CsGy4G015540.1	0.25190415087792	3.90536290036151	38.8951723092357	4.47185154552929e-10	4.31659505464122e-08	23.2519848301135	29.346175284005604	17.9854356516104	6.487236426347638	7.42599734747402	3.81478746779994	-3.9697638824722303	down	GO:0005777,peroxisome
CsGy3G015180.1	7.03224508459966	3.10127424486166	38.6546273698223	5.05831935654156e-10	4.84078991468513e-08	1.32882472372177	4.1243273372116	1.3551090809544095	18.333494248373803	14.7217140397292	11.921210836874799	7.03224508459966	up	GO:0005509,calcium ion binding	GO:0005829,cytosol	GO:0042538,hyperosmotic salinity response
CsGy3G024800.1	5.06145021498209	4.25068486477498	38.6626757883037	5.03750427847124e-10	4.84078991468513e-08	4.40610303128796	9.99356239401272	4.84986407920527	33.705424041241	39.2144772208716	22.292664264955892	5.06145021498209	up	GO:0005216,ion channel activity	GO:0016021,integral component of membrane	GO:0034220,ion transmembrane transport
CsGy2G020010.1	3.9072310797289513	3.6616015680982703	38.63162862768979	5.118275253948778e-10	4.877235111647429e-08	3.77665974110397	6.34511898032553	5.4917578543942	21.2950587038803	24.7533244915801	14.186240895881	3.9072310797289513	up	GO:0016021,integral component of membrane
CsGy4G005370.1	3.68373939237299	2.51524150852416	38.4958253184925	5.48709310225748e-10	5.2064341274101e-08	1.95826801390576	3.33118746467091	2.2109674478729904	9.448800881854169	9.24992652053781	7.86799915233737	3.68373939237299	up
CsGy2G019490.1	0.40917158627376105	9.387672198499391	38.447918839568295	5.62345176223274e-10	5.3132087878926114e-08	954.30596606229	1056.77956617322	839.8823440694299	403.054819706555	332.345951463267	430.951771753024	-2.44396246842746	down	GO:0004497,monooxygenase activity	GO:0005506,iron ion binding	GO:0016705,oxidoreductase activity, acting on paired donors, with incorporation or reduction of molecular oxygen	GO:0020037,heme binding	GO:0047987,hydroperoxide dehydratase activity	GO:0055114,oxidation-reduction process
CsGy5G005820.1	17.4618352695596	1.24868215198935	38.2437318714109	6.24373162138906e-10	5.87437669593812e-08	0.139876286707554	0.475883923524415	0.213964591729644	5.21799451684484	6.1231907952855895	2.02660584226872	17.4618352695596	up	GO:0016021,integral component of membrane	GO:0016301,kinase activity	GO:0016310,phosphorylation
CsGy7G005260.1	10.565961781907099	2.26263158547278	38.21487695223271	6.33674549365357e-10	5.93683827804569e-08	0.8172971432322399	0.3989493558879679	1.0897216656790798	4.8882736741317805	6.86461800413602	14.2713583412563	10.565961781907099	up	GO:0008152,metabolic process	GO:0016758,transferase activity, transferring hexosyl groups
CsGy3G012640.1	0.420941706176253	6.03476872329325	37.901751367214	7.43984227649719e-10	6.94115494064161e-08	109.24337991860001	79.1553592795611	86.7269811810825	37.5131497697494	42.4714936013426	36.0020567273619	-2.3756258534793098	down	GO:0003899,DNA-directed 5'-3' RNA polymerase activity	GO:0006351,transcription, DNA-templated
CsGy7G005040.1	4.44266656374407	6.8886833716628	37.854374362575996	7.62272709384409e-10	7.08214869743897e-08	50.7051539314885	53.933511332767	26.1750017215931	183.758023120239	259.258503885496	137.213136732429	4.44266656374407	up	GO:0004601,peroxidase activity	GO:0005576,extracellular region	GO:0006979,response to oxidative stress	GO:0020037,heme binding	GO:0042744,hydrogen peroxide catabolic process	GO:0046872,metal ion binding	GO:0055114,oxidation-reduction process	GO:0098869,cellular oxidant detoxification
CsGy2G021120.1	0.432891034633247	5.9570228854608205	37.8289068599775	7.72288994772135e-10	7.11590909315251e-08	86.7232977586837	89.30754964808192	82.87561852994891	39.0644454369195	30.225112010771397	42.6779347960118	-2.31005015118232	down
CsGy4G020270.1	0.408956967909017	5.40872775003898	37.8309858246012	7.71466428591936e-10	7.11590909315251e-08	68.67925677340921	54.0921393072752	56.55797374720261	23.128408128717695	21.496308111109	28.7301181168683	-2.44524504647265	down	GO:0016491,oxidoreductase activity	GO:0055114,oxidation-reduction process
CsGy1G020110.1	0.452045524429173	8.9431289643085	37.8093433337116	7.80072668469069e-10	7.15804953149107e-08	666.510506161497	696.2181801162192	669.923136705516	315.477127950862	271.635166131286	331.648085481857	-2.2121665760606	down	GO:0003958,NADPH-hemoprotein reductase activity	GO:0005789,endoplasmic reticulum membrane	GO:0010181,FMN binding	GO:0016021,integral component of membrane	GO:0050660,flavin adenine dinucleotide binding	GO:0050661,NADP binding	GO:0055114,oxidation-reduction process
CsGy7G007230.1	0.340755986478746	3.29972705067167	37.7657023320836	7.977201740834911e-10	7.28998542693183e-08	12.728742090387401	16.1800533998301	13.9790199930034	4.08977948617568	5.602068174410219	4.76848433474992	-2.93465130380732	down	GO:0003677,DNA binding	GO:0003700,DNA binding transcription factor activity	GO:0005634,nucleus	GO:0006355,regulation of transcription, DNA-templated
CsGy4G004600.1	0.257101691299489	5.47511993510237	37.7398707053159	8.083536945412908e-10	7.35700844117621e-08	83.01657616093351	55.995675001372796	71.10756598481841	13.961661004530802	13.288626832321901	26.7035122745996	-3.88951155842509	down	GO:0004805,trehalose-phosphatase activity	GO:0005992,trehalose biosynthetic process	GO:0016311,dephosphorylation
CsGy4G013210.1	3.83953380701788	2.7609907041730803	37.7106667983082	8.20546422916677e-10	7.43761956837238e-08	2.52658536679855	3.66065776772431	2.36152719892008	11.234765275403399	12.529220893051301	8.18081172469696	3.83953380701788	up	GO:0004674,protein serine/threonine kinase activity	GO:0005524,ATP binding	GO:0006468,protein phosphorylation	GO:0016021,integral component of membrane
CsGy6G031460.1	3.3196617657180094	4.51380166283367	37.611819394567796	8.631984444854791e-10	7.792550168071751e-08	13.2183090938639	9.04179454696389	9.2004774443747	44.1414130749307	35.1757769090874	25.988239624387106	3.3196617657180094	up	GO:0004298,threonine-type endopeptidase activity	GO:0005634,nucleus	GO:0005737,cytoplasm	GO:0006511,ubiquitin-dependent protein catabolic process	GO:0019773,proteasome core complex, alpha-subunit complex
CsGy3G026290.1	5.5838936005176105	7.76894880433218	37.5140719351806	9.075584228978413e-10	8.15997488458712e-08	35.1323772416197	103.10818343029	60.9480279187809	484.401379847863	321.377232258427	304.14513680853696	5.5838936005176105	up	GO:0004497,monooxygenase activity	GO:0005506,iron ion binding	GO:0016021,integral component of membrane	GO:0016705,oxidoreductase activity, acting on paired donors, with incorporation or reduction of molecular oxygen	GO:0020037,heme binding	GO:0055114,oxidation-reduction process
CsGy3G042490.1	3.4288645837018104	4.130477774594819	37.360205278860796	9.82056480421463e-10	8.79433550218384e-08	9.5115874961137	6.34511898032553	7.560082241114099	30.0387251915662	32.4398831494918	18.8355131222622	3.4288645837018104	up	GO:0016021,integral component of membrane
CsGy4G010010.1	19.2941626872513	6.09713923735962	37.340643002934	9.91956634514023e-10	8.823139962969269e-08	1.25888658036799	9.67630644499644	9.41444203610435	147.232061502325	79.2106383730562	164.27428533213498	19.2941626872513	up	GO:0016301,kinase activity	GO:0016310,phosphorylation
CsGy7G001570.1	6.6877403169205705	6.0992254781811	37.3382257351082	9.93186891517305e-10	8.823139962969269e-08	8.81220606257592	30.139315156546306	14.977521421075098	131.296024194123	142.527036809414	84.0445363999674	6.6877403169205705	up	GO:0016020,membrane
CsGy4G014510.1	5.25832943234153	2.94763377745168	37.1691610231184	1.08313212499261e-09	9.584000048843381e-08	1.60857729713688	4.1243273372116	1.99700285614335	16.2180910658691	10.1618911070697	12.278847161981	5.25832943234153	up
CsGy1G012830.1	4.15511550944652	5.14041375958447	37.10361488948229	1.12015870978821e-09	9.87245016239431e-08	8.742267919222149	20.7802646605661	11.9820171368601	67.410848082482	56.6720850201964	46.2542980470742	4.15511550944652	up	GO:0005516,calmodulin binding	GO:0006952,defense response	GO:0009607,response to biotic stimulus	GO:0016021,integral component of membrane
CsGy3G015960.1	8.855416699054981	2.77387496396395	37.037496067742794	1.15879297609073e-09	1.0172742433413802e-07	0.9091958635991032	2.69667556663835	0.855858366918577	16.3591179447027	13.288626832321901	7.27193861049363	8.855416699054981	up
CsGy2G002840.1	7.929342047825768	3.3583147311017103	36.8081824666894	1.3034204926341099e-09	1.13975177038256e-07	1.5386391537831	4.44158328622787	1.28378755037787	22.564300613383107	20.063220903701698	12.0404229452436	7.929342047825768	up	GO:0016021,integral component of membrane	GO:0031347,regulation of defense response	GO:2000031,regulation of salicylic acid mediated signaling pathway
CsGy4G024710.1	2.7729431642335	5.15394302030208	36.7746678463925	1.32602109264606e-09	1.15498509077429e-07	16.925030691614097	24.111452125237	15.904701318570199	61.487719171468896	51.0700168457862	43.989267988068	2.7729431642335	up	GO:0000030,mannosyltransferase activity	GO:0006486,protein glycosylation	GO:0016020,membrane	GO:0097502,mannosylation
CsGy7G021410.1	4.17128433047137	4.26424092219552	36.7339400333214	1.35401472732779e-09	1.1747790035002e-07	5.5251133249484	11.897098088110399	5.34911479324111	34.6926121930765	31.6581992181787	26.345875949493298	4.17128433047137	up
CsGy4G008550.1	5.03313366418802	3.85379772937475	36.4833864490111	1.5397304359865601e-09	1.33073291711737e-07	5.734927755009731	1.7449077195895202	6.41893775188933	26.2309994630578	21.6265887663278	24.557694323962107	5.03313366418802	up	GO:0005509,calcium ion binding	GO:0005544,calcium-dependent phospholipid binding
CsGy3G017250.1	2.58428018531843	6.279136337245059	36.4136577173777	1.59581057926651e-09	1.37387584156311e-07	36.9972778341481	56.94744284842171	36.516623655192596	112.821503066915	105.527330727262	116.947078309742	2.58428018531843	up	GO:0016021,integral component of membrane	GO:0016491,oxidoreductase activity	GO:0055114,oxidation-reduction process
CsGy1G002140.1	3.23888167939966	8.27784798138001	36.3959178270437	1.6104015446705099e-09	1.38110514011781e-07	129.87513220796401	188.45003371566798	121.31792351070801	620.236213110368	430.70784615349294	371.703353893756	3.23888167939966	up
CsGy4G025170.1	0.12660684078192	0.925882100588666	36.2404765590484	1.74410219093077e-09	1.4900379560679802e-07	3.00734016421242	3.01393151565463	2.49625357017918	0.282053757667289	0.52112262087537	0.238424216737496	-7.89846736419636	down
CsGy3G011370.1	9.197410192508393	2.84112261139626	36.2155176363209	1.7665827498891398e-09	1.5034832884361804e-07	0.699381433537772	3.01393151565463	0.856928189877225	17.2052792177046	11.0738556936016	10.4906655364498	9.197410192508393	up	GO:0004462,lactoylglutathione lyase activity	GO:0016740,transferase activity
CsGy6G017100.1	4.07071825583575	2.99775854198385	36.1953197054071	1.7849873057322605e-09	1.513370606206e-07	1.88832987055198	4.1243273372116	3.58868545402017	11.327984042312501	14.8862585072706	11.908931989712801	4.07071825583575	up	GO:0007076,mitotic chromosome condensation
CsGy7G020750.1	0.3880344608423649	10.378876959423	36.15520560584621	1.8221109403621104e-09	1.53899355106796e-07	1602.6325549517999	2415.11091188641	1737.24984178356	709.083146775563	757.582010097569	766.1762204859441	-2.57709069918467	down	GO:0016702,oxidoreductase activity, acting on single donors with incorporation of molecular oxygen, incorporation of two atoms of oxygen	GO:0031408,oxylipin biosynthetic process	GO:0046872,metal ion binding	GO:0055114,oxidation-reduction process
CsGy3G008460.1	32.7787008101703	1.46846618354096	36.0647415399529	1.90869353753198e-09	1.60603956603351e-07	0.209814430061332	0.31725594901627696	0.0	8.6026396088523	5.73234882962907	1.90739373389997	32.7787008101703	up
CsGy2G019810.1	0.475611651129204	6.82792771530914	36.0226935658617	1.95032819473524e-09	1.63490293557166e-07	155.472492675447	152.124227553305	153.127326147849	63.1800417174726	76.08390264780401	79.75290049869241	-2.10255572508745	down	GO:0046872,metal ion binding
CsGy2G003820.1	8.728054875110509	3.99727991981702	35.7476833712881	2.2459888452013297e-09	1.87569510375653e-07	2.09814430061332	6.02786303130926	2.06932288814797	45.1350884631925	21.3660274558902	19.692052120891603	8.728054875110509	up	GO:0007165,signal transduction	GO:0016021,integral component of membrane	GO:0043531,ADP binding
CsGy7G003790.1	7.45404683166422	0.6926352544972301	35.72903075580071	2.2675960478390307e-09	1.8866737565192e-07	0.279752573415109	0.475883923524415	0.35660765288274	3.38464509200746	2.34505179393916	2.38424216737496	7.45404683166422	up	GO:0005739,mitochondrion	GO:0009507,chloroplast	GO:0016021,integral component of membrane	GO:0045037,protein import into chloroplast stroma
CsGy5G017000.1	6.83604563827882	1.4526128713926203	35.6867715527517	2.3173222786046e-09	1.92087926276303e-07	0.559505146830217	0.7931398725406921	0.713215305765481	5.78210203217942	2.86617441481453	5.36454487659366	6.83604563827882	up
CsGy7G008300.1	4.96766379004397	8.21512581493582	35.5287043283295	2.51319650341434e-09	2.0755279864123305e-07	58.887916703880386	155.9312989415	84.407961614386	639.2748417529099	460.802677509046	384.10141316410596	4.96766379004397	up	GO:0005524,ATP binding	GO:0016021,integral component of membrane	GO:0042626,ATPase activity, coupled to transmembrane movement of substances	GO:0055085,transmembrane transport
CsGy7G019680.1	6.160838889612019	2.68003501024116	35.5097314840764	2.53779521526074e-09	2.08810914058612e-07	0.866883286870068	3.19571917444096	1.6177149565372602	13.145820510478199	10.9314589374474	8.837432017592029	6.160838889612019	up	GO:0004674,protein serine/threonine kinase activity	GO:0005524,ATP binding	GO:0006468,protein phosphorylation	GO:0016021,integral component of membrane	GO:0030246,carbohydrate binding
CsGy6G035450.1	7.23980860621996	0.954750811073657	35.4806239100614	2.57600332503705e-09	2.1117544905028e-07	0.4196288601226629	0.6345118980325529	0.35660765288274	4.37183324384297	2.86617441481453	2.62266638411246	7.23980860621996	up	GO:0003700,DNA binding transcription factor activity	GO:0005634,nucleus	GO:0006355,regulation of transcription, DNA-templated	GO:0043565,sequence-specific DNA binding
CsGy1G028110.1	0.40006221451791296	8.23062848384122	34.9913234458061	3.3117777235897e-09	2.7049824058829e-07	357.104159964386	533.941762194394	395.406565516382	187.988829485248	156.076224952173	170.354102858941	-2.4996112197324902	down
CsGy5G000990.1	8.91964910866881	9.08716869045467	34.9709771935272	3.34656489801586e-09	2.72327055374304e-07	44.6205354597098	178.615099296164	106.055115967327	1236.52367361339	1151.6809921345698	546.468304762341	8.91964910866881	up	GO:0004252,serine-type endopeptidase activity	GO:0006508,proteolysis
CsGy5G009600.1	2.54050311585378	6.52816015194766	34.9639905930516	3.3585945030017705e-09	2.72327055374304e-07	38.7457314179926	59.9613743640763	57.8417612975805	139.334556287641	141.224230257225	116.351017767898	2.54050311585378	up
CsGy2G009270.1	8.740677168401769	4.46938865270592	34.87872009288529	3.50895100919636e-09	2.834876434893489e-07	2.16808244396709	9.04179454696389	2.85286122306192	50.0645419859437	40.126441807403495	29.2069665503433	8.740677168401769	up	GO:0016021,integral component of membrane	GO:0016192,vesicle-mediated transport
CsGy3G017340.1	6.11789421507828	1.51272196977354	34.8665373449068	3.5309761444251598e-09	2.8423720602307703e-07	0.4196288601226629	1.11039582155697	0.927179897495125	6.0641557898467005	4.42954227744064	3.93399957616868	6.11789421507828	up	GO:0005524,ATP binding	GO:0006457,protein folding	GO:0006950,response to stress	GO:0051082,unfolded protein binding
CsGy2G004760.1	4.87820426914789	4.27447931117976	34.76891616842	3.712538701177879e-09	2.96710351107041e-07	4.75579374805685	10.310818343029	5.06382867093491	41.0388217405905	34.3940929777744	20.8621189645309	4.87820426914789	up	GO:0004427,inorganic diphosphatase activity	GO:0009678,hydrogen-translocating pyrophosphatase activity	GO:0016021,integral component of membrane	GO:0055085,transmembrane transport
CsGy3G012440.1	0.386939611196118	5.62669224623456	34.773750756999995	3.7033308158703796e-09	2.96710351107041e-07	54.551751815946204	86.9281300304598	71.3928521071246	24.256623159386802	29.7039893898961	28.1340575750245	-2.58438260406778	down	GO:0016021,integral component of membrane	GO:0016760,cellulose synthase (UDP-forming) activity	GO:0030244,cellulose biosynthetic process	GO:0071555,cell wall organization
CsGy6G021760.1	9.54763718111534	2.24846616749712	34.6468530381218	3.95277054177521e-09	3.147817055017989e-07	0.349690716768886	1.90353569409766	0.713215305765481	9.30777400302052	10.8132943831639	5.60296909333116	9.54763718111534	up	GO:0016021,integral component of membrane
CsGy6G002460.1	0.18768771134431	3.0698126664325804	34.4500847559512	4.37323740672545e-09	3.4702650425325303e-07	20.4918760026567	9.35905049598016	10.127657341869801	2.82053757667289	2.08449048350148	2.62266638411246	-5.32799932844574	down	GO:0006950,response to stress
CsGy6G018140.1	2.4458650488700697	5.061627233414611	34.4345068408363	4.40837928842293e-09	3.48574614798775e-07	23.0795873067465	16.8145652978627	17.830382644137	55.2825365027886	43.51373884309339	43.2739953378555	2.4458650488700697	up	GO:0006406,mRNA export from nucleus	GO:0008541,proteasome regulatory particle, lid subcomplex	GO:0043248,proteasome assembly
CsGy7G000050.1	0.133649125816201	1.47697550094671	34.2702509040363	4.7965814096586485e-09	3.779299373589e-07	4.75579374805685	2.69667556663835	5.06382867093491	0.282053757667289	0.651403276094212	0.7152726502124879	-7.4822786448692	down	GO:0003677,DNA binding	GO:0005634,nucleus
CsGy1G007940.1	16.702975923939	5.60766145832015	34.0334030653025	5.41740294873004e-09	4.2534243292529e-07	0.9091958635991032	9.99356239401272	5.848365507276942	103.795782821562	93.02038782625351	79.51447628195491	16.702975923939	up	GO:0005524,ATP binding	GO:0016021,integral component of membrane
CsGy1G030330.1	0.23673323716490696	2.5544256123676203	33.912487014158394	5.76475218384848e-09	4.51026119984047e-07	9.301773066052359	6.6623749293418095	10.4842649947526	1.2692419095028	2.4753324491580098	2.50345427574371	-4.22416392381525	down	GO:0016021,integral component of membrane
CsGy5G004510.1	2.7199750345711404	4.3583932912317005	33.8750459775326	5.87676478079448e-09	4.58182171615928e-07	8.742267919222149	13.6420058076999	10.912194178211902	34.5515853142428	30.094831355552607	24.915330649068302	2.7199750345711404	up	GO:0016021,integral component of membrane
CsGy3G012080.1	17.340582469491302	0.332888038362323	33.6475644901571	6.605753464168361e-09	5.13223312696955e-07	0.139876286707554	0.158627974508138	0.0713215305765481	2.5384838190056	2.99645507003338	1.19212108368748	17.340582469491302	up	GO:0000981,RNA polymerase II transcription factor activity, sequence-specific DNA binding	GO:0001135,transcription factor activity, RNA polymerase II transcription factor recruiting	GO:0005634,nucleus	GO:0006357,regulation of transcription by RNA polymerase II	GO:0030154,cell differentiation	GO:0043565,sequence-specific DNA binding	GO:0044212,transcription regulatory region DNA binding
CsGy1G009070.1	0.329220447465489	7.94896949807809	33.612952090827605	6.72434798538457e-09	5.206233033961989e-07	374.16906694270796	361.195897955031	378.432041239164	117.898470704927	81.55569016699529	167.135375932985	-3.0374784060301296	down	GO:0003712,transcription cofactor activity	GO:0004402,histone acetyltransferase activity	GO:0005634,nucleus	GO:0006355,regulation of transcription, DNA-templated	GO:0008270,zinc ion binding	GO:0016573,histone acetylation
CsGy6G004280.1	0.3607304550915471	3.760887045669101	33.56980058271949	6.8751914161682395e-09	5.29007275529771e-07	17.180864420002198	24.784034737151494	16.9187508403076	7.239755851803959	6.97001505420807	6.81344884170742	-2.772152963204109	down	GO:0032981,mitochondrial respiratory chain complex I assembly
CsGy6G006560.1	0.232355499016034	3.98082246903527	33.568416936691	6.88008385970193e-09	5.29007275529771e-07	30.283216072185503	13.959261756716199	29.955042842150196	4.65388700151026	5.34150686397254	7.27193861049363	-4.30375009085107	down	GO:0005576,extracellular region	GO:0009405,pathogenesis
CsGy1G017530.1	3.41033008888467	7.01048705640804	33.4240603453591	7.410153595985571e-09	5.678062023480622e-07	35.528576823718794	79.4726152285773	60.765944051218995	227.05327492216702	198.93856051917197	171.90386026773498	3.41033008888467	up	GO:0003723,RNA binding	GO:0004525,ribonuclease III activity	GO:0005524,ATP binding	GO:0005634,nucleus	GO:0006353,DNA-templated transcription, termination	GO:0009944,polarity specification of adaxial/abaxial axis	GO:0010050,vegetative phase change	GO:0010216,maintenance of DNA methylation	GO:0010267,production of ta-siRNAs involved in RNA interference	GO:0010492,maintenance of shoot apical meristem identity	GO:0010599,production of lsiRNA involved in RNA interference	GO:0048608,reproductive structure development	GO:0051214,RNA virus induced gene silencing	GO:0090502,RNA phosphodiester bond hydrolysis, endonucleolytic
CsGy3G018020.1	2.6402292977316697	5.99934823200181	33.3889675817877	7.54507648743428e-09	5.76164779167156e-07	42.9420200192192	33.1532466722009	29.0991844752316	115.359986885921	84.4218645818099	78.4415673066362	2.6402292977316697	up	GO:0008270,zinc ion binding	GO:0009699,phenylpropanoid biosynthetic process	GO:0016021,integral component of membrane	GO:0045551,cinnamyl-alcohol dehydrogenase activity	GO:0052747,sinapyl alcohol dehydrogenase activity	GO:0055114,oxidation-reduction process
CsGy1G020820.1	0.456346963999984	6.284606105345151	33.3477248740122	7.70679277156012e-09	5.81699182857826e-07	120.153730281789	111.832722028238	88.0107687314603	52.03891828961471	46.249632602689104	47.684843347499196	-2.1913151152245502	down	GO:0048583,regulation of response to stimulus	GO:0050794,regulation of cellular process
CsGy2G003480.1	2.30773249927222	4.66122611134022	33.3439160629065	7.721901431783859e-09	5.81699182857826e-07	14.127504957463	17.4490771958952	14.4069491764627	40.6157411040896	33.3518477360237	31.4719966093495	2.30773249927222	up	GO:0005789,endoplasmic reticulum membrane	GO:0016021,integral component of membrane
CsGy2G015390.1	0.121795448028207	2.26671825618151	33.3486929801278	7.70295724302694e-09	5.81699182857826e-07	5.59505146830217	11.1039582155697	7.702226051553159	1.83334942483738	0.7816839313130541	0.35763632510624394	-8.21048747050391	down	GO:0000287,magnesium ion binding	GO:0008152,metabolic process	GO:0010333,terpene synthase activity
CsGy4G020960.1	0.309035190133867	3.63401578248225	33.353969934183	7.68208412560015e-09	5.81699182857826e-07	22.2403295865011	13.007493909667303	19.5420993779742	4.65388700151026	6.64431341616096	5.72218120169991	-3.23587744025793	down	GO:0016021,integral component of membrane
CsGy2G018050.1	2.1303692185645904	4.2840843872939	33.3242658965425	7.80032163432649e-09	5.85628187886236e-07	12.3149880343065	11.6634390816599	13.022312981849597	25.048912164674203	26.577253664643802	27.5379970331808	2.1303692185645904	up
CsGy1G002790.1	2.17411515013716	5.8022889572977805	33.1772375718515	8.412961535680992e-09	6.29504081619513e-07	39.0254839914077	35.3740383153149	30.8822227396453	86.026396088523	74.7810960956155	68.18932598692389	2.17411515013716	up	GO:0016021,integral component of membrane
CsGy3G036400.1	0.5214271035517221	6.08236359142383	33.0944458428532	8.77891374732917e-09	6.52507395793153e-07	88.8913802026508	89.6248055970982	87.582839548001	45.128601226766214	47.5524391548775	46.0158738303367	-1.91781361802726	down	GO:0004373,glycogen (starch) synthase activity	GO:0009011,starch synthase activity	GO:0009501,amyloplast	GO:0009507,chloroplast	GO:0019252,starch biosynthetic process
CsGy5G009070.1	0.145648798166022	5.58838458467201	33.0998805867773	8.754409789728829e-09	6.52507395793153e-07	117.944664085817	41.8595430530801	88.7848213028076	5.79324315560727	16.4100210507102	13.9667714043742	-6.86583076957574	down
CsGy6G017010.1	10.240375977844199	0.8849677167485559	33.0559778761954	8.954331724147209e-09	6.63334514235995e-07	0.48956700347644	0.0	0.28528612230619205	2.39745694017195	2.6056131043768502	4.6492722263811705	10.240375977844199	up
CsGy1G010970.1	14.427617693543699	4.19571579284393	33.0237342788835	9.104067608957507e-09	6.721937071011079e-07	0.4196288601226629	4.6002112607360095	2.35361050902609	37.5687143600098	40.5763009098741	24.915330649068302	14.427617693543699	up	GO:0004672,protein kinase activity	GO:0005524,ATP binding	GO:0006468,protein phosphorylation	GO:0016021,integral component of membrane
CsGy6G034480.1	5.7101264699925816	1.91211043312399	32.990396368317796	9.26152286633698e-09	6.81562497932614e-07	1.25888658036799	1.7449077195895202	0.499250714035836	7.61545145701679	5.602068174410219	5.72218120169991	5.7101264699925816	up	GO:0004675,transmembrane receptor protein serine/threonine kinase activity	GO:0005524,ATP binding	GO:0005886,plasma membrane	GO:0006468,protein phosphorylation	GO:0007178,transmembrane receptor protein serine/threonine kinase signaling pathway	GO:0016021,integral component of membrane
CsGy2G013220.1	0.416627673685505	5.454813890764179	32.969249009327505	9.36281289472744e-09	6.86750006337607e-07	67.0007413329185	56.94744284842171	60.3380148677597	22.000193098048506	22.4082726976409	32.3064813679307	-2.40022462059219	down
CsGy2G003150.1	2.4292482406837403	4.965224068301231	32.9409419483117	9.50013465320612e-09	6.94537713105541e-07	21.1912574361945	14.911029603764998	18.0443472358667	52.1799451684484	40.7778450834977	39.69763208679311	2.4292482406837403	up	GO:0005509,calcium ion binding
CsGy5G009030.1	0.351631750010267	7.532039147152211	32.9298248358605	9.55461547678618e-09	6.96237960462021e-07	282.96972800938204	312.021225857508	225.44735815246798	92.65465939370428	70.35155381817489	125.291925895554	-2.84388426235914	down	GO:0004497,monooxygenase activity	GO:0005506,iron ion binding	GO:0016021,integral component of membrane	GO:0016705,oxidoreductase activity, acting on paired donors, with incorporation or reduction of molecular oxygen	GO:0020037,heme binding	GO:0055114,oxidation-reduction process
CsGy5G021100.1	124.14025246367201	-0.16280292894607198	32.916670459390396	9.61948451233816e-09	6.98681647088326e-07	0.0	0.0	0.0	2.82053757667289	1.3028065521884198	0.7152726502124879	124.14025246367201	up	GO:0005524,ATP binding
CsGy4G021300.1	4.258655262761399	1.70960858233543	32.8393415209219	1.00098396165973e-08	7.246733888665159e-07	1.25888658036799	1.11039582155697	1.2124660198013202	6.3462095475139915	5.2112262087537005	4.05321168453743	4.258655262761399	up	GO:0003690,double-stranded DNA binding	GO:0005634,nucleus	GO:0008270,zinc ion binding	GO:0019201,nucleotide kinase activity	GO:0046403,polynucleotide 3'-phosphatase activity	GO:0046404,ATP-dependent polydeoxyribonucleotide 5'-hydroxyl-kinase activity	GO:0046939,nucleotide phosphorylation	GO:0098504,DNA 3' dephosphorylation involved in DNA repair	GO:0098506,polynucleotide 3' dephosphorylation
CsGy1G014600.1	0.388846981985891	6.99777926448396	32.7366820702514	1.05526846642409e-08	7.61500849978133e-07	160.15834828015	231.120958858358	160.045514613774	71.7826813263249	58.4960141932602	83.8061121832299	-2.5717056999976498	down	GO:0004553,hydrolase activity, hydrolyzing O-glycosyl compounds	GO:0005975,carbohydrate metabolic process	GO:0016021,integral component of membrane
CsGy3G002300.1	0.22413390457684	5.7879898111726	32.7206305456904	1.06401882980297e-08	7.62877551991855e-07	78.75034941635309	118.81235290659599	72.10606741289008	32.0131014952373	14.7217140397292	13.709392462406	-4.46161861092804	down
CsGy4G025320.1	2.5306203390684505	3.83194949398182	32.7236030837612	1.0623929087513299e-08	7.62877551991855e-07	7.903010198976821	8.248654674423191	7.916689893996838	22.2822468557158	22.668834008078605	15.9744225214122	2.5306203390684505	up	GO:0003677,DNA binding	GO:0005634,nucleus
CsGy4G013230.1	3.63446596855625	2.3882191658297	32.680234988182	1.08636309221073e-08	7.764014176318841e-07	1.72103783164975	3.2447352185639704	2.00456293838446	8.44638182710462	6.96063484703231	8.75720226865986	3.63446596855625	up	GO:0004674,protein serine/threonine kinase activity	GO:0005524,ATP binding	GO:0006468,protein phosphorylation	GO:0016021,integral component of membrane	GO:0030246,carbohydrate binding
CsGy3G036340.1	4.07853017816016	3.9047544273501	32.608739520411	1.12706810714231e-08	8.02918998500294e-07	3.7161632471029504	8.09002669991506	6.13365162958313	30.1797520703999	25.274447112455398	16.570483063256	4.07853017816016	up	GO:0007165,signal transduction	GO:0043531,ADP binding
CsGy6G016870.1	0.181383523780738	3.44607847268758	32.5590371448987	1.15626228165442e-08	8.210935145328079e-07	15.917851489176302	24.9045919977777	13.3990333063549	3.6442755759402	1.43308720740727	4.64676877210543	-5.5131799137877096	down	GO:0003677,DNA binding	GO:0003700,DNA binding transcription factor activity	GO:0005634,nucleus	GO:0006355,regulation of transcription, DNA-templated
CsGy4G012310.1	0.0641136014812245	0.3283859258603869	32.3914272632984	1.26041287550725e-08	8.913662564704278e-07	1.95938702419942	1.26902379606511	1.97517846778692	0.15386032480750594	0.166498677369681	0.0	-15.5973144059431	down	GO:0007049,cell cycle	GO:0016301,kinase activity	GO:0016538,cyclin-dependent protein serine/threonine kinase regulator activity	GO:0045859,regulation of protein kinase activity	GO:0051301,cell division
CsGy7G007150.1	0.419182465917638	3.98046062675754	32.387111501254395	1.26321525268928e-08	8.913662564704278e-07	23.429278023515398	20.7802646605661	21.1111730506582	9.589827760687813	7.42599734747402	10.3714534280811	-2.38559596668932	down	GO:0005623,cell	GO:0006662,glycerol ether metabolic process	GO:0015035,protein disulfide oxidoreductase activity	GO:0045454,cell redox homeostasis	GO:0055114,oxidation-reduction process
CsGy4G003800.1	10.9606584089956	1.6561631564412098	32.188114718611004	1.39944212564689e-08	9.84377303396664e-07	0.48956700347644	0.7931398725406921	0.35660765288274	7.89750521468408	7.03515538181749	2.38424216737496	10.9606584089956	up
CsGy3G016990.1	0.35206619147377505	4.65301751978517	32.1589480669577	1.42060905205005e-08	9.961239195789931e-07	45.6696076100165	29.6634312330219	34.4482992684727	11.0000965490243	11.334417004039302	16.3320588465185	-2.84037497555197	down
CsGy4G006850.1	3.67012527081222	2.16509965781523	32.0333467737495	1.5154866948354598e-08	1.059320448948e-06	1.81839172719821	2.53804759213021	1.49775214210751	7.61545145701679	7.42599734747402	5.72218120169991	3.67012527081222	up
CsGy5G008090.1	0.44922638718652097	7.8957548769111385	32.0218899631705	1.52445072162446e-08	1.06225631846194e-06	294.019954659279	387.845397672398	303.259148011482	155.834701111177	156.20650560739202	130.298834447042	-2.22604911136886	down	GO:0006629,lipid metabolic process	GO:0016021,integral component of membrane	GO:0016717,oxidoreductase activity, acting on paired donors, with oxidation of a pair of donors resulting in the reduction of molecular oxygen to two molecules of water	GO:0055114,oxidation-reduction process
CsGy6G004800.1	0.500942453574845	5.07418081097092	31.97706744306	1.56003400801431e-08	1.08366474488171e-06	42.9420200192192	44.257204887770605	46.28767334417971	21.1540318250466	22.538553352859697	23.1271490235371	-1.99623727808207	down	GO:0006629,lipid metabolic process	GO:0016758,transferase activity, transferring hexosyl groups
CsGy1G020180.1	0.427558072674392	4.854628218893991	31.964177228456997	1.5704203600294094e-08	1.08749171391105e-06	37.2070922642095	48.3815322249822	35.1615145742382	16.500144823536402	19.020975661951002	15.8552104130435	-2.33886356944441	down	GO:0004674,protein serine/threonine kinase activity	GO:0005524,ATP binding	GO:0006468,protein phosphorylation
CsGy3G039170.1	8.44292884788702	6.61103739129171	31.940253188111	1.5898811958976694e-08	1.0975594707778998e-06	6.64412361860883	37.2775740094125	18.5435979499025	181.5015930589	196.85407003567101	146.15404486008498	8.44292884788702	up	GO:0000166,nucleotide binding	GO:0004672,protein kinase activity	GO:0016020,membrane	GO:0016310,phosphorylation
CsGy5G022140.1	25.3965271258957	6.41775242798169	31.873344317299104	1.64559982398667e-08	1.1325180517053998e-06	0.9091958635991032	13.324749858683601	5.4204363238176505	220.989119132321	101.488630415478	171.42701183426001	25.3965271258957	up	GO:0006012,galactose metabolic process	GO:0047216,inositol 3-alpha-galactosyltransferase activity
CsGy2G003350.1	2.48772693895989	6.78917596373448	31.8250787211083	1.6870037212331e-08	1.15744027618633e-06	79.3098545631833	49.1746720975229	61.1938732346782	182.77083496840302	145.523491879447	144.96192377639798	2.48772693895989	up	GO:0004124,cysteine synthase activity	GO:0006535,cysteine biosynthetic process from serine
CsGy6G032420.1	2.69223396355008	3.4586506436998703	31.748586047638398	1.7547696730626498e-08	1.2002409254586201e-06	5.804865898363509	4.9174672097522905	6.77554540477207	16.782198581203698	18.1090110754191	12.994119812193501	2.69223396355008	up	GO:0006357,regulation of transcription by RNA polymerase II	GO:0016787,hydrolase activity	GO:0070449,elongin complex
CsGy4G015500.1	2.7919140746483	3.8232042588317503	31.7099508460912	1.79002683223105e-08	1.21551093689285e-06	7.13369062208527	7.93139872540692	7.2747961188079	27.0771607360597	18.6301336962945	16.570483063256	2.7919140746483	up	GO:0003677,DNA binding	GO:0003700,DNA binding transcription factor activity	GO:0005634,nucleus	GO:0006355,regulation of transcription, DNA-templated
CsGy6G013140.1	2.8089155905765497	3.61391587628821	31.7166904256847	1.78382582618514e-08	1.21551093689285e-06	6.7839999053163895	5.3933511332767	6.77554540477207	18.897601763708305	21.496308111109	13.590180354037301	2.8089155905765497	up	GO:0005788,endoplasmic reticulum lumen	GO:0016853,isomerase activity	GO:0045454,cell redox homeostasis
CsGy7G006310.1	9.27020594202807	1.2844256343375502	31.7062422376478	1.7934482834233894e-08	1.21551093689285e-06	0.4196288601226629	0.7931398725406921	0.28528612230619205	6.769290184014928	3.3872970356899	2.86109060084995	9.27020594202807	up	GO:0016021,integral component of membrane
CsGy1G008160.1	2.34363875551066	5.60340972349753	31.616379897936	1.8783850932331e-08	1.2692191154215599e-06	22.6599584466238	33.3118746467091	31.381473453681195	76.2955414490016	66.1825728511719	61.513447918274004	2.34363875551066	up	GO:0004842,ubiquitin-protein transferase activity	GO:0016567,protein ubiquitination
CsGy3G004470.1	2.43602007548649	4.538944115550589	31.4568335033802	2.03923664125621e-08	1.37374316092843e-06	14.8968245343545	11.421214164586	13.8363769318503	40.051633588755	28.2709021824888	30.3990876340307	2.43602007548649	up	GO:0004672,protein kinase activity	GO:0005524,ATP binding	GO:0006468,protein phosphorylation
CsGy1G005650.1	25.800631373992896	-0.531381478759254	31.450899229949197	2.04547859393007e-08	1.37379764118833e-06	0.0	0.158627974508138	0.0	0.98718815183551	1.04224524175074	1.19212108368748	25.800631373992896	up	GO:0016021,integral component of membrane
CsGy3G011850.1	2.95809213027364	3.54393604345365	31.2441495520552	2.2753215165818e-08	1.5235771524546801e-06	4.40610303128796	7.455514801882499	5.99100856843004	19.602736157876606	18.3695723858568	13.9478166791435	2.95809213027364	up
CsGy1G025800.1	4.40612398980167	5.82133248800853	31.2154629554135	2.30919361924457e-08	1.54162872221304e-06	13.5679998106328	34.2636424937579	15.4054506045344	106.898374155902	100.576665828946	68.9045986371364	4.40612398980167	up	GO:0016021,integral component of membrane
CsGy7G003860.1	3.1641566550729303	8.27261378279044	31.139765943766108	2.4010188581734302e-08	1.59814682088212e-06	188.203543765014	110.08781430864799	146.85103145711201	358.772379752791	628.604161430915	422.368499950474	3.1641566550729303	up	GO:0010207,photosystem II assembly
CsGy6G028920.1	0.3456563303654849	4.09911648303188	31.1303227739226	2.41272771710034e-08	1.60116079273522e-06	18.7434224188123	31.2497109781033	25.4617864158277	8.17955897235137	7.42599734747402	10.2522413197123	-2.89304697224157	down	GO:0046983,protein dimerization activity
CsGy4G020410.1	2.44427369250416	6.158162803183321	31.0777577346132	2.47895782695084e-08	1.6402315022358999e-06	38.4659788445774	44.0985769132625	41.79441691785721	109.577884853742	120.639886732648	73.5538708635175	2.44427369250416	up	GO:0005524,ATP binding
CsGy6G022470.1	0.400872798088029	3.81242054522149	31.0608038405021	2.5007051957207998e-08	1.64972557556753e-06	22.2403295865011	16.1800533998301	20.04135009201	7.19237082051586	8.98936521010013	7.39115071886238	-2.49455688879246	down	GO:0007165,signal transduction
CsGy6G011490.1	0.460155772672514	4.2808583209683295	30.9892916838655	2.59455964991281e-08	1.70659265704294e-06	27.695504768095798	26.490871742859106	24.463284987756	11.2821503066915	13.549188142759599	11.325150295031099	-2.1731771269371496	down	GO:0016021,integral component of membrane
CsGy1G030640.1	7.40504480903025	3.6973326617577498	30.9291294720933	2.67624595364263e-08	1.7551450668918701e-06	1.32882472372177	6.02786303130926	2.28228897844954	27.923322009061604	24.492763181142397	16.2128467381497	7.40504480903025	up	GO:0004842,ubiquitin-protein transferase activity	GO:0016567,protein ubiquitination	GO:0016874,ligase activity
CsGy5G029240.1	0.33319970550383604	8.59203305600662	30.9100141242051	2.70273568747286e-08	1.7673196586296101e-06	470.661674255764	794.07086012308	471.20337949354797	192.195520253977	231.09299875308	154.941050155837	-3.0012031327815403	down	GO:0000162,tryptophan biosynthetic process	GO:0004834,tryptophan synthase activity	GO:0030170,pyridoxal phosphate binding
CsGy6G035710.1	0.324827836346458	4.49046327935384	30.890513413716	2.7300301296040298e-08	1.77994771432487e-06	28.3249480582798	42.19504121916479	30.240328964456396	14.8078222775326	9.64076848619434	8.22563547744361	-3.07855389257161	down	GO:0003714,transcription corepressor activity	GO:0005634,nucleus	GO:0009611,response to wounding	GO:0031347,regulation of defense response	GO:1903507,negative regulation of nucleic acid-templated transcription	GO:2000022,regulation of jasmonic acid mediated signaling pathway
CsGy7G015990.1	2.1733972737079	5.05407549139423	30.8727300847198	2.75516146974569e-08	1.7910959315565498e-06	21.1912574361945	21.732032507615	19.7560639697038	53.73124083561849	42.6017742565615	39.81684419516179	2.1733972737079	up
CsGy6G030740.1	0.20005599245048106	2.16476344594113	30.8038477864575	2.85471258382307e-08	1.85041805796764e-06	6.29443290183995	9.99356239401272	5.06382867093491	1.69232254600373	1.3028065521884198	1.19212108368748	-4.9986005805226	down	GO:0008168,methyltransferase activity	GO:0032259,methylation
CsGy7G006850.1	7.97751245786133	0.721731306496211	30.628983126993298	3.1239216890228506e-08	2.01904944411106e-06	0.0699381433537772	0.7931398725406921	0.35660765288274	2.82053757667289	2.4753324491580098	2.9803027092187	7.97751245786133	up
CsGy5G021540.1	0.0247033804083414	1.2325827532372802	30.5370678869836	3.27547959639374e-08	2.11088566590715e-06	1.25888658036799	5.2347231587685705	5.6344009155473	0.0	0.260561310437685	0.0	-40.4802898822032	down	GO:0004497,monooxygenase activity	GO:0005506,iron ion binding	GO:0016705,oxidoreductase activity, acting on paired donors, with incorporation or reduction of molecular oxygen	GO:0020037,heme binding	GO:0055114,oxidation-reduction process
CsGy7G020660.1	0.418978880385276	7.9220316600596785	30.519864999656896	3.30465306637667e-08	2.12354910876274e-06	282.480161005906	426.07473952886	316.168345045838	156.257781747678	148.650227604699	124.219016920235	-2.38675514880473	down
CsGy6G019750.1	2.4713788931791805	7.840961722338362	30.4930155734157	3.3507066525736805e-08	2.14695565916919e-06	131.413771361747	143.558316929865	121.31792351070801	346.785095051931	393.968701381779	238.305004629127	2.4713788931791805	up	GO:0003756,protein disulfide isomerase activity	GO:0005788,endoplasmic reticulum lumen	GO:0045454,cell redox homeostasis
CsGy4G009100.1	0.487285510027092	7.259124882813518	30.4417678372573	3.44040196870698e-08	2.19811126355955e-06	194.707791096916	222.079164311394	200.19953632837	101.39832588139	86.50635506531141	112.536230300098	-2.0521849704589	down
CsGy6G026500.1	3.6820533562728	4.63403770037588	30.398115949822106	3.5186974440586697e-08	2.24171187450344e-06	6.22449475848617	15.3869135272894	10.5555865253291	41.4619023770914	44.555984084844106	30.875936067505695	3.6820533562728	up	GO:0004672,protein kinase activity	GO:0005524,ATP binding	GO:0006468,protein phosphorylation
CsGy2G001510.1	3.3504749039147503	4.0932271621948	30.313455266708303	3.67567250853088e-08	2.32778870897288e-06	4.82573189141063	10.628074292045302	8.34461907745612	26.0899725842242	30.615953976428	21.815815831480894	3.3504749039147503	up
CsGy3G040490.1	0.335319547129301	2.7276701904180496	30.3084729878935	3.68512608425611e-08	2.32778870897288e-06	10.2809070730052	8.88316657245575	9.057834383221607	3.8077257285084	2.34505179393916	3.33793903432494	-2.9822299611254	down	GO:0009611,response to wounding	GO:0009694,jasmonic acid metabolic process	GO:0030795,jasmonate O-methyltransferase activity	GO:0032259,methylation	GO:0102078,methyl jasmonate methylesterase activity
CsGy7G013750.1	3.00602796538446	4.30677945909436	30.312013033263398	3.67840655880815e-08	2.32778870897288e-06	13.816350157681999	6.52135466000408	8.785100850296889	30.6269483031814	30.7759386210367	27.584012907011104	3.00602796538446	up	GO:0004672,protein kinase activity	GO:0005524,ATP binding	GO:0006468,protein phosphorylation	GO:0016021,integral component of membrane
CsGy2G026090.1	4.96573722015488	4.57036388227294	30.2359830843547	3.82545915202847e-08	2.40960701050652e-06	4.12635045787285	13.4833778331918	6.7042238741955185	45.4106549844335	42.992616222218	30.1606634172933	4.96573722015488	up	GO:0016021,integral component of membrane	GO:0016192,vesicle-mediated transport
CsGy3G041030.1	0.420760297293719	9.26690787913574	30.2209356645155	3.85525382627992e-08	2.4215337977011198e-06	856.8821323704781	1062.01428933199	681.905153842376	396.567583280208	349.673278607373	347.8609322200071	-2.37665009372767	down
CsGy6G003370.1	14.9210775695276	5.12838874554778	30.1669814728814	3.96401014952209e-08	2.4828510762371798e-06	1.39876286707554	9.834934419504581	2.28228897844954	87.2956379980258	70.22127316295611	39.578419978424286	14.9210775695276	up	GO:0003677,DNA binding	GO:0003824,catalytic activity	GO:0008152,metabolic process
CsGy6G015500.1	4.401509798595269	0.9937346986280048	30.1147542617335	4.07221230865413e-08	2.5434787131196e-06	0.699381433537772	0.6345118980325529	0.713215305765481	2.97721843905706	3.28020633710001	3.00390670667571	4.401509798595269	up	GO:0016020,membrane	GO:0022414,reproductive process	GO:0032501,multicellular organismal process	GO:0048856,anatomical structure development	GO:0048869,cellular developmental process	GO:0051704,multi-organism process
CsGy2G016970.1	0.415944660774685	7.13175487175229	30.1064904047408	4.08960211559298e-08	2.54720525065621e-06	195.127419957038	178.773727270672	218.814455808849	60.07745038313249	95.104878309755	91.316475010461	-2.40416597279438	down
CsGy1G020770.1	10.4744586948101	1.09322007742229	30.0135088428693	4.29046897027969e-08	2.6648712283926602e-06	0.4196288601226629	0.0	0.499250714035836	5.86685918635844	3.5050707480077405	2.18265449212341	10.4744586948101	up
CsGy1G017740.1	0.49723721517603	4.81429232605282	29.9773504288548	4.37122471708056e-08	2.70748802059618e-06	35.6684531104264	36.64306211138	39.226841817101395	18.192467369540104	17.327327144106	19.908422097580896	-2.011112542423	down	GO:0003677,DNA binding	GO:0003700,DNA binding transcription factor activity	GO:0005634,nucleus	GO:0006355,regulation of transcription, DNA-templated
CsGy3G036380.1	7.54531305719504	1.2660272699218	29.9700220959201	4.38777640029831e-08	2.7102115837632005e-06	0.139876286707554	0.7931398725406921	0.7845368363420291	5.21799451684484	3.77813900134643	3.4571511426936903	7.54531305719504	up	GO:0005509,calcium ion binding
CsGy2G000910.1	0.363355322118777	4.34859608734007	29.8944830548352	4.56209085249125e-08	2.81009673560359e-06	37.9064736977472	24.7459640232696	25.247821824098	9.02572024535323	10.292171762288598	12.6364834870873	-2.75212702037459	down
CsGy6G026150.1	0.32782782097769	3.0100253349407406	29.7953170549192	4.8015038427304295e-08	2.9494196332011907e-06	9.721401926175027	13.166121884175501	12.295047334560499	2.96156445550653	3.51757769090874	4.88769644311867	-3.05038174312867	down	GO:0016021,integral component of membrane	GO:0022857,transmembrane transporter activity	GO:0055085,transmembrane transport
CsGy4G020980.1	0.33679703710396103	4.00547133871295	29.7526845581234	4.9082614695964105e-08	3.006714677172e-06	17.6244121251518	28.0771514879405	25.247821824098	8.6026396088523	9.38020717575665	5.84139331006865	-2.96914726031668	down
CsGy4G006510.1	0.3607034128902029	4.59474137034087	29.7425654714562	4.93394833034193e-08	3.01416931150588e-06	33.4304325231055	36.1671781878555	35.5894437576975	11.2821503066915	8.98936521010013	17.524179930206	-2.77236079355977	down	GO:0016021,integral component of membrane	GO:0016760,cellulose synthase (UDP-forming) activity	GO:0030244,cellulose biosynthetic process	GO:0071555,cell wall organization
CsGy5G016770.1	2.17229963325174	5.716300439496192	29.733659236706906	4.956667834049349e-08	3.01977539244897e-06	31.58728269316	36.3346893289361	31.516485111062607	86.3905274896715	61.2298234623724	67.9412455894085	2.17229963325174	up	GO:0004177,aminopeptidase activity	GO:0006508,proteolysis	GO:0008237,metallopeptidase activity	GO:0008270,zinc ion binding
CsGy6G013630.1	8.478744131237839	4.55336983908584	29.670252988242503	5.12147316334684e-08	3.11167870834626e-06	5.45517518159462	4.75883923524415	4.63589948747562	48.7938898076526	65.79173088551539	11.801998728506101	8.478744131237839	up	GO:0004066,asparagine synthase (glutamine-hydrolyzing) activity	GO:0005524,ATP binding	GO:0006529,asparagine biosynthetic process	GO:0006541,glutamine metabolic process	GO:0009744,response to sucrose	GO:0009749,response to glucose	GO:0009750,response to fructose	GO:0043617,cellular response to sucrose starvation
CsGy3G028650.1	0.405871555456985	5.5463308291421605	29.6512649662638	5.171886846997e-08	3.13376991615052e-06	55.111256962776395	78.5208473815285	64.9025928246587	22.1412199768822	24.7533244915801	33.3793903432494	-2.46383366007028	down
CsGy4G001310.1	0.499152448636921	6.97514717097722	29.6296159028341	5.2299725516140996e-08	3.16037745137917e-06	169.04049248607902	184.642962327473	148.919355843832	89.41104118053049	75.56278002692859	85.7135059171298	-2.00339596195669	down	GO:0006520,cellular amino acid metabolic process	GO:0009507,chloroplast	GO:0036361,racemase activity, acting on amino acids and derivatives
CsGy6G012130.1	2.61775401152164	5.8793226490876	29.5691076747489	5.3958095085862505e-08	3.25177730871503e-06	23.988783170345602	44.0985769132625	29.955042842150196	92.79568627253788	85.46410982356059	76.7725977894737	2.61775401152164	up	GO:0004180,carboxypeptidase activity	GO:0006508,proteolysis	GO:0008236,serine-type peptidase activity	GO:0016020,membrane
CsGy4G002380.1	2.7595588668014	6.450279966526848	29.560878009121105	5.418768196822369e-08	3.25681113888801e-06	33.6402469531668	61.547654109157705	44.718599671495596	151.88594850383498	127.675042114466	105.145079581236	2.7595588668014	up	GO:0005509,calcium ion binding	GO:0005789,endoplasmic reticulum membrane	GO:0006457,protein folding	GO:0009626,plant-type hypersensitive response	GO:0010204,defense response signaling pathway, resistance gene-independent	GO:0016021,integral component of membrane	GO:0042742,defense response to bacterium	GO:0046283,anthocyanin-containing compound metabolic process	GO:0051082,unfolded protein binding
CsGy4G019840.1	16.6670041887428	0.881158963810038	29.5410351526269	5.47452806063015e-08	3.28147921225621e-06	0.209814430061332	0.0	0.28528612230619205	5.07696763801119	3.90841965656527	1.31133319205623	16.6670041887428	up	GO:0016021,integral component of membrane
CsGy7G017980.1	2.11973641514455	6.2676076240860095	29.473390217683395	5.668971640324482e-08	3.3889203655752107e-06	53.5726178089933	49.9678119700636	44.433313549189386	120.15490076626499	106.69985662423201	86.9056270008173	2.11973641514455	up	GO:0004108,citrate (Si)-synthase activity	GO:0006099,tricarboxylic acid cycle
CsGy6G032280.1	17.6218672713176	1.22398959543878	29.448346219710302	5.7427022364301395e-08	3.4238174991422293e-06	0.0699381433537772	0.7931398725406921	0.0713215305765481	6.91031706284857	2.99645507003338	3.2187269259562004	17.6218672713176	up	GO:0016874,ligase activity
CsGy3G039160.1	7.32917687427089	0.627499414887957	29.4204391963054	5.825994113923769e-08	3.46421378006059e-06	0.48956700347644	0.158627974508138	0.28528612230619205	3.24361821317382	2.73589375959569	1.7881816255312195	7.32917687427089	up	GO:0016020,membrane	GO:0016301,kinase activity	GO:0016310,phosphorylation
CsGy1G003950.1	0.0860176209479933	3.0033638059992303	29.398840694605106	5.8912874601912e-08	3.4937214837059403e-06	20.142185285887802	4.75883923524415	15.833379787993698	0.564107515334577	2.08449048350148	0.834484758581236	-11.6255249677808	down	GO:0016021,integral component of membrane
CsGy1G029370.1	2.0732314728292502	4.48246483175101	29.3769607787635	5.9581791533923314e-08	3.5240180043061598e-06	13.637937953986599	14.5937736547487	15.191486012804699	31.5900208587363	31.7884798733975	26.7035122745996	2.0732314728292502	up	GO:0004553,hydrolase activity, hydrolyzing O-glycosyl compounds	GO:0005975,carbohydrate metabolic process
CsGy2G009360.1	4.825438232459481	5.16061269730487	29.348125173169198	6.04749965352711e-08	3.56738484852771e-06	7.903010198976821	21.5734045331068	7.84536836342029	71.7826813263249	56.5418043649776	49.353812864661705	4.825438232459481	up	GO:0004674,protein serine/threonine kinase activity	GO:0005524,ATP binding	GO:0006468,protein phosphorylation
CsGy2G019780.1	0.155385484501317	1.4548598002596498	29.2836708212432	6.25203317056563e-08	3.67830700889901e-06	4.196288601226629	4.1243273372116	4.20797030401634	0.282053757667289	0.260561310437685	1.31133319205623	-6.435607567909759	down	GO:0003677,DNA binding	GO:0005634,nucleus
CsGy4G007460.1	0.27001606612759105	5.118370461882809	29.2122324641333	6.48683773789518e-08	3.80640810209439e-06	46.2990509002005	71.065332579646	45.7171010995673	13.3975534891962	8.98936521010013	21.458179506374602	-3.70348333097879	down	GO:0016702,oxidoreductase activity, acting on single donors with incorporation of molecular oxygen, incorporation of two atoms of oxygen	GO:0046872,metal ion binding	GO:0055114,oxidation-reduction process
CsGy7G003610.1	17.485459252775303	0.0112984701114022	29.2050790651976	6.51083092624637e-08	3.81045952738692e-06	0.139876286707554	0.0	0.0713215305765481	1.2692419095028	1.17252589696958	2.62266638411246	17.485459252775303	up
CsGy5G026910.1	2.15864766894909	3.89335985070137	29.1236848008437	6.790178266281401e-08	3.96354437124457e-06	8.81220606257592	10.1521903685209	9.2004774443747	19.1796555213756	22.277992042422	18.9547252306309	2.15864766894909	up	GO:0005634,nucleus	GO:0006511,ubiquitin-dependent protein catabolic process	GO:0007275,multicellular organism development	GO:0008270,zinc ion binding	GO:0016567,protein ubiquitination
CsGy1G010380.1	7.469156374061461	2.14665988318739	29.073018816764804	6.9700976661252e-08	4.05794354462819e-06	0.699381433537772	0.6345118980325529	1.6403952032606102	4.93594075917755	12.246381590571199	6.079817526806152	7.469156374061461	up
CsGy6G022250.1	0.37498631298230106	5.17435575307395	29.011376793523397	7.19544764464818e-08	4.17823155157201e-06	62.0351331548004	37.9120859074451	55.6307938497075	15.936037308201804	18.7604143515133	23.7232095653809	-2.6667640001228503	down	GO:0005507,copper ion binding	GO:0008131,primary amine oxidase activity	GO:0009308,amine metabolic process	GO:0048038,quinone binding	GO:0055114,oxidation-reduction process
CsGy6G035910.1	3.5477521391249702	5.05360722725615	28.9776618266308	7.32177589792711e-08	4.24054438888256e-06	10.350845216359	20.145752762533604	13.6224123401207	67.410848082482	53.6756299501631	34.213875101830695	3.5477521391249702	up
CsGy1G020780.1	79.3065171491998	-0.6416800999975649	28.9256651200234	7.52097547741375e-08	4.3446298237143e-06	0.0	0.0	0.0	1.6553735037493202	0.557861765647083	0.864168573565054	79.3065171491998	up
CsGy5G007790.1	2.2986210741297097	4.91932977735414	28.9109917234843	7.57816545711547e-08	4.3663548672547995e-06	21.261195579548303	16.6559373233545	16.7605596854888	45.4106549844335	46.90103587878329	33.975450885093196	2.2986210741297097	up	GO:0005787,signal peptidase complex	GO:0006465,signal peptide processing	GO:0008233,peptidase activity	GO:0016021,integral component of membrane
CsGy6G020690.1	0.534544949602638	6.74248925737162	28.847917742069892	7.82900223311067e-08	4.4992549431418e-06	128.96593634436502	148.317156165109	140.432093705223	73.4750038723287	76.08390264780401	73.5538708635175	-1.87075006646937	down	GO:0003700,DNA binding transcription factor activity	GO:0005634,nucleus	GO:0007623,circadian rhythm	GO:0008270,zinc ion binding	GO:0009845,seed germination	GO:0043565,sequence-specific DNA binding	GO:0045893,positive regulation of transcription, DNA-templated
CsGy6G008110.1	2.29118084985762	5.39223203134552	28.8173880356785	7.95338605348605e-08	4.55898720361522e-06	21.110408942477502	31.868042822736	23.870959676317806	64.55618200113129	59.0719849699827	51.2258006023761	2.29118084985762	up	GO:0016021,integral component of membrane	GO:0016787,hydrolase activity
CsGy7G006160.1	2.19441948211598	4.96932782253669	28.6935068415341	8.47875429335518e-08	4.84767341623676e-06	16.225649258076302	22.842428329171906	19.898707030856894	48.2311925611063	40.7778450834977	39.578419978424286	2.19441948211598	up	GO:0004674,protein serine/threonine kinase activity	GO:0005524,ATP binding	GO:0006468,protein phosphorylation	GO:0016021,integral component of membrane
CsGy6G013150.1	2.92138750993433	3.16267248439303	28.6572640793365	8.63893207162719e-08	4.926621670924379e-06	3.9864741711653	4.6002112607360095	4.99250714035836	15.653983550534502	14.4611527292915	9.65618077786859	2.92138750993433	up	GO:0003756,protein disulfide isomerase activity	GO:0005788,endoplasmic reticulum lumen	GO:0006457,protein folding	GO:0034976,response to endoplasmic reticulum stress	GO:0045454,cell redox homeostasis
CsGy6G028610.1	0.357065584106091	3.42858484112959	28.630218494018504	8.76043471899838e-08	4.98316768786291e-06	17.4145976950905	12.3729820116348	16.047344379723302	3.94875260734204	6.1231907952855895	6.31824174354365	-2.8006059517146897	down	GO:0005524,ATP binding	GO:0005634,nucleus	GO:0006355,regulation of transcription, DNA-templated	GO:0032502,developmental process
CsGy5G015480.1	0.5285143258971771	5.54520385986781	28.578182508067695	8.99904485004874e-08	5.105870281587449e-06	60.7762465744324	56.788814873913495	64.4033421106229	32.0131014952373	32.7004444599294	31.5912087177182	-1.89209629900278	down	GO:0008612,peptidyl-lysine modification to peptidyl-hypusine
CsGy1G002720.1	6.2914303997447005	3.92475221302459	28.5043742837558	9.34870385490563e-08	5.29079691768238e-06	1.74845358384443	7.778005474057549	3.35339572464814	32.859262768239105	25.404727767674302	20.385270531055895	6.2914303997447005	up
CsGy7G019650.1	7.943300010151749	5.47669018618554	28.4746371402071	9.49339887771437e-08	5.3590837512727794e-06	3.39934345771034	19.5794508935395	7.2879192804339885	90.40175500433679	75.07044943085658	71.93902364355449	7.943300010151749	up	GO:0004674,protein serine/threonine kinase activity	GO:0005524,ATP binding	GO:0006468,protein phosphorylation	GO:0016021,integral component of membrane	GO:0030246,carbohydrate binding
CsGy4G012710.1	11.088141886572304	5.275029751432321	28.349998371032505	1.0124688950307901e-07	5.70101803570619e-06	3.0772783075662	13.800633782208	2.7102181619088297	102.520758810027	61.4793109171165	49.4730249730304	11.088141886572304	up	GO:0048046,apoplast
CsGy5G005090.1	2.6717519955726696	6.129966790962301	28.3272854547747	1.02441807362576e-07	5.75377184022854e-06	26.716370761142894	53.2989994347345	34.876228451932	101.25729900255699	103.44284024376101	100.495807354855	2.6717519955726696	up	GO:0016021,integral component of membrane	GO:0016301,kinase activity	GO:0016310,phosphorylation
CsGy2G012710.1	0.520015471721611	5.11431574917838	28.294548401001897	1.0418899842376599e-07	5.83720172576164e-06	43.431587022695595	43.622692989738105	48.4273192614761	23.2694350075513	24.2322018707047	23.0079369151684	-1.9230197068739296	down	GO:0006855,drug transmembrane transport	GO:0015238,drug transmembrane transporter activity	GO:0015297,antiporter activity	GO:0016021,integral component of membrane
CsGy2G008440.1	2.23403259434623	4.9245656115344	28.2883863570672	1.04521193522372e-07	5.84113677484171e-06	19.3029275656425	16.8145652978627	19.8273855002804	44.5644937114316	47.943281120534	33.140966126512	2.23403259434623	up	GO:0004360,glutamine-fructose-6-phosphate transaminase (isomerizing) activity	GO:0005829,cytosol	GO:0097367,carbohydrate derivative binding	GO:1901137,carbohydrate derivative biosynthetic process
CsGy3G013110.1	2.15160981220155	4.97416585544093	28.263966006272106	1.05848162839017e-07	5.88579135906333e-06	22.3802058732087	17.4490771958952	19.5420993779742	47.8081119246054	36.2180221508382	44.466116421543	2.15160981220155	up	GO:0004298,threonine-type endopeptidase activity	GO:0005634,nucleus	GO:0005737,cytoplasm	GO:0005839,proteasome core complex	GO:0051603,proteolysis involved in cellular protein catabolic process
CsGy6G029210.1	24.819389959379002	2.77027334926856	28.264620642734798	1.05812371505415e-07	5.88579135906333e-06	0.0699381433537772	1.6226055512437498	0.14264306115309602	14.671167231942801	16.7882257928105	8.0872302196275	24.819389959379002	up	GO:0008152,metabolic process	GO:0016758,transferase activity, transferring hexosyl groups
CsGy2G025130.1	3.89525257125314	4.42340559510868	28.232995835588497	1.07555349800012e-07	5.96584375582257e-06	6.71406176196261	12.8488659351592	7.0608315270782605	46.8209237727699	33.3518477360237	22.1734521565871	3.89525257125314	up	GO:0003700,DNA binding transcription factor activity	GO:0005634,nucleus	GO:0006355,regulation of transcription, DNA-templated	GO:0043565,sequence-specific DNA binding
CsGy7G021220.1	0.398402789971253	5.5330415016983485	28.0949654183782	1.1550594779054803e-07	6.390946957403589e-06	70.008081497131	48.6987881739985	78.02575445074359	24.1155962805532	22.668834008078605	31.710420826087	-2.5100225831053	down	GO:0005524,ATP binding	GO:0016021,integral component of membrane	GO:0042626,ATPase activity, coupled to transmembrane movement of substances	GO:0055085,transmembrane transport
CsGy3G002340.1	0.51349934074206	7.69472939704726	28.048021973990107	1.1834200879630199e-07	6.53165869341573e-06	282.55009914926	289.337425502844	248.41289099811695	146.950007744657	127.15391949359	146.988529618666	-1.94742216914027	down	GO:0003677,DNA binding	GO:0003700,DNA binding transcription factor activity	GO:0005634,nucleus	GO:0006355,regulation of transcription, DNA-templated
CsGy1G001480.1	0.460665832687621	4.78296207294634	28.014021475815397	1.2043960784048e-07	6.631018211424771e-06	41.123628292020996	37.9120859074451	32.8079040652121	19.884789915543802	14.7217140397292	16.9281193883622	-2.17077093424922	down
CsGy1G032940.1	2.0744300562913103	6.64673892149938	27.970489017158297	1.2317974650571e-07	6.75729913569219e-06	74.34424638506509	62.975305879730904	57.913082828156995	154.706486080508	132.755987668	117.90077517669201	2.0744300562913103	up	GO:0004364,glutathione transferase activity
CsGy5G024600.1	3.772083015087	7.02466236008112	27.9679834528441	1.23339346498642e-07	6.75729913569219e-06	35.878267540487705	83.91419851480521	44.3619920186129	273.451118058436	176.921129787188	167.016163824616	3.772083015087	up	GO:0015031,protein transport
CsGy3G018410.1	0.495033973074666	7.1865140943104295	27.9548647356366	1.24178374654464e-07	6.7865916618755895e-06	162.74605958424	218.906604821231	202.05389612336103	101.39832588139	91.97814258450269	95.36968669499839	-2.02006337825459	down	GO:0003677,DNA binding	GO:0003700,DNA binding transcription factor activity	GO:0005634,nucleus	GO:0006355,regulation of transcription, DNA-templated
CsGy4G004910.1	6.58177588480758	3.55156278901389	27.949351816364498	1.245326666747e-07	6.78931394012825e-06	1.1190102936604298	5.86923505680112	2.63889663133228	20.8719780673794	23.5807985946105	16.570483063256	6.58177588480758	up	GO:0044267,cellular protein metabolic process
CsGy5G028400.1	1.9837448732856	5.302924142649862	27.9290537118994	1.25845893526455e-07	6.84417496061681e-06	28.3948862016335	27.601267564416105	23.250818967954697	51.1927570166129	56.6720850201964	49.11538864792421	1.9837448732856	up
CsGy4G012800.1	8.67684173914557	9.759868399044569	27.92056786186589	1.2639900801223303e-07	6.85753060987048e-06	69.30870006359321	353.10587125511597	115.54087953400801	1686.54044397155	1901.5764435742199	1076.48533856979	8.67684173914557	up	GO:0004601,peroxidase activity	GO:0005576,extracellular region	GO:0006979,response to oxidative stress	GO:0020037,heme binding	GO:0042744,hydrogen peroxide catabolic process	GO:0046872,metal ion binding	GO:0055114,oxidation-reduction process	GO:0098869,cellular oxidant detoxification
CsGy3G003210.1	0.275072266113328	1.98526138560543	27.902414369152197	1.27590461406046e-07	6.90536919522334e-06	5.31529889488707	5.3933511332767	6.34761622131278	1.5512956671700902	2.08449048350148	1.07290897531873	-3.63540830244226	down
CsGy2G020750.1	0.4178556892782629	4.674475841725389	27.8944575558965	1.28116225852727e-07	6.9170353609300595e-06	40.2843705717757	27.759895538924198	38.228340389029796	12.128311579693401	16.545643212793	15.8552104130435	-2.39317071816646	down	GO:0016787,hydrolase activity
CsGy7G011230.1	2.42972284377167	3.82325973821884	27.792893359393506	1.35021172297452e-07	7.272227294416859e-06	8.32263905909948	8.88316657245575	7.488760710537549	22.2822468557158	22.1477113872032	15.378361979568501	2.42972284377167	up	GO:0005524,ATP binding
CsGy6G000810.1	2.13010639094304	5.27371314481037	27.7384071762897	1.38877932417876e-07	7.4619280410935e-06	22.9397110200389	29.9806871820382	21.467780703541	55.141509623954896	55.1087171575703	47.0887828056555	2.13010639094304	up	GO:0004674,protein serine/threonine kinase activity	GO:0005524,ATP binding	GO:0006468,protein phosphorylation
CsGy4G014470.1	8.20874799529014	4.61950839099005	27.694732492119797	1.4204897968485598e-07	7.6139618966656494e-06	1.60857729713688	10.628074292045302	4.13664877343979	42.8721711654279	48.594684396628196	40.05526841189929	8.20874799529014	up
CsGy4G024030.1	0.4542857622286671	5.07559525934699	27.6870845821281	1.42611683847381e-07	7.62579214970959e-06	43.36164887934179	44.0985769132625	50.35300058704289	17.064252338871	19.932940248482893	25.511391190912104	-2.20125762932593	down	GO:0009690,cytokinin metabolic process	GO:0016614,oxidoreductase activity, acting on CH-OH group of donors	GO:0019139,cytokinin dehydrogenase activity	GO:0050660,flavin adenine dinucleotide binding	GO:0055114,oxidation-reduction process
CsGy2G023390.1	0.450129750312192	5.896594388766	27.528488089836998	1.54797530050926e-07	8.25759647147263e-06	87.21286476216021	61.7062820836658	95.7134940337275	37.0900691332484	34.65465428821211	38.6247231114744	-2.22158166463434	down	GO:0003999,adenine phosphoribosyltransferase activity	GO:0005829,cytosol	GO:0006168,adenine salvage	GO:0009116,nucleoside metabolic process
CsGy1G024850.1	6.4694244852075	6.37601690783577	27.4959344019445	1.5742508562069099e-07	8.377719711623289e-06	9.791340069528813	41.0846453976078	16.261308971452998	194.758119669263	123.896903113119	113.13229084194201	6.4694244852075	up	GO:0004553,hydrolase activity, hydrolyzing O-glycosyl compounds	GO:0005975,carbohydrate metabolic process	GO:0016429,tRNA (adenine-N1-)-methyltransferase activity	GO:0030488,tRNA methylation	GO:0031515,tRNA (m1A) methyltransferase complex
CsGy7G003220.1	0.145165744653041	3.24666803904124	27.48218667756389	1.58548107459063e-07	8.417394524100439e-06	21.2206314564031	5.25740695912323	19.9121154786053	2.48136793307797	2.2844712892624	1.99644517885142	-6.8886775071494295	down	GO:0016021,integral component of membrane	GO:0016760,cellulose synthase (UDP-forming) activity	GO:0030244,cellulose biosynthetic process	GO:0071555,cell wall organization
CsGy4G002150.1	18.8651743287124	-0.313533680608172	27.4703868069836	1.5951841433825901e-07	8.448792405972701e-06	0.0	0.0	0.14264306115309602	1.83334942483738	1.3028065521884198	0.834484758581236	18.8651743287124	up
CsGy1G006450.1	5.34848045242702	1.9287487558174	27.400836068037602	1.65359730739123e-07	8.73742008535774e-06	1.25888658036799	1.11039582155697	1.14114448922477	9.16674712418688	6.51403276094212	3.4571511426936903	5.34848045242702	up
CsGy6G030790.1	6.65470472061628	5.26650228648721	27.3697726093009	1.68037434397998e-07	8.857916577320461e-06	4.05641231451908	19.0353569409766	7.488760710537549	84.8981810578539	61.8833112289501	54.12229719941161	6.65470472061628	up	GO:0005524,ATP binding
CsGy2G016610.1	0.454572010342641	4.0116239830535685	27.3536605624826	1.69443381922964e-07	8.91096351442986e-06	22.800184424048094	23.560537169770303	19.0931303429948	10.6299009920859	8.5985232444436	10.4076939090252	-2.19987147745026	down	GO:0005524,ATP binding
CsGy0G000080.1	10.3621799645626	0.73185891202639	27.245022440745807	1.79235960360357e-07	9.403772809682919e-06	0.216668368110002	0.0	0.476641788843071	4.38875646930301	1.7597008100408995	2.62767329266394	10.3621799645626	up	GO:0007076,mitotic chromosome condensation	GO:1903046,meiotic cell cycle process
CsGy6G023620.1	2.1183066580081	5.62531184037575	27.238421464043302	1.79848926436191e-07	9.4137825391413e-06	28.3249480582798	37.5948299584288	29.241827536384697	72.76986947816042	70.8726764390503	56.9833878002616	2.1183066580081	up
CsGy3G028860.1	2.09885452143238	4.46465050126059	27.080473860075607	1.95159277129352e-07	1.0191244874544e-05	15.2180504267784	11.4285110514133	15.496456877550099	30.5461399016097	27.847359772372304	31.0998164070222	2.09885452143238	up	GO:0016021,integral component of membrane
CsGy2G025820.1	0.4448148112791371	5.2535416193757305	27.0327803656594	2.00034242638237e-07	1.03971178143296e-05	47.1383086204458	51.0782077916206	58.840262725652195	22.2822468557158	28.7920248033642	18.8355131222622	-2.24812657906857	down	GO:0016021,integral component of membrane	GO:0016760,cellulose synthase (UDP-forming) activity	GO:0030244,cellulose biosynthetic process	GO:0071555,cell wall organization
CsGy5G002340.1	6.3130203566127685	5.07459722059845	27.0360039660915	1.9970093186780602e-07	1.03971178143296e-05	3.5668453110426404	17.1318212468789	7.34611764938445	70.9365200533231	49.76721029359779	53.883872982674106	6.3130203566127685	up	GO:0030001,metal ion transport	GO:0046872,metal ion binding
CsGy6G034120.1	5.34276649013246	1.57587017880648	26.999628952697	2.0349452068970496e-07	1.05523740054396e-05	0.8392577202453259	1.11039582155697	0.855858366918577	7.05134394168221	4.82038424309717	2.9803027092187	5.34276649013246	up	GO:0003700,DNA binding transcription factor activity	GO:0005634,nucleus	GO:0006355,regulation of transcription, DNA-templated	GO:0043565,sequence-specific DNA binding
CsGy1G012190.1	3.71977494494407	4.5587790000842405	26.9879477950103	2.0472801749888304e-07	1.0591706111810001e-05	6.92387619202394	14.2765177057325	9.057834383221607	43.859359317263404	44.555984084844106	22.8887248067996	3.71977494494407	up	GO:0004672,protein kinase activity	GO:0005524,ATP binding	GO:0006468,protein phosphorylation
CsGy2G012050.1	0.280002464544719	6.25840023984918	26.959545499685607	2.0775857228867e-07	1.07092594777318e-05	75.3933185353718	180.835890939278	102.06111025503999	39.628552952254	24.883605146798896	35.644420402255705	-3.57139713618589	down	GO:0005622,intracellular	GO:0016301,kinase activity	GO:0046854,phosphatidylinositol phosphorylation	GO:0048015,phosphatidylinositol-mediated signaling
CsGy2G018680.1	0.518145447070599	7.26209187035046	26.9576652665667	2.0796077468194e-07	1.07092594777318e-05	203.380120872784	218.43072089770698	183.938227356917	93.2187669090389	107.611821210764	112.774654516836	-1.92996002503472	down	GO:0000981,RNA polymerase II transcription factor activity, sequence-specific DNA binding	GO:0001135,transcription factor activity, RNA polymerase II transcription factor recruiting	GO:0005634,nucleus	GO:0006357,regulation of transcription by RNA polymerase II	GO:0030154,cell differentiation	GO:0043565,sequence-specific DNA binding	GO:0044212,transcription regulatory region DNA binding
CsGy1G025980.1	0.475291218543515	6.68345743765484	26.902125692912602	2.1402335938777895e-07	1.09707882014453e-05	132.183090938639	159.579742355187	125.383250753572	69.8083050226539	53.936191260600786	74.26914351373	-2.1039732294327	down	GO:0030001,metal ion transport	GO:0046872,metal ion binding
CsGy6G030830.1	6.335372572584701	4.761187264532099	26.905943942764306	2.1360095459117e-07	1.09707882014453e-05	2.51777316073598	13.166121884175501	6.8468669353486105	52.461998926115704	49.246087672722396	38.8631473282119	6.335372572584701	up	GO:0005524,ATP binding	GO:0016021,integral component of membrane
CsGy3G042480.1	2.20934927588377	6.63994382163531	26.8581685022829	2.1894697140264601e-07	1.1197430202606e-05	65.3921640357817	62.8166779052228	58.055725889310104	154.42443232283998	155.164260365641	102.04556476364799	2.20934927588377	up	GO:0004190,aspartic-type endopeptidase activity	GO:0006508,proteolysis	GO:0016021,integral component of membrane
CsGy6G002410.1	0.455506291996396	3.81507820618682	26.847399152056997	2.2017045331912998e-07	1.1234235167299699e-05	16.715216261552698	19.8284968135173	20.3266362143162	9.448800881854169	7.81683931313054	8.583271802549861	-2.1953593563267697	down	GO:0005783,endoplasmic reticulum	GO:0048193,Golgi vesicle transport
CsGy1G013910.1	13.6484486547667	0.304890676706627	26.8302457456715	2.22133379215442e-07	1.13085161866345e-05	0.0	0.158627974508138	0.28528612230619205	2.5384838190056	2.73589375959569	1.19212108368748	13.6484486547667	up	GO:0003676,nucleic acid binding
CsGy7G005350.1	0.3955013197508329	4.43131183452423	26.793606041770506	2.2638514012828108e-07	1.1498714930707099e-05	30.1611040738898	34.5808984427742	26.9571849474261	9.16674712418688	10.9435750383828	15.9112401039768	-2.52843656913712	down	GO:0008152,metabolic process	GO:0016758,transferase activity, transferring hexosyl groups
CsGy7G012410.1	3.4836905852687203	6.11615397249215	26.695176806259397	2.3821540037880892e-07	1.20721068128334e-05	19.2329894222887	46.477996530884504	27.530110802547608	129.180621011618	113.99557331648701	79.99132471542991	3.4836905852687203	up	GO:0003700,DNA binding transcription factor activity	GO:0005634,nucleus	GO:0006355,regulation of transcription, DNA-templated	GO:0043565,sequence-specific DNA binding
CsGy3G042320.1	0.429685425217396	4.97988391270885	26.6877458585042	2.3913329152805e-07	1.20911431621144e-05	42.592329302450295	40.7673894485916	47.64278242513411	13.5385803680299	22.799114663297402	19.908422097580896	-2.3272839647611003	down	GO:0003839,gamma-glutamylcyclotransferase activity	GO:0006751,glutathione catabolic process	GO:0016021,integral component of membrane	GO:0016740,transferase activity
CsGy1G023170.1	28.3783878616793	1.21962129716711	26.6543886121838	2.43297541866534e-07	1.22738655849321e-05	0.0699381433537772	0.158627974508138	0.213964591729644	4.51286012267662	8.00509485992177	0.953696866949984	28.3783878616793	up	GO:0005886,plasma membrane	GO:0008422,beta-glucosidase activity	GO:0009251,glucan catabolic process	GO:0016021,integral component of membrane
CsGy3G010160.1	0.45056362570008	5.6958721725995005	26.4089805778653	2.76253082031262e-07	1.39049463276142e-05	60.1468032842484	81.376150922675	71.89210282116049	39.3464991945868	29.313147424239503	27.418784924812	-2.21944236720444	down	GO:0005886,plasma membrane	GO:0010167,response to nitrate	GO:0015112,nitrate transmembrane transporter activity	GO:0015706,nitrate transport	GO:0016021,integral component of membrane	GO:0046686,response to cadmium ion	GO:0055085,transmembrane transport
CsGy7G002930.1	0.0142307491086729	-0.469731081816734	26.3858831326962	2.79576357050727e-07	1.4040526147560998e-05	0.924652193280288	0.5877166455526529	1.06247684099884	0.0	0.0	0.0	-70.2703696315292	down	GO:0008171,O-methyltransferase activity	GO:0032259,methylation	GO:0046983,protein dimerization activity
CsGy7G011880.1	2.5894862934675498	7.863911436771718	26.356574571760802	2.838510407845951e-07	1.4223169679584e-05	115.258060247025	161.324650074777	113.044625963829	401.785577797053	367.912570338011	238.305004629127	2.5894862934675498	up	GO:0033926,glycopeptide alpha-N-acetylgalactosaminidase activity
CsGy3G044750.1	0.335506464883071	5.57393593142591	26.3494388308307	2.8490167516090397e-07	1.4243806172057998e-05	59.1676692772955	92.00422521472031	61.90708854044371	32.5772090105718	16.2850819023553	22.531088481693395	-2.98056849768458	down	GO:0005509,calcium ion binding
CsGy5G020360.1	0.520879188059049	4.86967696889017	26.276349770479694	2.95890008939055e-07	1.4760079237859198e-05	37.7665974110397	38.0707138819532	38.3709834501829	17.7693867330392	21.6265887663278	20.0276342059497	-1.91983097602018	down	GO:0005886,plasma membrane	GO:0009705,plant-type vacuole membrane	GO:0016021,integral component of membrane	GO:0022821,potassium ion antiporter activity	GO:0071805,potassium ion transmembrane transport	GO:0090333,regulation of stomatal closure
CsGy3G006930.1	0.448506392265988	4.75262124407275	26.2247441288978	3.0390341672568004e-07	1.51259785405116e-05	44.6205354597098	29.5048032585137	35.8034083494271	17.4873329753719	16.6759238680118	15.378361979568501	-2.2296226257728504	down	GO:0004672,protein kinase activity	GO:0005524,ATP binding	GO:0006468,protein phosphorylation
CsGy5G021070.1	8.35875679041541	0.28883435465101504	26.2076638336239	3.06603303800454e-07	1.5226370753101401e-05	0.279752573415109	0.158627974508138	0.213964591729644	2.96156445550653	1.56336786262611	1.54975740879372	8.35875679041541	up	GO:0004298,threonine-type endopeptidase activity	GO:0005634,nucleus	GO:0005737,cytoplasm	GO:0005839,proteasome core complex	GO:0051603,proteolysis involved in cellular protein catabolic process
CsGy1G030020.1	0.502761823918721	7.481013884917259	26.114173048982305	3.2181311606305e-07	1.59461974710531e-05	281.431088855599	220.65151254082	209.827942956204	121.98825019110201	115.03781855823799	121.000289994279	-1.98901339048699	down	GO:0016021,integral component of membrane
CsGy3G039180.1	0.333843000132857	3.1760916095642697	26.108966624478693	3.22682032345346e-07	1.59538003486397e-05	15.8759585413074	9.67630644499644	13.1944831566614	3.24361821317382	5.34150686397254	4.41084800964368	-2.99542000162363	down	GO:0004674,protein serine/threonine kinase activity	GO:0005524,ATP binding	GO:0006468,protein phosphorylation	GO:0016021,integral component of membrane	GO:0030246,carbohydrate binding	GO:0048544,recognition of pollen
CsGy6G031300.1	2.409906284198029	4.91473039492208	26.0894717913094	3.2595652671427195e-07	1.6080041222732e-05	14.966762677708301	23.0010563036801	15.4054506045344	47.2440044092708	45.467948671376	34.6907235353057	2.409906284198029	up
CsGy1G029860.1	2.7353373144788504	4.49619603498431	26.036195519373607	3.3507610045814e-07	1.6473403764980305e-05	9.301773066052359	16.1800533998301	11.054837239365	40.7567679829232	31.9187605286164	26.1074517327558	2.7353373144788504	up
CsGy7G015840.1	0.163518342221768	6.10235719099947	26.0342846789887	3.3540789798641503e-07	1.6473403764980305e-05	140.365853711031	51.0782077916206	159.369029896255	12.2693384585271	31.397637907740997	13.709392462406	-6.11552188221045	down	GO:0005524,ATP binding	GO:0016021,integral component of membrane	GO:0042626,ATPase activity, coupled to transmembrane movement of substances	GO:0055085,transmembrane transport
CsGy1G025590.1	2.04474653291599	8.25631160658311	25.9572989006476	3.49053213310889e-07	1.7105908901991698e-05	221.67293183396802	176.27961962748	204.077715875001	458.02709707591	422.53221391589	351.331196694621	2.04474653291599	up	GO:0005524,ATP binding	GO:0006457,protein folding	GO:0006950,response to stress	GO:0051082,unfolded protein binding
CsGy2G026330.1	5.45770964835829	6.69294163689731	25.9126334019458	3.5722360407385795e-07	1.7467920885173002e-05	11.819546226788301	54.726651205307704	29.955042842150196	184.74521127207402	181.09011075419102	158.790528347172	5.45770964835829	up	GO:0004497,monooxygenase activity	GO:0005506,iron ion binding	GO:0016021,integral component of membrane	GO:0016705,oxidoreductase activity, acting on paired donors, with incorporation or reduction of molecular oxygen	GO:0020037,heme binding	GO:0055114,oxidation-reduction process
CsGy3G016660.1	0.4604243975745701	4.05925128582909	25.8048359401927	3.77740844454006e-07	1.8350469171319002e-05	19.6526182824114	23.635568201712605	24.1066773348732	9.30777400302052	9.64076848619434	11.921210836874799	-2.17190923258588	down	GO:0016021,integral component of membrane
CsGy5G015280.1	0.521201652170562	4.8594145569761915	25.8110399356841	3.7652862135004295e-07	1.8350469171319002e-05	38.472413153766	37.2862985480105	37.5900126903697	17.7693867330392	19.4118176276075	21.819272982623602	-1.91864318893746	down
CsGy6G017520.1	11.022867064796698	7.50817886488029	25.805640266592498	3.775834634900871e-07	1.8350469171319002e-05	8.742267919222149	63.7684457522716	18.6862410110556	415.324158165082	367.391447717136	219.11185518175895	11.022867064796698	up
CsGy5G005550.1	0.442242264738938	4.54983564700391	25.769528626887304	3.8471454684685796e-07	1.86486194904157e-05	28.3249480582798	38.705225779985795	29.5984351892675	12.9744728526953	12.637223556227699	16.8089072799935	-2.26120404975385	down	GO:0016707,gibberellin 3-beta-dioxygenase activity	GO:0046872,metal ion binding	GO:0055114,oxidation-reduction process
CsGy2G017100.1	0.281099821438852	3.51799779262428	25.7647692956178	3.85664402524668e-07	1.8654110298253893e-05	12.5888658036799	26.490871742859106	13.9076984624269	5.78210203217942	4.42954227744064	4.53006011801243	-3.5574551235264	down
CsGy6G018930.1	0.0493514619945071	1.29838682490201	25.7268217885418	3.9332246209608796e-07	1.8983342553719895e-05	6.01468032842484	1.11039582155697	4.0653272428632405	0.282053757667289	0.260561310437685	0.0	-20.262824232264894	down	GO:0008152,metabolic process	GO:0016758,transferase activity, transferring hexosyl groups
CsGy3G032760.1	17.0210282094865	3.97990197997998	25.710316293304402	3.9670077794221294e-07	1.9105040921286105e-05	0.35227842807297605	4.15874960767986	1.00805851316893	41.93984246945861	33.4917691597287	14.4513686248931	17.0210282094865	up	GO:0016491,oxidoreductase activity	GO:0055114,oxidation-reduction process
CsGy5G024210.1	25.244784114663897	-0.577464816738389	25.681444701570395	4.026802600337079e-07	1.9351216461706105e-05	0.0	0.0	0.0713215305765481	0.8461612730018659	1.56336786262611	0.7152726502124879	25.244784114663897	up	GO:0009405,pathogenesis
CsGy6G024950.1	0.317723825313748	3.1792196906275	25.5292199125747	4.35733684875064e-07	2.08946015168692e-05	12.5888658036799	18.2422170684359	9.557085097257438	4.08977948617568	3.77813900134643	4.76848433474992	-3.14738751181947	down
CsGy5G029410.1	0.45308264359463	5.0833498131871	25.5155858377809	4.38823670805398e-07	2.09976184798686e-05	54.9014425327151	45.367600709327604	38.3709834501829	22.564300613383107	22.799114663297402	17.524179930206	-2.2071028633237497	down	GO:0009507,chloroplast	GO:0009695,jasmonic acid biosynthetic process	GO:0046423,allene-oxide cyclase activity
CsGy3G013570.1	0.268692120710686	3.65473421947119	25.5054986270344	4.4112393623716203e-07	2.10624872167371e-05	22.5200821599163	24.587336048761397	11.2833514233322	6.3462095475139915	5.602068174410219	3.69557535943119	-3.72173176256534	down	GO:0004190,aspartic-type endopeptidase activity	GO:0006508,proteolysis
CsGy3G002010.1	2.3814185632094	3.95989950573956	25.4870525458547	4.453616496018169e-07	2.12003548091824e-05	6.64412361860883	11.1039582155697	9.98501428071673	21.577112461547603	22.668834008078605	20.9813310728997	2.3814185632094	up	GO:0000272,polysaccharide catabolic process	GO:0016161,beta-amylase activity	GO:0102229,amylopectin maltohydrolase activity
CsGy3G020800.1	0.34540904440382897	8.56629059919463	25.484665876235198	4.4591292517295505e-07	2.12003548091824e-05	589.3687340422799	465.731733155894	633.4778345809	172.052792177046	133.277110288876	277.883424607552	-2.89511816844861	down	GO:0006952,defense response	GO:0009607,response to biotic stimulus
CsGy1G006040.1	0.33248341887868704	4.3215974101506	25.4310540264924	4.5847814081882494e-07	2.17513735829322e-05	25.9470511842513	40.450133499575294	22.822889784495395	13.1154997315289	8.20768127878707	8.22563547744361	-3.00766878352171	down	GO:0000977,RNA polymerase II regulatory region sequence-specific DNA binding	GO:0003700,DNA binding transcription factor activity	GO:0005634,nucleus	GO:0045944,positive regulation of transcription by RNA polymerase II	GO:0046983,protein dimerization activity
CsGy4G024110.1	4.19257937315371	4.8333080136551	25.414078246581802	4.62530345992989e-07	2.18970311145471e-05	5.87480404171728	19.0353569409766	8.48726213860922	47.1029775304372	50.15805225925429	40.6513289537431	4.19257937315371	up	GO:0004715,non-membrane spanning protein tyrosine kinase activity	GO:0005524,ATP binding	GO:0018108,peptidyl-tyrosine phosphorylation
CsGy3G039590.1	0.367615777035504	2.75313005060454	25.3837018105369	4.69871175622672e-07	2.21974310890558e-05	8.82423542323277	8.25864823681721	10.9375846430971	3.5256719708411097	2.8700828344711	3.93399957616868	-2.7202314548742	down	GO:0004553,hydrolase activity, hydrolyzing O-glycosyl compounds	GO:0005975,carbohydrate metabolic process
CsGy4G013250.1	2.02754351015909	4.08669499005836	25.376185521216502	4.7170553220345104e-07	2.21981581823999e-05	10.378260968553699	12.3885275531366	10.881169312411098	23.499449846929	20.3409792606283	23.855415793561807	2.02754351015909	up	GO:0004674,protein serine/threonine kinase activity	GO:0005524,ATP binding	GO:0006468,protein phosphorylation	GO:0016021,integral component of membrane	GO:0030246,carbohydrate binding
CsGy4G021120.1	2.43794482593158	4.93443861986472	25.375481929560298	4.7187761137579795e-07	2.21981581823999e-05	15.5962059678923	22.525172380155606	15.4767721351109	41.884983013592404	53.1545073292877	34.5715114269369	2.43794482593158	up
CsGy4G022350.1	2.0845825530821003	3.56225764534015	25.367735543139702	4.73776330300992e-07	2.2240557080108498e-05	7.48338133885416	8.09002669991506	7.2747961188079	15.936037308201804	16.806204523230697	14.663089329356	2.0845825530821003	up
CsGy3G026490.1	2.04264196400494	6.1190346624237515	25.300853553517694	4.90491646936351e-07	2.29768545029133e-05	44.2009065995872	47.27113640342521	45.43181497726111	99.2829226988856	107.220979245107	73.07702243004249	2.04264196400494	up	GO:0000028,ribosomal small subunit assembly	GO:0003735,structural constituent of ribosome	GO:0006412,translation	GO:0022627,cytosolic small ribosomal subunit
CsGy4G003810.1	10.812050696596598	2.9476793304386	25.2891358275171	4.93480458083558e-07	2.3068400952509804e-05	0.4196288601226629	3.17255949016277	0.641893775188933	16.782198581203698	16.545643212793	9.179332344393599	10.812050696596598	up
CsGy7G003390.1	0.51163556593838	5.12555986899542	25.241108756743106	5.05922600685909e-07	2.36005484311598e-05	49.65608178118179	40.9260174230997	46.5729594664859	22.423273734549397	21.6265887663278	26.2266638411246	-1.95451619585108	down	GO:0006855,drug transmembrane transport	GO:0015238,drug transmembrane transporter activity	GO:0015297,antiporter activity	GO:0016021,integral component of membrane
CsGy3G037570.1	3.21167367786201	2.08882286420038	25.2245905002231	5.10274198822016e-07	2.37538498649965e-05	2.45454907914416	1.11039582155697	2.07146253406526	7.082933962540951	5.7664823612964	6.31824174354365	3.21167367786201	up	GO:0004672,protein kinase activity	GO:0005524,ATP binding	GO:0005525,GTP binding	GO:0005622,intracellular	GO:0006468,protein phosphorylation	GO:0016021,integral component of membrane
CsGy4G024520.1	3.24161621502579	3.44507655792909	25.2187123846847	5.118317759839828e-07	2.3776718626856e-05	3.77665974110397	8.248654674423191	3.7800411205570494	15.653983550534502	17.9787304202003	15.8552104130435	3.24161621502579	up	GO:0016021,integral component of membrane
CsGy1G028440.1	3.3506908632978702	2.22534566547598	25.212481680714998	5.13487986056797e-07	2.3783060507399495e-05	1.46870101042932	2.85530354114649	2.2109674478729904	8.17955897235137	5.73234882962907	7.27193861049363	3.3506908632978702	up	GO:0016021,integral component of membrane	GO:0016301,kinase activity	GO:0016310,phosphorylation
CsGy6G001380.1	4.81098207982388	1.4132189625621598	25.210178752471	5.141014963031021e-07	2.3783060507399495e-05	0.48956700347644	1.42765177057325	0.927179897495125	5.50004827451213	3.90841965656527	3.4571511426936903	4.81098207982388	up	GO:0003924,GTPase activity	GO:0005525,GTP binding
CsGy6G023200.1	9.420354337908133	3.2232168292294503	25.2028062367136	5.16070513611894e-07	2.3824721143929603e-05	0.559505146830217	3.4898154391790404	1.56907367268406	17.064252338871	25.274447112455398	8.464059694181111	9.420354337908133	up	GO:0005524,ATP binding	GO:0005886,plasma membrane	GO:0016021,integral component of membrane	GO:0042626,ATPase activity, coupled to transmembrane movement of substances	GO:0055085,transmembrane transport
CsGy4G025250.1	0.430565846089589	5.5092506654432	25.192330846455196	5.18881242843604e-07	2.39049875060469e-05	54.20206109917729	68.68591296202389	67.0422387419552	24.5386769170541	21.6265887663278	35.405996185518205	-2.3225251354282404	down	GO:0003677,DNA binding	GO:0005634,nucleus	GO:0006355,regulation of transcription, DNA-templated
CsGy6G002880.1	0.0282390755545712	0.316841712310948	25.178677478275	5.2256772992602e-07	2.40251860657534e-05	1.67851544049065	3.570398450229181	0.932956941471825	0.141026878833644	0.0	0.0	-35.41192409317821	down
CsGy2G010290.1	2.50635546825056	5.4072925082819285	25.143105598018302	5.32296140784723e-07	2.4422097422258802e-05	25.0378553206522	27.2840116153998	20.3266362143162	81.0904553293455	46.249632602689104	54.360721416149104	2.50635546825056	up	GO:0016021,integral component of membrane
CsGy7G014900.1	2.09812252235134	6.91728177368922	25.064742950602003	5.54372659474793e-07	2.5382754745316102e-05	88.5286110530748	77.7169208067212	67.596906285249	191.92813329170798	164.797602854488	134.096693795453	2.09812252235134	up	GO:0003735,structural constituent of ribosome	GO:0005840,ribosome	GO:0006412,translation
CsGy6G003500.1	0.4108464311906141	6.54314313554984	25.056458255106698	5.56759651335108e-07	2.54398088226849e-05	159.109276129843	89.6248055970982	145.781208498464	58.808208473629705	46.770755223564386	56.744963583524104	-2.4339994802974103	down
CsGy6G025290.1	0.327521457441591	2.50454805263707	25.0266747088387	5.65426336266292e-07	2.5782978417312398e-05	8.25270091574571	6.02786303130926	9.557085097257438	2.25643006133831	2.99645507003338	2.62266638411246	-3.05323506988343	down
CsGy3G044360.1	0.100622019394536	7.15217478179825	24.978097742037	5.79852874254208e-07	2.63868558982048e-05	428.895174550035	62.3081166189497	279.716267375817	15.2997240309044	38.69335459999621	23.556312613664602	-9.938182576907279	down	GO:0004497,monooxygenase activity	GO:0005506,iron ion binding	GO:0016021,integral component of membrane	GO:0016705,oxidoreductase activity, acting on paired donors, with incorporation or reduction of molecular oxygen	GO:0020037,heme binding	GO:0055114,oxidation-reduction process
CsGy6G031990.1	3.6620056937905896	2.3412922084601	24.917328522185606	5.98421057237538e-07	2.71763599476225e-05	1.39876286707554	2.0621636686058	2.9241827536384704	8.6026396088523	5.99291014006675	8.9409081276561	3.6620056937905896	up	GO:0004568,chitinase activity	GO:0005975,carbohydrate metabolic process	GO:0006032,chitin catabolic process	GO:0008061,chitin binding	GO:0016998,cell wall macromolecule catabolic process
CsGy5G028630.1	5.34105823163805	3.7855241333817897	24.882422757101306	6.09354962951413e-07	2.7616660495712605e-05	3.9864741711653	6.1864910058174	3.06682581479157	34.6926121930765	25.1441664572366	10.013817102974802	5.34105823163805	up	GO:0004106,chorismate mutase activity	GO:0009073,aromatic amino acid family biosynthetic process	GO:0046417,chorismate metabolic process
CsGy3G012980.1	0.439954686041141	5.3015094582764	24.869186232804694	6.13553364825014e-07	2.77505333242762e-05	56.510019829852	40.132877550559	65.8297727221539	21.577112461547603	24.101921215485802	25.988239624387106	-2.27296135653954	down	GO:0008271,secondary active sulfate transmembrane transporter activity	GO:0016021,integral component of membrane	GO:1902358,sulfate transmembrane transport
CsGy5G004570.1	0.497092202280147	6.208201555157388	24.7942391292728	6.378782761738271e-07	2.87923275346639e-05	101.27043157626899	106.439370894961	87.6541610785776	42.308063650093295	45.598229326594804	58.652357317424	-2.01169922886143	down	GO:0003677,DNA binding	GO:0003700,DNA binding transcription factor activity	GO:0005634,nucleus	GO:0006355,regulation of transcription, DNA-templated
CsGy3G038490.1	0.454781723502131	10.3211061027135	24.7875209517015	6.40105401172157e-07	2.8834485323912604e-05	1476.39420619824	2238.71660423336	1560.3724459537198	822.1867036001462	795.623961421471	781.077734032037	-2.1988570523444	down	GO:0004601,peroxidase activity	GO:0005509,calcium ion binding	GO:0005794,Golgi apparatus	GO:0005886,plasma membrane	GO:0007231,osmosensory signaling pathway	GO:0009408,response to heat	GO:0009611,response to wounding	GO:0016021,integral component of membrane	GO:0016174,NAD(P)H oxidase activity	GO:0033500,carbohydrate homeostasis	GO:0043069,negative regulation of programmed cell death	GO:0050832,defense response to fungus	GO:0055114,oxidation-reduction process	GO:0072593,reactive oxygen species metabolic process	GO:0098869,cellular oxidant detoxification
CsGy3G015690.1	0.113662760277925	0.247553610140515	24.7544760072249	6.51174052920189e-07	2.9220493959456103e-05	1.60857729713688	1.26902379606511	1.85435979499025	0.0	0.260561310437685	0.238424216737496	-8.797956318805099	down	GO:0008152,metabolic process	GO:0035251,UDP-glucosyltransferase activity
CsGy5G019590.1	0.0159538685183988	-0.589298382416867	24.7541167719069	6.512954299869811e-07	2.9220493959456103e-05	0.8392577202453259	0.6345118980325529	0.855858366918577	0.0	0.0	0.0	-62.680722161320894	down	GO:0003676,nucleic acid binding	GO:0005634,nucleus
CsGy3G023910.1	0.35720419267562104	3.3505106380048595	24.705334566395894	6.679902537314628e-07	2.9909330678120802e-05	14.6170719609394	10.9453302410615	17.687739582983898	3.8077257285084	5.602068174410219	6.079817526806152	-2.79951921199342	down
CsGy5G017340.1	5.75041456686234	0.723827217026567	24.685075856118694	6.750489074921821e-07	3.0164810699921197e-05	0.279752573415109	0.7931398725406921	0.4279291834592879	3.24361821317382	1.8239291730637897	2.86109060084995	5.75041456686234	up	GO:0005622,intracellular	GO:0016021,integral component of membrane	GO:0035556,intracellular signal transduction
CsGy2G010730.1	0.26537645174693103	2.0724488986299803	24.6396635765583	6.9114463308484e-07	3.082228605705151e-05	7.0637524787315	4.1243273372116	6.77554540477207	2.11540318250466	1.43308720740727	1.31133319205623	-3.76823185861879	down
CsGy1G009040.1	0.362571325812543	5.67130161152375	24.6233569409645	6.97017710490639e-07	3.10221575020365e-05	59.5102962415856	74.2815147627985	89.1488463948703	28.3689669461759	17.3550769236677	35.0369154980085	-2.75807800784837	down	GO:0005506,iron ion binding	GO:0016021,integral component of membrane	GO:0016709,oxidoreductase activity, acting on paired donors, with incorporation or reduction of molecular oxygen, NAD(P)H as one donor, and incorporation of one atom of oxygen	GO:0020037,heme binding	GO:0044550,secondary metabolite biosynthetic process	GO:0055114,oxidation-reduction process
CsGy2G020000.1	2.12870546926783	5.73419975370576	24.4828662958986	7.49735933515649e-07	3.3302015628549704e-05	36.6475871173792	36.1671781878555	29.1705060058082	86.3084498461903	72.6966056121141	57.9370846672115	2.12870546926783	up	GO:0004298,threonine-type endopeptidase activity	GO:0005634,nucleus	GO:0005737,cytoplasm	GO:0006511,ubiquitin-dependent protein catabolic process	GO:0019773,proteasome core complex, alpha-subunit complex
CsGy4G003780.1	11.6090974998927	5.995903675712099	24.4606136866075	7.58445372836089e-07	3.36218984562607e-05	2.30795873067465	21.890660482123103	6.49025928246587	155.975727990011	100.96750779460301	95.96574723684219	11.6090974998927	up
CsGy2G025330.1	2.16320850252531	5.13631849753761	24.453078837281197	7.614173673417791e-07	3.36866755098948e-05	21.1912574361945	25.6977318703184	19.898707030856894	54.859455866287604	51.3305781562239	37.6710262445244	2.16320850252531	up	GO:0004750,ribulose-phosphate 3-epimerase activity	GO:0005975,carbohydrate metabolic process	GO:0006098,pentose-phosphate shunt	GO:0046872,metal ion binding
CsGy3G018640.1	2.24003703038821	3.090593552266029	24.3974326396883	7.837306944450859e-07	3.46052020291813e-05	5.66498961165595	4.6002112607360095	5.13515020151146	12.692419095028	11.334417004039302	10.9675139699248	2.24003703038821	up	GO:0005789,endoplasmic reticulum membrane	GO:0016021,integral component of membrane
CsGy4G017130.1	5.02066239055112	0.6731958876233151	24.373047764037	7.93714184429807e-07	3.49077690027926e-05	0.4196288601226629	0.31725594901627696	0.641893775188933	1.97437630367102	2.34505179393916	3.0995148175874503	5.02066239055112	up
CsGy5G028840.1	0.0624954521498269	4.3944786031339005	24.3750416444461	7.92893098081299e-07	3.49077690027926e-05	63.433896021875896	7.455514801882499	43.29216905996471	1.12821503066915	4.42954227744064	1.54975740879372	-16.0011643343678	down	GO:0016747,transferase activity, transferring acyl groups other than amino-acyl groups
CsGy6G024400.1	2.90677555272548	3.2341907128469	24.316702992392106	8.17272975791202e-07	3.5873135461008296e-05	3.2870927376275296	5.71060708229298	5.4917578543942	11.987284700859801	17.327327144106	12.278847161981	2.90677555272548	up	GO:0004190,aspartic-type endopeptidase activity	GO:0006508,proteolysis
CsGy3G025770.1	0.535516742970659	6.564921566866009	24.2893292933187	8.28970238681233e-07	3.63150852300867e-05	139.037028987309	111.356838104713	118.17977616534	63.03901483863901	62.925556470700904	71.5272650212488	-1.8673552472939	down	GO:0004842,ubiquitin-protein transferase activity	GO:0016567,protein ubiquitination
CsGy5G029370.1	1.99646558214298	5.671754859951	24.1783932326717	8.78119380443635e-07	3.83927567551611e-05	39.5150509948841	29.1875473094975	32.8079040652121	75.44938017599969	68.5276246451111	59.606054184373995	1.99646558214298	up	GO:0043248,proteasome assembly
CsGy7G011540.1	2.2721147869087903	5.59586327098019	24.170561698638306	8.816975224818659e-07	3.84737599927605e-05	30.353154215539302	36.8016900858881	21.753066825847203	76.4365683278352	61.362188608074796	63.1824174354365	2.2721147869087903	up	GO:0006508,proteolysis	GO:0008233,peptidase activity
CsGy1G017020.1	2.87185227821661	7.65091046324812	24.1201264703409	9.050937064450859e-07	3.9278192597764396e-05	129.87513220796401	90.73520141865521	90.57834383221599	326.759278257554	383.025126343397	184.540343754822	2.87185227821661	up	GO:0003729,mRNA binding	GO:0006979,response to oxidative stress	GO:0008152,metabolic process	GO:0009409,response to cold	GO:0009506,plasmodesma	GO:0009507,chloroplast	GO:0016757,transferase activity, transferring glycosyl groups	GO:0052692,raffinose alpha-galactosidase activity	GO:0080167,response to karrikin
CsGy4G002980.1	1.93215112061466	6.39192603987476	24.1138671600934	9.08040405646627e-07	3.9278192597764396e-05	61.195875434555	58.2164666444868	52.207360382033215	129.885755405786	97.18936879325639	104.549019039392	1.93215112061466	up
CsGy4G012840.1	3.08314954196093	8.65342870260134	24.111960010658997	9.089401462214741e-07	3.9278192597764396e-05	177.361243215308	281.406026777437	133.299940647568	722.903780901261	664.952464236972	436.197104521249	3.08314954196093	up	GO:0004601,peroxidase activity	GO:0005576,extracellular region	GO:0006979,response to oxidative stress	GO:0020037,heme binding	GO:0042744,hydrogen peroxide catabolic process	GO:0046872,metal ion binding	GO:0055114,oxidation-reduction process	GO:0098869,cellular oxidant detoxification
CsGy6G017390.1	0.535340652253175	4.5701006773526105	24.118502046971503	9.05857514588912e-07	3.9278192597764396e-05	30.562968645600602	31.2497109781033	29.955042842150196	16.641171702370002	15.242836660604599	17.1665436050997	-1.86796948035076	down	GO:0003824,catalytic activity	GO:0005777,peroxisome	GO:0008152,metabolic process
CsGy7G015700.1	2.70359349955635	5.0053071330407315	24.1231579983926	9.036700007969408e-07	3.9278192597764396e-05	23.0096491633927	16.1800533998301	12.623910912049	59.3723159889642	42.732054911780295	38.3862988947369	2.70359349955635	up	GO:0016740,transferase activity
CsGy5G024550.1	0.364196292201644	3.2278241961854905	24.090639297527694	9.19059739919219e-07	3.9638673270248996e-05	16.015834828015002	13.959261756716199	9.913692750140179	4.93594075917755	4.03870031178411	5.48375698496241	-2.74577205043683	down	GO:0016021,integral component of membrane
CsGy1G003250.1	2.86758164936636	2.9640996867613305	24.0791932847259	9.2453896632656e-07	3.979801133426571e-05	5.31529889488707	2.53804759213021	3.7800411205570494	11.564204064358801	12.897784866665402	10.013817102974802	2.86758164936636	up
CsGy2G011350.1	0.519327725111151	4.29357126996518	23.970812104682608	9.78072635143499e-07	4.19125863824281e-05	25.5973604674824	26.332243768351002	24.463284987756	13.3975534891962	11.9858202801335	14.186240895881	-1.92556636521952	down	GO:0051513,regulation of monopolar cell growth
CsGy3G016800.1	0.537006754164652	5.7939229463773705	23.9683953009168	9.79301170743791e-07	4.19125863824281e-05	80.7086174302589	65.9892373953856	68.5399908840627	36.2439078602466	41.55952901481071	37.9094504612619	-1.86217397126702	down
CsGy7G003160.1	5.05509396069026	0.509718335819632	23.969125835044302	9.78929654709122e-07	4.19125863824281e-05	0.4196288601226629	0.158627974508138	0.570572244612385	1.97437630367102	2.6056131043768502	2.02660584226872	5.05509396069026	up	GO:0003723,RNA binding	GO:0004525,ribonuclease III activity	GO:0005634,nucleus	GO:0005737,cytoplasm	GO:0006511,ubiquitin-dependent protein catabolic process	GO:0016442,RISC complex	GO:0030422,production of siRNA involved in RNA interference	GO:0090502,RNA phosphodiester bond hydrolysis, endonucleolytic
CsGy1G012570.1	2.2532893034627404	3.9387733639923	23.9503349338165	9.88530934029229e-07	4.2107982571924894e-05	7.9729483423306	10.9453302410615	9.41444203610435	21.013004946212998	17.4576077993249	24.6769064323308	2.2532893034627404	up	GO:0000165,MAPK cascade	GO:0004707,MAP kinase activity	GO:0005524,ATP binding	GO:0005622,intracellular
CsGy4G007080.1	0.507183915619985	5.0145434362053605	23.9529881088363	9.87169580374064e-07	4.2107982571924894e-05	37.137154120855705	47.7470203269497	42.9355614070819	21.4360855827139	19.4118176276075	23.7232095653809	-1.97167135865812	down	GO:0006355,regulation of transcription, DNA-templated
CsGy5G017160.1	2.0743520705144296	9.27437522898991	23.9466770225087	9.90410909107431e-07	4.2107982571924894e-05	432.147787782989	371.82397224707603	404.17911377729797	982.957345470501	848.908749405977	674.859745475483	2.0743520705144296	up	GO:0005524,ATP binding
CsGy7G016500.1	1.9627979871434	5.428817139043349	23.9447158118055	9.91420344885666e-07	4.2107982571924894e-05	32.0316696560299	26.9667556663835	27.8153969248537	66.4236599306465	54.4573138814761	50.0690855148742	1.9627979871434	up	GO:0016021,integral component of membrane
CsGy5G027340.1	2.17681688598441	4.48553290841339	23.9354009031677	9.96228836576349e-07	4.22317691976795e-05	16.1557111147225	14.911029603764998	11.1261587699415	33.9874777989083	31.006795942084498	26.7035122745996	2.17681688598441	up	GO:0005783,endoplasmic reticulum	GO:0006886,intracellular protein transport	GO:0016021,integral component of membrane
CsGy4G006690.1	4.17854282822276	2.10999983160339	23.9251112750148	1.00156768400195e-06	4.23028729602096e-05	0.9791340069528808	2.53804759213021	1.6403952032606102	9.16674712418688	5.602068174410219	5.84139331006865	4.17854282822276	up
CsGy6G032520.1	0.469661066254456	8.63256894452395	23.924856070004697	1.0017004629559e-06	4.23028729602096e-05	465.228529589326	677.975963047783	476.427824251341	277.258843786945	239.58612494745097	243.550337397352	-2.1291950128525503	down
CsGy7G002290.1	2.09408992230115	7.0805939856229285	23.9059621542473	1.01157984514561e-06	4.26393334348901e-05	88.4717513425281	102.31504355774901	71.82078129058391	167.39890517553602	216.917290939373	164.75113376561	2.09408992230115	up	GO:0016787,hydrolase activity
CsGy3G011380.1	6.364583162037951	0.163390196486835	23.8742287867427	1.0283931825338002e-06	4.32482716297772e-05	0.139876286707554	0.31725594901627696	0.35660765288274	2.13049305853986	1.5149034588847	1.57777225426038	6.364583162037951	up
CsGy6G032000.1	2.7347701833899904	3.30277309726663	23.8714000490024	1.02990547293083e-06	4.32482716297772e-05	3.84659788445774	5.3933511332767	6.49025928246587	16.641171702370002	11.334417004039302	15.020725654462302	2.7347701833899904	up	GO:0004568,chitinase activity	GO:0005975,carbohydrate metabolic process	GO:0006032,chitin catabolic process	GO:0008061,chitin binding	GO:0016998,cell wall macromolecule catabolic process
CsGy3G015890.1	2.28348644975758	3.78789692781563	23.8266629179254	1.05412141101723e-06	4.41819534264327e-05	8.742267919222149	6.6623749293418095	9.3431205055278	22.7053274922167	18.6301336962945	16.093634629781	2.28348644975758	up
CsGy5G023040.1	2.26926157293371	4.94518110950085	23.8031703452214	1.06706561631184e-06	4.46405799484454e-05	20.7716285760718	19.511240864500998	16.1186659102999	49.6414613494428	46.6404745683456	31.710420826087	2.26926157293371	up	GO:0008643,carbohydrate transport	GO:0016021,integral component of membrane	GO:0055085,transmembrane transport
CsGy1G010370.1	2.29341191889262	3.51805026269769	23.7932691560236	1.07256872277369e-06	4.47867741206135e-05	7.20362876543905	8.40728264893133	5.34911479324111	16.500144823536402	14.7217140397292	16.093634629781	2.29341191889262	up
CsGy3G028010.1	0.5449762138203039	6.28102275016479	23.7529526263864	1.09527222057277e-06	4.56493083632366e-05	104.27777174048201	107.708394691026	89.0805916901085	58.1030740794614	50.0277716040355	55.79126671657411	-1.83494247022262	down
CsGy7G012660.1	3.0816805843769504	3.12935361964935	23.738410109088804	1.10357931573931e-06	4.59097231014087e-05	3.49690716768886	6.1864910058174	3.42343346767431	12.692419095028	16.4153625575741	10.1330292113436	3.0816805843769504	up	GO:0005975,carbohydrate metabolic process	GO:0016906,sterol 3-beta-glucosyltransferase activity	GO:0030259,lipid glycosylation	GO:0043231,intracellular membrane-bounded organelle	GO:0080043,quercetin 3-O-glucosyltransferase activity	GO:0080044,quercetin 7-O-glucosyltransferase activity	GO:0102202,soladodine glucosyltransferase activity	GO:0102203,brassicasterol glucosyltransferase activity	GO:0102205,cholesterol allpha-glucosyltransferase activity
CsGy2G003940.1	0.396709290416077	7.854878632689759	23.6784459920965	1.1385052567175e-06	4.7213370159082785e-05	260.44964584946604	440.192629260084	293.131490669613	163.873233204695	122.20325459527399	108.006170182086	-2.5207375379366	down	GO:0016021,integral component of membrane	GO:0055085,transmembrane transport
CsGy3G039510.1	12.3453565979384	2.2720277059458103	23.6773544582553	1.13915118600711e-06	4.7213370159082785e-05	0.629443290183995	1.58627974508138	0.14264306115309602	14.102687883364403	8.85908455488128	4.05321168453743	12.3453565979384	up	GO:0006952,defense response
CsGy2G007390.1	2.95386681796402	6.36078476992404	23.6708472724316	1.14300953095031e-06	4.72853924325234e-05	27.490026502922397	59.7397710836884	37.8703063055355	150.889875658633	123.27859112345	93.94343303047472	2.95386681796402	up	GO:0005524,ATP binding	GO:0016021,integral component of membrane	GO:0042626,ATPase activity, coupled to transmembrane movement of substances	GO:0055085,transmembrane transport
CsGy1G010450.1	1.84893072730668	7.430919536660482	23.6645358673057	1.14676431051719e-06	4.73528714739115e-05	128.68618377094998	115.639793416433	118.679026879376	253.84838190055999	209.491293591899	208.26355332020302	1.84893072730668	up	GO:0004190,aspartic-type endopeptidase activity	GO:0005773,vacuole	GO:0006508,proteolysis	GO:0006629,lipid metabolic process
CsGy7G016850.1	7.73658586779814	2.8450790782529403	23.6544052378495	1.1528171023604798e-06	4.75148165405434e-05	0.349690716768886	3.01393151565463	1.7830382644136995	13.1154997315289	15.7639592814799	9.29854445276235	7.73658586779814	up	GO:0010112,regulation of systemic acquired resistance
CsGy5G006460.1	0.5353262608801029	6.763024378400849	23.5965635819648	1.1879948609693001e-06	4.88743716049695e-05	161.557111147225	132.93024263782	128.664041160093	78.41094463150621	69.0487472659865	79.15683995684871	-1.86801969766241	down	GO:0004672,protein kinase activity	GO:0005524,ATP binding	GO:0006468,protein phosphorylation	GO:0016021,integral component of membrane
CsGy5G009040.1	0.4673948556109041	6.0747314208238	23.5761492623732	1.2006656710355801e-06	4.9304683485729996e-05	96.9779080897879	71.8911498149354	104.968247162871	42.8854276920382	49.701288282057114	35.678157428923996	-2.13951862754877	down
CsGy1G016770.1	62.1158773604156	-0.8705002662058889	23.533202112427002	1.22776647099365e-06	5.03248837687802e-05	0.0	0.0	0.0	0.9359953948188968	0.296258209967648	1.13871405913828	62.1158773604156	up	GO:0000148,1,3-beta-D-glucan synthase complex	GO:0003843,1,3-beta-D-glucan synthase activity	GO:0006075,(1->3)-beta-D-glucan biosynthetic process	GO:0016021,integral component of membrane
CsGy3G006100.1	0.366560135473155	7.5874841437708	23.506298167574602	1.24505525298563e-06	5.09398936349974e-05	221.913728861535	399.742495760509	222.23788927652402	123.25749210060499	81.55569016699529	104.31059482265499	-2.72806533833583	down	GO:0003677,DNA binding	GO:0005634,nucleus	GO:0006355,regulation of transcription, DNA-templated
CsGy3G030630.1	0.490443973473558	4.82810210987009	23.489472924437298	1.25599122536566e-06	5.12932094197867e-05	32.2414840860913	43.9399489387543	37.3724820221112	16.500144823536402	18.3695723858568	20.504482639424698	-2.03896888143517	down	GO:0003677,DNA binding	GO:0005634,nucleus	GO:0006355,regulation of transcription, DNA-templated
CsGy2G017860.1	0.510371215051779	6.07647075149447	23.4727448036481	1.2669595752781e-06	5.16465532167294e-05	81.4779370071504	88.3557818010331	97.0686031146819	47.8081119246054	36.869425426932395	51.4996308152991	-1.9593581505151	down	GO:0003700,DNA binding transcription factor activity	GO:0005634,nucleus	GO:0006355,regulation of transcription, DNA-templated	GO:0043565,sequence-specific DNA binding
CsGy6G004640.1	1.77380066899935	6.3584749998412	23.4642002517224	1.27259910965965e-06	5.17817791007133e-05	60.4873321042379	54.871002662110214	61.61702387558889	112.53944930924801	104.354804830293	97.63471675400459	1.77380066899935	up	GO:0003723,RNA binding	GO:0003735,structural constituent of ribosome	GO:0005840,ribosome	GO:0006412,translation
CsGy1G013840.1	1.97531879341376	4.436003116331059	23.42989278867689	1.29549718315713e-06	5.25218112546141e-05	13.0084946638026	15.228285552781301	15.2628075433813	32.1541283740709	28.0103408720511	25.611529361941802	1.97531879341376	up	GO:0003735,structural constituent of ribosome	GO:0005840,ribosome	GO:0006412,translation	GO:0016021,integral component of membrane
CsGy3G030530.1	2.09571473661292	6.055329904354942	23.430776569524003	1.2949021613549602e-06	5.25218112546141e-05	33.3604943797517	54.4093952562915	41.4378092649744	93.6418475455398	88.2000035831563	87.6208996510298	2.09571473661292	up	GO:0016740,transferase activity
CsGy4G013090.1	25.335029268529702	0.667862697986891	23.397292552985306	1.31763857776547e-06	5.33225136243457e-05	0.0	0.475883923524415	0.0	1.83334942483738	5.2112262087537005	1.7381125400163502	25.335029268529702	up	GO:0016702,oxidoreductase activity, acting on single donors with incorporation of molecular oxygen, incorporation of two atoms of oxygen	GO:0031408,oxylipin biosynthetic process	GO:0046872,metal ion binding	GO:0055114,oxidation-reduction process
CsGy6G027900.1	0.485170237732891	6.997760168981039	23.3821940527946	1.3280213672161998e-06	5.3645326895265996e-05	150.087255637206	176.23567967854197	188.85941296669895	79.9622402986763	68.3973439898923	101.449504221805	-2.06113220108639	down	GO:0003677,DNA binding
CsGy4G013220.1	4.3130216302971895	3.57257152866844	23.3490398734529	1.3511093447248e-06	5.44792697444369e-05	2.09814430061332	7.772770750898781	3.92268418171014	18.615548006041	22.668834008078605	16.4512709548872	4.3130216302971895	up	GO:0004674,protein serine/threonine kinase activity	GO:0005524,ATP binding	GO:0006468,protein phosphorylation	GO:0016021,integral component of membrane
CsGy6G026490.1	7.37712581708083	6.83981797795403	23.314885106728802	1.3753151888656999e-06	5.53551950926489e-05	6.5741854752550495	46.6366245053927	29.0991844752316	221.27117288998798	221.086271906376	163.082164248447	7.37712581708083	up	GO:0003700,DNA binding transcription factor activity	GO:0005634,nucleus	GO:0006355,regulation of transcription, DNA-templated	GO:0009867,jasmonic acid mediated signaling pathway	GO:0042742,defense response to bacterium	GO:0043565,sequence-specific DNA binding	GO:0050832,defense response to fungus
CsGy1G032080.1	0.0907481919003342	0.7833409875185029	23.299191361177698	1.3865828894288e-06	5.570815363690699e-05	3.63678345439641	1.42765177057325	2.28228897844954	0.0	0.52112262087537	0.119212108368748	-11.019503298735303	down	GO:0008152,metabolic process	GO:0016758,transferase activity, transferring hexosyl groups
CsGy1G031700.1	0.502330284219455	4.2593721920662	23.290675104412	1.39273604585929e-06	5.5854727249227294e-05	22.799834733331398	26.649499717367203	26.03235866044	11.7052309431925	11.725258969695801	14.305453004249802	-1.99072210339428	down	GO:0000178,exosome (RNase complex)	GO:0003723,RNA binding	GO:0009535,chloroplast thylakoid membrane	GO:0016021,integral component of membrane
CsGy7G003360.1	2.02399137294764	8.12400639661706	23.266959533317102	1.41001569900858e-06	5.6446193997295104e-05	179.671090275854	204.47145914099	169.388635119302	419.837018287759	400.352453487503	299.699240439033	2.02399137294764	up	GO:0003994,aconitate hydratase activity	GO:0008152,metabolic process	GO:0051539,4 iron, 4 sulfur cluster binding
CsGy5G023110.1	2.02934403467073	4.4416208620489	23.241748487809506	1.42862084608199e-06	5.708850829020811e-05	16.925030691614097	13.166121884175501	12.5525893814725	30.602832706900802	29.7039893898961	26.7035122745996	2.02934403467073	up	GO:0003723,RNA binding
CsGy5G027820.1	33.8191465456155	3.48055079872878	23.175639167713104	1.47858576203407e-06	5.8979437069473596e-05	0.0	1.90353569409766	0.213964591729644	18.4745211272074	32.0490411838352	14.7823014377248	33.8191465456155	up	GO:0004222,metalloendopeptidase activity	GO:0006508,proteolysis	GO:0008270,zinc ion binding	GO:0031012,extracellular matrix
CsGy7G002020.1	0.20631633846032	5.060284418059839	23.1492434862119	1.49902167257976e-06	5.96878308128276e-05	71.75653508097541	19.8284968135173	71.03624445424191	8.6026396088523	11.855539624914696	13.1133319205623	-4.84692587830278	down	GO:0004420,hydroxymethylglutaryl-CoA reductase (NADPH) activity	GO:0005789,endoplasmic reticulum membrane	GO:0008299,isoprenoid biosynthetic process	GO:0015936,coenzyme A metabolic process	GO:0016021,integral component of membrane	GO:0050661,NADP binding	GO:0055114,oxidation-reduction process
CsGy2G024860.1	2.81961663236103	8.31213203460037	23.1386631233044	1.50729245900157e-06	5.9910173352615195e-05	112.360453029734	242.949212405531	144.392863584261	541.9397823044741	464.37106465549004	401.0756676384069	2.81961663236103	up	GO:0005886,plasma membrane	GO:0016021,integral component of membrane	GO:0022857,transmembrane transporter activity	GO:0055085,transmembrane transport
CsGy3G019830.1	2.29497488887939	4.316112944431721	23.132831114927697	1.51187095621659e-06	5.99852287930917e-05	11.190102936604301	15.545541501797599	9.77104968898709	32.1541283740709	23.971640560267	26.584300166230804	2.29497488887939	up
CsGy4G013240.1	2.75630164824339	3.63757168448183	23.1171630491087	1.52424058052137e-06	6.0368590523029505e-05	5.31529889488707	9.74705452162707	5.15861498507114	20.939247888583	15.6910021145574	17.69489166939	2.75630164824339	up	GO:0004674,protein serine/threonine kinase activity	GO:0004715,non-membrane spanning protein tyrosine kinase activity	GO:0005524,ATP binding	GO:0016021,integral component of membrane	GO:0018108,peptidyl-tyrosine phosphorylation	GO:0030246,carbohydrate binding
CsGy1G028150.1	0.549623328788183	6.821597332811461	23.1113408450455	1.52886291850706e-06	6.0444300278139206e-05	133.232163088946	166.718001208053	137.293946359855	78.1288908738389	80.9042868909011	80.94502158237991	-1.81942786563448	down	GO:0003677,DNA binding	GO:0003700,DNA binding transcription factor activity	GO:0005634,nucleus	GO:0006355,regulation of transcription, DNA-templated
CsGy3G012700.1	0.460550801983883	5.459097650161259	23.0819491673711	1.55241295164302e-06	6.12667327358161e-05	61.9651950114466	50.126439944571715	67.0422387419552	22.000193098048506	26.3166923542062	34.213875101830695	-2.17131312266175	down	GO:0005634,nucleus	GO:0006355,regulation of transcription, DNA-templated	GO:0009734,auxin-activated signaling pathway
CsGy5G017060.1	0.160101540376729	1.83964897339293	23.0701989812331	1.56192926458098e-06	6.1533390002874e-05	6.85393804867016	2.53804759213021	6.63290234361897	0.42308063650093297	1.3028065521884198	0.834484758581236	-6.246036094636789	down	GO:0016021,integral component of membrane	GO:0022857,transmembrane transporter activity	GO:0055085,transmembrane transport
CsGy3G042520.1	2.21535686536051	6.274427327940379	23.0573725470865	1.57238402469502e-06	6.18360123150786e-05	47.8376900539836	54.5680232307996	42.079703040163395	137.78326062047	97.580210758913	84.2829606167049	2.21535686536051	up	GO:0004069,L-aspartate:2-oxoglutarate aminotransferase activity	GO:0005777,peroxisome	GO:0006520,cellular amino acid metabolic process	GO:0009058,biosynthetic process	GO:0009536,plastid	GO:0010150,leaf senescence	GO:0016020,membrane	GO:0030170,pyridoxal phosphate binding
CsGy1G032890.1	1.99779564326756	5.54433888590854	23.0410996198713	1.58574908020154e-06	6.22518186449539e-05	35.808329397133896	24.9045919977777	32.0233672288701	67.1287943248147	64.2283630228893	55.0759940663616	1.99779564326756	up	GO:0004298,threonine-type endopeptidase activity	GO:0005634,nucleus	GO:0005737,cytoplasm	GO:0019773,proteasome core complex, alpha-subunit complex	GO:0043161,proteasome-mediated ubiquitin-dependent protein catabolic process
CsGy4G001480.1	0.569284102991107	6.5570003589667785	23.02817324242	1.59644675266008e-06	6.256163390301329e-05	124.35001888301599	114.846653543892	119.60620677687099	70.6544662956558	62.274153194606704	71.4080529128801	-1.75659217382998	down
CsGy1G001590.1	0.4905544311392929	8.1788362492371	23.017051966586	1.60570846269653e-06	6.28141882477318e-05	338.64049011898896	485.87748591842796	341.34484533935904	194.617092790429	186.692178928601	190.262524956522	-2.0385097687886296	down	GO:0005992,trehalose biosynthetic process	GO:0016740,transferase activity
CsGy3G027940.1	3.0652100096283	2.38824123666078	22.9436543895912	1.66819979461703e-06	6.51445166731533e-05	2.4478350173822	2.37941961762208	2.7102181619088297	7.3333976993495	10.292171762288598	5.72218120169991	3.0652100096283	up	GO:0004563,beta-N-acetylhexosaminidase activity	GO:0005975,carbohydrate metabolic process	GO:0016021,integral component of membrane	GO:0102148,N-acetyl-beta-D-galactosaminidase activity
CsGy7G003810.1	7.86326657731946	1.20996512822153	22.900688893959604	1.70590704030301e-06	6.650055102216158e-05	0.0699381433537772	1.26902379606511	0.4279291834592879	4.23080636500933	3.90841965656527	3.81478746779994	7.86326657731946	up	GO:0003677,DNA binding
CsGy6G021870.1	0.5358569480168061	7.31378842722028	22.845024145098602	1.75603358334454e-06	6.8216092058217e-05	206.527337323704	213.83050963697102	200.128214797794	121.424142675768	92.4992652053781	118.49683571853599	-1.86616970014288	down	GO:0009693,ethylene biosynthetic process	GO:0009815,1-aminocyclopropane-1-carboxylate oxidase activity	GO:0009835,fruit ripening	GO:0031418,L-ascorbic acid binding	GO:0046872,metal ion binding	GO:0055114,oxidation-reduction process
CsGy7G005250.1	5.217516378678809	2.41143421223709	22.8462702524797	1.7548954463183602e-06	6.8216092058217e-05	1.82090950035894	0.4860361138929361	2.4717189636608503	5.862205299356932	8.11257640047732	12.4550426581501	5.217516378678809	up	GO:0008152,metabolic process	GO:0016758,transferase activity, transferring hexosyl groups
CsGy7G019660.1	7.837035947802192	5.822946881574251	22.8120995947507	1.78637506457835e-06	6.9274071634727e-05	3.63678345439641	26.173615793842806	8.986512852645061	117.052309431925	102.00975303635401	82.3755668828049	7.837035947802192	up	GO:0004674,protein serine/threonine kinase activity	GO:0005524,ATP binding	GO:0006468,protein phosphorylation	GO:0016021,integral component of membrane	GO:0030246,carbohydrate binding
CsGy3G044370.1	0.26328027264021897	6.20367904292583	22.780698092621602	1.8158028195594502e-06	7.02930056780151e-05	168.236693404514	51.7453970524018	127.10174303281299	25.880124588519696	30.225112010771397	35.334468920496896	-3.7982336844756	down	GO:0004497,monooxygenase activity	GO:0005506,iron ion binding	GO:0016021,integral component of membrane	GO:0016705,oxidoreductase activity, acting on paired donors, with incorporation or reduction of molecular oxygen	GO:0020037,heme binding	GO:0055114,oxidation-reduction process
CsGy6G036600.1	0.431963270863341	6.63815218794855	22.7112402643505	1.8826338970785198e-06	7.27538485910864e-05	150.087255637206	115.32253746741699	150.274464924787	54.718428987454004	45.467948671376	79.39526417358621	-2.31501163976594	down	GO:0016042,lipid catabolic process	GO:0016787,hydrolase activity
CsGy1G028340.1	0.5204077477044501	5.32777311352355	22.696272755243893	1.89735545459072e-06	7.319590298696171e-05	56.020452826375504	49.9678119700636	51.2801804845381	22.987381249884	26.968095630300397	31.8296329344557	-1.92157016187991	down
CsGy1G028100.1	0.507647923122619	3.88614460405341	22.6708345981972	1.9226409967493303e-06	7.40432624274897e-05	19.597437087305305	17.7796578947702	20.1230845660507	10.7439917370624	9.52599122894654	9.068345871502288	-1.96986918384074	down	GO:0003934,GTP cyclohydrolase I activity	GO:0005737,cytoplasm	GO:0046654,tetrahydrofolate biosynthetic process
CsGy1G019720.1	0.0141065640215756	-0.511951474448764	22.6635424369752	1.92995155119512e-06	7.41966546354288e-05	0.699381433537772	1.58627974508138	0.641893775188933	0.0	0.0	0.0	-70.8889846223735	down
CsGy1G027140.1	2.38709782491479	4.01286884626272	22.638721409117302	1.95504481319118e-06	7.50319952573787e-05	11.190102936604301	7.455514801882499	9.485763566680893	27.500241372560602	23.059675973735104	17.524179930206	2.38709782491479	up	GO:0005783,endoplasmic reticulum	GO:0005886,plasma membrane
CsGy1G032420.1	0.470245823790699	4.19327317917814	22.618027909471607	1.9762152746561197e-06	7.5714172155124e-05	28.255009914926	20.145752762533604	24.6772495794856	10.294962154856	11.0738556936016	13.1133319205623	-2.12654732781867	down	GO:0008643,carbohydrate transport	GO:0016021,integral component of membrane	GO:0022857,transmembrane transporter activity	GO:0055085,transmembrane transport
CsGy6G033050.1	0.5196526579828771	5.62259488636122	22.5845864396631	2.0109147322233107e-06	7.69114523140915e-05	63.2940197351683	75.0310319423495	55.416829257977895	36.8080153755812	32.0490411838352	31.5912087177182	-1.92436233056456	down	GO:0004462,lactoylglutathione lyase activity	GO:0046872,metal ion binding
CsGy3G042020.1	4.4063374267299915	4.31551709124717	22.5701726491423	2.02605860169209e-06	7.73579703776201e-05	2.93740202085864	12.3729820116348	7.13215305765481	35.256719708411104	32.179321839054104	29.803027092186998	4.4063374267299915	up	GO:0004674,protein serine/threonine kinase activity	GO:0005524,ATP binding	GO:0006468,protein phosphorylation	GO:0016021,integral component of membrane
CsGy5G017260.1	6.704305474935151	6.181757210051218	22.5559537513934	2.0411097989217497e-06	7.77994295664225e-05	6.29443290183995	37.436201983920704	13.1944831566614	142.296120743147	136.403846014128	100.495807354855	6.704305474935151	up	GO:0005886,plasma membrane	GO:0016021,integral component of membrane
CsGy5G014640.1	0.424543780293338	3.97536057000729	22.541366426952802	2.05666755887816e-06	7.82586573854354e-05	16.715216261552698	26.0149878193347	22.6089251927657	9.73085463952146	7.55627800269286	10.2522413197123	-2.35546967455053	down	GO:0005249,voltage-gated potassium channel activity	GO:0005887,integral component of plasma membrane	GO:0034765,regulation of ion transmembrane transport	GO:0042391,regulation of membrane potential	GO:0071805,potassium ion transmembrane transport
CsGy6G022590.1	0.50368258000207	5.916211786112322	22.504278544840695	2.0967605763676603e-06	7.96483259486305e-05	76.23257625561709	98.1907162205377	65.9010942527304	38.9234185580858	40.387003117841104	41.3666016039556	-1.98537737794285	down	GO:0003676,nucleic acid binding	GO:0016740,transferase activity
CsGy2G002800.1	14.5775310790738	3.19445955149137	22.4982315140175	2.10337152238176e-06	7.97635683776674e-05	0.209814430061332	3.01393151565463	0.570572244612385	25.807918826556893	14.851994694948	11.0867260782936	14.5775310790738	up
CsGy7G020700.1	1.89287287416105	6.050454276780982	22.4807556145253	2.12259490459865e-06	8.03558933493053e-05	51.7542260817951	43.1468090662136	42.1510245707399	99.9880570930538	80.5134449252446	79.39526417358621	1.89287287416105	up	GO:0004298,threonine-type endopeptidase activity	GO:0005634,nucleus	GO:0005737,cytoplasm	GO:0006511,ubiquitin-dependent protein catabolic process	GO:0019773,proteasome core complex, alpha-subunit complex
CsGy2G020320.1	0.00547279507426771	0.7123567233378051	22.4363647077246	2.1722208181127706e-06	8.202396105061559e-05	3.00734016421242	0.158627974508138	3.7800411205570494	0.0	0.0	0.0	-182.72198875157105	down	GO:0005622,intracellular	GO:0008270,zinc ion binding
CsGy7G017760.1	0.521263179472094	7.77556296428462	22.4347799210641	2.17401385688913e-06	8.202396105061559e-05	316.400160532488	278.867979185307	267.741025784361	143.001255137315	131.322900460593	175.480223518797	-1.91841672188077	down	GO:0046983,protein dimerization activity
CsGy7G009780.1	2.06795945790392	6.18505639607113	22.4241823526999	2.18604224106603e-06	8.23384626542067e-05	47.0862047036473	55.1205244660114	40.1829069344801	98.349183734128	116.095046075339	79.29703339629029	2.06795945790392	up	GO:0003723,RNA binding	GO:0003735,structural constituent of ribosome	GO:0006412,translation	GO:0015935,small ribosomal subunit	GO:0016021,integral component of membrane
CsGy2G000130.1	0.35955717626468897	4.11968800632705	22.3982243328131	2.2157877500618197e-06	8.33181032898456e-05	25.107793464006	20.145752762533604	29.669756719844	5.92312891101306	8.33796193400591	12.6364834870873	-2.7811988357141	down	GO:0009058,biosynthetic process	GO:0016021,integral component of membrane	GO:0016844,strictosidine synthase activity
CsGy5G026830.1	0.322063619082492	5.960980926740709	22.3766374352953	2.2408333608391302e-06	8.411801730638191e-05	106.65566861451	70.90670460513779	103.059611683112	26.9361338572261	18.2392917306379	45.181389071755504	-3.1049765970116097	down	GO:0004386,helicase activity	GO:0005509,calcium ion binding	GO:0005544,calcium-dependent phospholipid binding	GO:0016021,integral component of membrane
CsGy3G000340.1	6.95418279437541	2.70263931855721	22.3666869717342	2.25247354953332e-06	8.44128658949479e-05	0.4196288601226629	3.17255949016277	1.56907367268406	15.0898760351999	9.64076848619434	9.41775656113109	6.95418279437541	up	GO:0003824,catalytic activity	GO:0008152,metabolic process
CsGy4G002770.1	0.13768850280399406	1.8537346178183705	22.3551166004951	2.2660850260369204e-06	8.47804763600187e-05	4.26622674458041	8.56591062343947	5.06382867093491	0.42308063650093297	0.260561310437685	1.66896951716247	-7.26277052647993	down	GO:0004672,protein kinase activity	GO:0005509,calcium ion binding	GO:0005524,ATP binding	GO:0006468,protein phosphorylation
CsGy1G009190.1	3.17430667225668	2.18756780015327	22.339097643302694	2.28506616497743e-06	8.53474126409827e-05	2.30795873067465	2.37941961762208	1.7830382644136995	7.3333976993495	8.33796193400591	4.76848433474992	3.17430667225668	up
CsGy4G016820.1	0.537967655478979	6.900003898279341	22.3202167114936	2.3076434014205103e-06	8.604654275062642e-05	143.58300830530501	180.042751066737	141.57323819444798	88.9879605440295	76.21418330302279	84.75980905017991	-1.85884781327541	down	GO:0003677,DNA binding	GO:0005634,nucleus	GO:0006355,regulation of transcription, DNA-templated	GO:0009611,response to wounding	GO:0009788,negative regulation of abscisic acid-activated signaling pathway
CsGy3G001550.1	0.526731658788979	10.1934966369146	22.267175210054894	2.3722734102892897e-06	8.830876878569379e-05	1581.3014212289002	1664.4833365139002	1355.18040248499	818.943085386972	739.342718366931	865.003058323636	-1.89849989708065	down	GO:0003677,DNA binding	GO:0046983,protein dimerization activity
CsGy6G020030.1	2.29525434495954	2.75194463542617	22.259295564169502	2.3820283097162603e-06	8.837681738777579e-05	4.26622674458041	4.28295531171974	3.5660765288273994	10.0129083971887	8.85908455488128	8.82169601928735	2.29525434495954	up	GO:0016021,integral component of membrane
CsGy6G036970.1	5.24108916245296	5.85869014187564	22.2617869338975	2.3789396838403e-06	8.837681738777579e-05	8.04288648568438	34.1050145192497	14.050341523579998	119.731820129764	105.65761138248101	67.1164170116051	5.24108916245296	up	GO:0005509,calcium ion binding	GO:0016021,integral component of membrane
CsGy1G020870.1	0.488914337881056	5.31721259044478	22.2530360614592	2.38980616605728e-06	8.851810280854691e-05	46.1591746134929	65.5133534718612	48.284676200323	28.910510160897108	25.795569733330804	23.2463611319059	-2.0453480753581004	down	GO:0015631,tubulin binding	GO:0031625,ubiquitin protein ligase binding	GO:0044548,S100 protein binding
CsGy2G005970.1	0.012213573732491	1.54880510907347	22.190238298942297	2.46926067734928e-06	9.13094105862922e-05	10.1612429097269	0.457483078481471	3.20411976115142	0.141026878833644	0.0	0.0	-81.8761176624135	down	GO:0016021,integral component of membrane	GO:0016614,oxidoreductase activity, acting on CH-OH group of donors	GO:0016829,lyase activity	GO:0050660,flavin adenine dinucleotide binding	GO:0055114,oxidation-reduction process
CsGy5G030190.1	0.570227480043882	5.88826591069292	22.1458654429534	2.5269960732076698e-06	9.32896662920276e-05	76.79208140244741	74.87240396784131	73.6038195549976	41.0388217405905	40.126441807403495	47.2079949140242	-1.75368609019517	down	GO:0004072,aspartate kinase activity	GO:0008652,cellular amino acid biosynthetic process	GO:0016310,phosphorylation	GO:0016491,oxidoreductase activity	GO:0050661,NADP binding	GO:0055114,oxidation-reduction process
CsGy4G014590.1	1.77787415609965	5.24550374800284	22.132208375892898	2.54503697691809e-06	9.380038762201592e-05	27.8353810548033	25.6977318703184	27.9580399860068	52.60302580494929	45.989071292251396	46.7311464805492	1.77787415609965	up	GO:0000502,proteasome complex
CsGy3G000770.1	0.15132849681919194	1.78348498920105	22.083427054972702	2.61053842014151e-06	9.605575196751708e-05	2.657649447443529	8.56591062343947	5.705722446123849	1.12821503066915	0.911964586531897	0.476848433474992	-6.60814070726416	down	GO:0046983,protein dimerization activity
CsGy4G000710.1	2.5358529108709105	3.52964329234358	22.0681345652186	2.63141870854321e-06	9.66645376657272e-05	5.46580577938439	5.25566205140364	8.50216833849972	19.7437630367102	15.7639592814799	13.9478166791435	2.5358529108709105	up	GO:0003729,mRNA binding	GO:0004386,helicase activity	GO:0005524,ATP binding	GO:0009507,chloroplast	GO:0046872,metal ion binding
CsGy6G018600.1	19.356538879780107	5.60093057692396	22.0603813592906	2.64206882311604e-06	9.68961358846075e-05	0.559505146830217	11.421214164586	2.56757510075573	113.52663746108401	107.611821210764	56.268115150049105	19.356538879780107	up	GO:0016021,integral component of membrane
CsGy3G024280.1	7.88234346199733	6.77928931263288	22.0554023224833	2.6489310199280603e-06	9.69882822370376e-05	8.46251534580704	50.126439944571715	15.9760228491468	263.861290297748	204.670909348801	116.708654093004	7.88234346199733	up	GO:0008152,metabolic process	GO:0016758,transferase activity, transferring hexosyl groups
CsGy3G010230.1	2.4214610051165697	4.8752420749292495	22.039654958316397	2.6707522483504297e-06	9.762694038314408e-05	12.868618377095	16.9731932723708	21.4465268874292	38.3593110427512	51.851700777099296	34.07141663233	2.4214610051165697	up	GO:0005524,ATP binding	GO:0016021,integral component of membrane	GO:0042626,ATPase activity, coupled to transmembrane movement of substances	GO:0055085,transmembrane transport
CsGy3G040430.1	0.510381944910916	6.034467718512678	22.035217771972604	2.67693339135334e-06	9.76578564492612e-05	83.8558338811788	93.4318769852935	82.16240322418341	39.7695798310877	37.9116706686831	54.4799335245178	-1.95931695854669	down
CsGy6G028930.1	0.431103964017876	7.734058933522742	22.032764277348495	2.68035734805578e-06	9.76578564492612e-05	281.0811883244	390.859011932104	220.026493899467	139.193529408807	107.611690930109	137.450845676516	-2.31962608434409	down	GO:0030001,metal ion transport	GO:0046872,metal ion binding	GO:0046983,protein dimerization activity
CsGy3G003870.1	9.28905901102477	2.24764964365644	21.997586537824503	2.7299352863023897e-06	9.930195271447108e-05	0.209814430061332	1.90353569409766	0.855858366918577	13.679607246863501	7.03515538181749	5.12612065985617	9.28905901102477	up	GO:0004252,serine-type endopeptidase activity	GO:0006508,proteolysis
CsGy4G016710.1	2.3369680381765296	4.59511237746002	21.9790885684574	2.75637354145663e-06	0.000100100353790553	13.9176905274017	18.5594730174522	11.197480300518	37.654176648583004	36.7391447717136	26.7035122745996	2.3369680381765296	up	GO:0016021,integral component of membrane	GO:0022857,transmembrane transporter activity	GO:0055085,transmembrane transport
CsGy0G001110.1	0.016749739090824	-0.636870059383865	21.9599925348064	2.78393609459947e-06	0.000100936922011998	0.559505146830217	0.7101774418729359	0.998501428071673	0.0	0.0	0.0	-59.70242250208121	down
CsGy2G020260.1	0.00502662789196722	2.67331898946008	21.8943120484758	2.8808656240738e-06	0.00010413734225356801	15.0367008210621	0.158627974508138	18.258311827596298	0.0	0.130280655218842	0.0	-198.9405266298	down	GO:0004970,ionotropic glutamate receptor activity	GO:0005234,extracellularly glutamate-gated ion channel activity	GO:0006811,ion transport	GO:0016021,integral component of membrane	GO:0035235,ionotropic glutamate receptor signaling pathway	GO:0060079,excitatory postsynaptic potential
CsGy6G019690.1	0.493708667997248	7.0572788776481294	21.8938580777147	2.88154723161054e-06	0.00010413734225356801	145.890967035979	218.589348872215	169.816564302761	97.0264926375473	77.7775511656489	88.6938086263485	-2.02548600991055	down	GO:0003677,DNA binding	GO:0005634,nucleus	GO:0006355,regulation of transcription, DNA-templated
CsGy7G007110.1	1.80276230446922	6.8604544180789695	21.8888647839393	2.8890550228237007e-06	0.000104239723137415	86.02391632514593	86.4522461069354	76.10007312517679	169.232254600373	140.572826981131	138.166833599379	1.80276230446922	up	GO:0000462,maturation of SSU-rRNA from tricistronic rRNA transcript (SSU-rRNA, 5.8S rRNA, LSU-rRNA)	GO:0003723,RNA binding	GO:0003735,structural constituent of ribosome	GO:0006412,translation	GO:0022627,cytosolic small ribosomal subunit
CsGy1G021080.1	1.85498581399148	5.99831802804495	21.875299938469897	2.90955001208099e-06	0.00010480960608947	47.557937480568505	47.429764377933395	39.226841817101395	86.1674229673567	90.54505537709551	72.0041134547238	1.85498581399148	up	GO:0003723,RNA binding	GO:0003735,structural constituent of ribosome	GO:0004190,aspartic-type endopeptidase activity	GO:0006412,translation	GO:0006508,proteolysis	GO:0022625,cytosolic large ribosomal subunit
CsGy3G015090.1	0.541846716661547	5.498142804367468	21.869342593882894	2.91859694373093e-06	0.000104965926856955	60.1468032842484	54.8852791798159	59.6247995619942	27.7822951302279	30.3553926659903	36.478905160836895	-1.84554038854614	down	GO:0006396,RNA processing
CsGy4G006710.1	2.1641479226358302	4.778392736488571	21.8601426455374	2.93262363235872e-06	0.000105300550329041	16.225649258076302	14.911029603764998	20.4692792754693	34.5515853142428	31.5279185629599	46.1350859387055	2.1641479226358302	up	GO:0016021,integral component of membrane
CsGy1G026370.1	7.554040161482531	1.3030189335105702	21.8442758852138	2.95697396798401e-06	0.00010566443195209499	0.209814430061332	1.26902379606511	0.4279291834592879	5.92312891101306	4.42954227744064	2.50345427574371	7.554040161482531	up	GO:0005789,endoplasmic reticulum membrane
CsGy6G018670.1	3.0059108065891302	3.26448163450621	21.8455274427902	2.9550458849415797e-06	0.00010566443195209499	4.33616488793418	6.1864910058174	3.9940057122866897	18.192467369540104	15.633678626261101	9.179332344393599	3.0059108065891302	up	GO:0004722,protein serine/threonine phosphatase activity	GO:0006470,protein dephosphorylation	GO:0046872,metal ion binding
CsGy6G018940.1	0.0667014111681715	2.04793628357564	21.850401532035107	2.9475491360998e-06	0.00010566443195209499	10.0011544995901	1.26902379606511	8.55858366918577	0.282053757667289	0.7816839313130541	0.238424216737496	-14.992186559273	down	GO:0008152,metabolic process	GO:0016758,transferase activity, transferring hexosyl groups
CsGy2G007410.1	11.618155809156196	7.05896625802716	21.796602751098	3.0313640640099e-06	0.00010797660686788	4.4717050097538085	45.747831964223614	13.4811957095791	269.652277023294	321.369285138459	146.030541115815	11.618155809156196	up	GO:0005524,ATP binding	GO:0016021,integral component of membrane	GO:0042626,ATPase activity, coupled to transmembrane movement of substances	GO:0055085,transmembrane transport
CsGy6G003600.1	0.412280390835757	3.21896579972439	21.7977954285344	3.0294802800799197e-06	0.00010797660686788	9.931216356236359	14.1178897312243	14.4069491764627	4.65388700151026	5.34150686397254	5.72218120169991	-2.4255337440930496	down	GO:0004672,protein kinase activity	GO:0005524,ATP binding	GO:0006468,protein phosphorylation
CsGy6G009040.1	1.98257552692388	4.31951075898792	21.7665884983761	3.07915921491781e-06	0.00010950413424918299	12.3091132302648	16.3386813743383	11.6967310145539	27.359214493727002	25.1441664572366	26.4650880578621	1.98257552692388	up	GO:0008152,metabolic process	GO:0016758,transferase activity, transferring hexosyl groups
CsGy4G023750.1	2.51214171562029	5.88366697100663	21.7188488822363	3.15674318774495e-06	0.00011193129236781101	28.6746387750486	44.733088811295005	27.7440753942772	88.9879605440295	103.44284024376101	60.55975105132399	2.51214171562029	up	GO:0009691,cytokinin biosynthetic process	GO:0016787,hydrolase activity
CsGy5G024200.1	11.2710790077842	-0.372641518168111	21.715372943257695	3.1624681223303e-06	0.00011193129236781101	0.0	0.475883923524415	0.0	1.2692419095028	1.17252589696958	1.07290897531873	11.2710790077842	up
CsGy6G029650.1	0.164640466582072	0.30580351795574395	21.7182971900298	3.15765114010165e-06	0.00011193129236781101	1.60857729713688	1.58627974508138	1.71171673383715	0.282053757667289	0.3908419656565271	0.119212108368748	-6.07384090169294	down
CsGy2G001350.1	2.7997782761826	2.95152956056899	21.7028858563221	3.18312065033418e-06	0.00011248371515238001	3.2870927376275296	5.71060708229298	3.42343346767431	12.9744728526953	12.116100935352302	8.70248391091861	2.7997782761826	up	GO:0016491,oxidoreductase activity	GO:0055114,oxidation-reduction process
CsGy7G005320.1	0.151859051841957	5.1569503571765	21.6908024726103	3.20323431594796e-06	0.000113015377811721	58.766084458158105	59.8452586867363	65.0599994426412	16.0031661025266	2.02677615323953	9.86182166480468	-6.585053626179099	down	GO:0008152,metabolic process	GO:0016758,transferase activity, transferring hexosyl groups
CsGy3G011390.1	2.67126478883932	6.75254799167094	21.6352838351506	3.2973006895226507e-06	0.00011615041196678701	37.976411841101	78.8381033305448	59.6950512696121	197.296603488268	128.847568011435	144.246651126185	2.67126478883932	up	GO:0016740,transferase activity
CsGy1G019910.1	0.334539816920474	4.30217467876447	21.593972596392003	3.36908937517327e-06	0.00011849204240948501	35.3187623936575	28.553035411464897	23.250818967954697	14.384741641031699	5.99291014006675	8.82169601928735	-2.9891808072511603	down	GO:0004553,hydrolase activity, hydrolyzing O-glycosyl compounds	GO:0005618,cell wall	GO:0010411,xyloglucan metabolic process	GO:0016762,xyloglucan:xyloglucosyl transferase activity	GO:0042546,cell wall biogenesis	GO:0048046,apoplast	GO:0071555,cell wall organization
CsGy7G018110.1	10.546789360353197	4.23652724361217	21.530468924057	3.482513508342141e-06	0.000122288324738603	1.81839172719821	7.455514801882499	0.8349611584596479	47.599956251447	35.5651857875366	20.5324974848913	10.546789360353197	up	GO:0008152,metabolic process	GO:0016874,ligase activity
CsGy3G011050.1	5.00328517025146	2.00083652973833	21.5120458204949	3.51613051703972e-06	0.000123274651366276	0.908426544022212	2.71745583129892	0.6657864879320761	7.89750521468408	6.1231907952855895	5.72218120169991	5.00328517025146	up
CsGy3G009110.1	6.73618241509426	1.64672865612429	21.460102077260498	3.6126770139730597e-06	0.000126419238184306	0.209814430061332	1.11039582155697	1.14114448922477	7.75647833585044	3.64785834612759	4.76848433474992	6.73618241509426	up
CsGy6G012570.1	0.479927494015621	3.58157927262104	21.457723157530697	3.6171618065112297e-06	0.000126419238184306	16.295587401430097	15.069657578273098	15.904701318570199	7.47442457818315	6.2534714505044295	8.9409081276561	-2.08364807698942	down
CsGy4G004000.1	3.15296866603056	6.315013264665541	21.4354632667753	3.65939830030833e-06	0.00012769524773126	21.8906388697323	61.0717701856333	32.522617942905896	128.616513496284	126.24195490705799	107.529321748611	3.15296866603056	up	GO:0005789,endoplasmic reticulum membrane	GO:0016021,integral component of membrane
CsGy2G002290.1	4.09337450608131	1.33080778155286	21.412827913907602	3.70285472816855e-06	0.000129009773013597	1.32882472372177	0.475883923524415	0.855858366918577	4.08977948617568	4.82038424309717	2.86109060084995	4.09337450608131	up
CsGy5G002100.1	0.22535873844620105	0.880637540058511	21.4088861117371	3.7104751570638602e-06	0.000129073596025288	2.09814430061332	2.69667556663835	2.85286122306192	0.564107515334577	0.3908419656565271	0.7152726502124879	-4.43736953310434	down	GO:0003677,DNA binding	GO:0003700,DNA binding transcription factor activity	GO:0005634,nucleus	GO:0006355,regulation of transcription, DNA-templated
CsGy1G018390.1	0.454988296614514	3.668506820406	21.3474744598952	3.8312513625917385e-06	0.000133067356515686	16.5753399748452	20.7802646605661	14.264306115309598	7.47442457818315	7.165436037036329	8.583271802549861	-2.197858730523	down
CsGy7G002530.1	0.5927488976504229	6.41554487537342	21.3048686297662	3.91735319089631e-06	0.000135846254200009	103.29730890880501	112.14997797725401	105.21765855529699	64.25438448042729	63.09479104183021	62.5863568935927	-1.68705501429672	down	GO:0004829,threonine-tRNA ligase activity	GO:0005524,ATP binding	GO:0005737,cytoplasm	GO:0006435,threonyl-tRNA aminoacylation
CsGy3G004920.1	2.2946835178797205	5.83055772787835	21.288745168543198	3.950441115828781e-06	0.00013678095652290402	25.667298610836202	46.953880454408996	31.381473453681195	76.1545145701679	90.1542134114389	70.9312044794051	2.2946835178797205	up	GO:0004553,hydrolase activity, hydrolyzing O-glycosyl compounds	GO:0005975,carbohydrate metabolic process
CsGy3G041890.1	2.832859596116029	3.2796935117257897	21.2822989516349	3.96374813084404e-06	0.000137028923754357	4.9656081781181785	6.5037469548336695	3.8513626511336	19.3206824002093	12.116100935352302	11.325150295031099	2.832859596116029	up	GO:0016021,integral component of membrane
CsGy1G004050.1	2.53460325021458	5.794858414387718	21.2610649297647	4.00790076431271e-06	0.000138127003466221	24.2685357437607	46.3193685563764	24.1066773348732	88.2828261498613	71.5240797151445	78.5607794150049	2.53460325021458	up	GO:0004364,glutathione transferase activity	GO:0004462,lactoylglutathione lyase activity	GO:0005737,cytoplasm	GO:0006749,glutathione metabolic process	GO:0009407,toxin catabolic process
CsGy3G028150.1	0.5228842056872	10.5113552416221	21.2625504869144	4.00479580104964e-06	0.000138127003466221	2008.97316783725	2092.14435578784	1648.59717927691	1073.6376285605302	902.0632567352652	1030.5886768478301	-1.91246931753418	down	GO:0002237,response to molecule of bacterial origin	GO:0003700,DNA binding transcription factor activity	GO:0005634,nucleus	GO:0009611,response to wounding	GO:0009751,response to salicylic acid	GO:0010200,response to chitin	GO:0031347,regulation of defense response	GO:0042742,defense response to bacterium	GO:0043565,sequence-specific DNA binding	GO:0044212,transcription regulatory region DNA binding	GO:0045892,negative regulation of transcription, DNA-templated	GO:0050832,defense response to fungus
CsGy4G010200.1	3.76244838839944	0.832423291761333	21.2499488008148	4.0312113858566296e-06	0.000138715974508999	0.559505146830217	0.6345118980325529	0.855858366918577	2.5384838190056	2.99645507003338	2.38424216737496	3.76244838839944	up
CsGy6G013390.1	0.519611765764142	7.1974210080382095	21.2467317070001	4.03798301048757e-06	0.000138734892400388	178.97170884231602	190.194941435258	209.18604918101602	91.9495249995361	86.50635506531141	121.953986861229	-1.92451377333498	down	GO:0000165,MAPK cascade	GO:0004707,MAP kinase activity	GO:0005524,ATP binding	GO:0005622,intracellular
CsGy1G012870.1	2.14403822425724	3.86484222958238	21.228369069284998	4.07685342110397e-06	0.000139854888590425	7.4134431955003794	11.7384701136022	8.843869791491963	20.8719780673794	17.9787304202003	20.1468463143184	2.14403822425724	up	GO:0005516,calmodulin binding	GO:0006952,defense response	GO:0009607,response to biotic stimulus	GO:0016021,integral component of membrane
CsGy6G010010.1	0.2948084998850809	3.87156600579189	21.181638651294	4.1774755143092985e-06	0.000143086557631442	17.9741028419207	27.2840116153998	21.3964591729644	10.1539352760224	3.3872970356899	6.079817526806152	-3.39203245628878	down	GO:0003677,DNA binding
CsGy2G022910.1	2.1693903437034603	5.35127717958702	21.0635462300333	4.4430065553471495e-06	0.00015194809842198001	22.4501440165625	34.5808984427742	20.6119223366224	61.064638534968005	51.851700777099296	54.12229719941161	2.1693903437034603	up	GO:0004497,monooxygenase activity	GO:0055114,oxidation-reduction process	GO:0071949,FAD binding
CsGy7G005850.1	5.605449466604849	3.06615486124238	21.048034873248398	4.47911996149078e-06	0.000152948571058685	0.7693195768915491	4.28295531171974	2.78153969248537	18.192467369540104	14.2005914188538	10.2522413197123	5.605449466604849	up
CsGy7G007610.1	0.536113423838901	6.35200480482388	21.037661329135602	4.50343579120093e-06	0.000153543748122627	114.90836953025601	97.5562043225051	105.270579130985	59.654369746631495	46.6404745683456	64.1361143023864	-1.86527692748185	down	GO:0004497,monooxygenase activity	GO:0005506,iron ion binding	GO:0016705,oxidoreductase activity, acting on paired donors, with incorporation or reduction of molecular oxygen	GO:0016829,lyase activity	GO:0020037,heme binding	GO:0055114,oxidation-reduction process
CsGy1G017380.1	0.209804754925423	8.34669260942715	21.0311063600562	4.51886904908038e-06	0.000153834720696785	793.168483775187	477.62883124400497	341.487488400512	141.73201322781298	45.467948671376	151.041741303204	-4.7663362079446605	down	GO:0004499,N,N-dimethylaniline monooxygenase activity	GO:0050660,flavin adenine dinucleotide binding	GO:0050661,NADP binding	GO:0055114,oxidation-reduction process
CsGy6G003190.1	3.4089995464484604	4.24957498108641	21.011828438029895	4.56456597409842e-06	0.000155153494040315	5.59505146830217	14.5937736547487	6.13365162958313	35.256719708411104	25.795569733330804	26.941936491337103	3.4089995464484604	up	GO:0006979,response to oxidative stress	GO:0015031,protein transport
CsGy5G020880.1	8.60838873535954	-0.43812002052093	20.992708719586602	4.61034595438196e-06	0.00015647107167550802	0.209814430061332	0.0	0.0713215305765481	1.2692419095028	1.04224524175074	0.953696866949984	8.60838873535954	up	GO:0004672,protein kinase activity	GO:0005524,ATP binding	GO:0006468,protein phosphorylation
CsGy3G033680.1	1.7464226540628502	6.35329876683229	20.9725203338638	4.65918498533439e-06	0.000157888308211225	58.598093037822295	62.2054843194429	57.63307449911351	110.646022434028	109.542450240452	91.2510275629666	1.7464226540628502	up	GO:0003735,structural constituent of ribosome	GO:0005840,ribosome	GO:0006412,translation
CsGy4G013480.1	0.5357950160105179	4.25676598446068	20.9684844833986	4.669010471681269e-06	0.00015798117677928502	22.5200821599163	27.125383640891695	24.1779988654498	12.833445973861599	13.028065521884198	13.4709682456685	-1.86638540881905	down	GO:0006855,drug transmembrane transport	GO:0015238,drug transmembrane transporter activity	GO:0015297,antiporter activity	GO:0016021,integral component of membrane
CsGy5G007340.1	0.4489429388915829	3.73509490243633	20.8666853120613	4.9238427134687e-06	0.000166351280037765	15.2465152511234	20.7802646605661	18.1869902970198	6.20518266868035	8.46824258922476	9.41775656113109	-2.2274545679879703	down	GO:0046872,metal ion binding
CsGy4G010940.1	5.97148608972479	3.1208952795534404	20.863669647337503	4.93160101051604e-06	0.000166361330306334	1.46870101042932	5.2347231587685705	1.14114448922477	18.333494248373803	16.1548012471365	10.2522413197123	5.97148608972479	up	GO:0003677,DNA binding	GO:0005634,nucleus	GO:0006355,regulation of transcription, DNA-templated
CsGy6G031180.1	1.88543459915746	5.66698140755126	20.840746892474503	4.990976058940149e-06	0.000168109945864422	39.7948035682992	30.932455029087	34.3769777378962	75.87246081250059	65.27060826464	57.817872558842794	1.88543459915746	up	GO:0003723,RNA binding	GO:0003735,structural constituent of ribosome	GO:0006412,translation	GO:0015934,large ribosomal subunit
CsGy7G017350.1	2.54378634678775	2.8822688837936496	20.8235469268436	5.03599848377455e-06	0.000169370579473914	4.82573189141063	3.01393151565463	4.20797030401634	12.2693384585271	8.20768127878707	10.9675139699248	2.54378634678775	up	GO:0043531,ADP binding
CsGy1G006440.1	7.37308767471502	0.595779901984502	20.7919410638387	5.11979500836137e-06	0.000171929501651268	0.209814430061332	0.475883923524415	0.35660765288274	1.2692419095028	3.90841965656527	2.26503005900621	7.37308767471502	up
CsGy2G023470.1	3.77248838260171	1.63387300234803	20.7871667661827	5.13257418322353e-06	0.000172099457349651	1.25888658036799	1.7449077195895202	0.927179897495125	6.3462095475139915	4.690103587878331	3.33793903432494	3.77248838260171	up
CsGy3G042310.1	0.28676193104124104	1.8980645647746	20.7649847931818	5.19236898082004e-06	0.000173843008309798	4.9656081781181785	5.2347231587685705	5.705722446123849	0.98718815183551	2.4753324491580098	1.07290897531873	-3.48721323074152	down
CsGy2G025810.1	2.6448626695317303	5.92800913721558	20.7115862679992	5.33919588832995e-06	0.00017849083945724296	22.2403295865011	47.905648301457795	30.454293556186	106.757347277069	72.6966056121141	85.2366574836548	2.6448626695317303	up	GO:0016021,integral component of membrane	GO:0016760,cellulose synthase (UDP-forming) activity	GO:0030244,cellulose biosynthetic process	GO:0071555,cell wall organization
CsGy5G024880.1	0.430960050511787	3.36826339633046	20.6926463223533	5.39226914991848e-06	0.000179726184611184	11.3299792233119	17.4490771958952	13.6937338706972	5.78210203217942	5.602068174410219	6.675878068649889	-2.3204006933182098	down	GO:0008270,zinc ion binding
CsGy6G011980.1	1.89580782013436	4.016751427277169	20.694469497571	5.387137324159861e-06	0.000179726184611184	10.4207833597128	11.421214164586	11.482766422824199	20.4488974308784	23.450517939391602	19.1931494473684	1.89580782013436	up	GO:0016301,kinase activity	GO:0016310,phosphorylation
CsGy6G019270.1	1.86253236460095	6.6957705918797	20.682046877828	5.42220151962891e-06	0.000180454103708486	75.0436278186029	66.3064933444018	75.4581793499879	142.719201379648	151.90724398517	109.79435180761699	1.86253236460095	up	GO:0005794,Golgi apparatus	GO:0005829,cytosol	GO:0009832,plant-type cell wall biogenesis	GO:0033356,UDP-L-arabinose metabolic process	GO:0052691,UDP-arabinopyranose mutase activity
CsGy1G021090.1	0.455909516024895	3.84826941992016	20.6766259595301	5.43757435325677e-06	0.000180696025229388	16.0857729713688	24.270080099745197	18.258311827596298	8.32058585118501	8.20768127878707	9.89460499460609	-2.19341769550911	down	GO:0005249,voltage-gated potassium channel activity	GO:0016021,integral component of membrane	GO:0034765,regulation of ion transmembrane transport	GO:0071805,potassium ion transmembrane transport
CsGy6G006650.1	5.759220529726631	0.14240945502519	20.672748927205802	5.44859580365774e-06	0.000180792841116012	0.209814430061332	0.0	0.499250714035836	1.5512956671700902	1.8239291730637897	1.66896951716247	5.759220529726631	up
CsGy2G016100.1	0.4513000924485071	7.2362187016361394	20.5623282895782	5.77208604290587e-06	0.000191242161344302	188.203543765014	273.633256026539	160.901372980692	92.0905518783697	80.1226029595881	108.48301861556101	-2.21582050775693	down	GO:0003677,DNA binding	GO:0005634,nucleus	GO:0006355,regulation of transcription, DNA-templated
CsGy2G018940.1	9.208745153601472	-0.3539579685484579	20.5576043455126	5.78634749556538e-06	0.00019143023213073702	0.0699381433537772	0.158627974508138	0.14264306115309602	1.5512956671700902	1.3028065521884198	0.7152726502124879	9.208745153601472	up	GO:0004970,ionotropic glutamate receptor activity	GO:0006811,ion transport	GO:0016021,integral component of membrane	GO:0035235,ionotropic glutamate receptor signaling pathway
CsGy4G020840.1	1.86981520017131	6.13501427838929	20.5270642546261	5.87940447231256e-06	0.000194220682849816	55.0995772928364	45.536539502178705	45.857961122456	108.29327101444599	83.2649723634666	82.88877500933229	1.86981520017131	up	GO:0004497,monooxygenase activity	GO:0005506,iron ion binding	GO:0016021,integral component of membrane	GO:0016705,oxidoreductase activity, acting on paired donors, with incorporation or reduction of molecular oxygen	GO:0020037,heme binding	GO:0055114,oxidation-reduction process
CsGy7G006830.1	21.302151398249602	6.58406291006959	20.517529770518106	5.9087630195007895e-06	0.000194901771906551	0.699381433537772	20.621636686058	4.70722101805217	208.01464627962503	212.357468006713	129.941198121935	21.302151398249602	up	GO:0016021,integral component of membrane
CsGy1G017850.1	1.86947658869756	4.969048625045058	20.500929493901502	5.96023009193833e-06	0.000196309025982335	18.813360562166103	23.0010563036801	23.536105090260897	44.00038619609701	35.8271801851817	42.0818742541681	1.86947658869756	up
CsGy2G015820.1	2.48118647273283	2.26353495537233	20.487943173287803	6.000806045573629e-06	0.00019735394277905702	2.79752573415109	3.01393151565463	2.35361050902609	7.47442457818315	6.64431341616096	5.9606054184374	2.48118647273283	up	GO:0004842,ubiquitin-protein transferase activity	GO:0016567,protein ubiquitination
CsGy4G016840.1	2.05538302256643	5.10294167953195	20.473812188865303	6.04527358705504e-06	0.00019852357944646998	18.8832987055198	27.601267564416105	21.1824945812348	53.1671333202839	46.510193913126706	38.5055110031056	2.05538302256643	up	GO:0004190,aspartic-type endopeptidase activity	GO:0006508,proteolysis
CsGy6G030800.1	3.67685491912227	4.36198359915832	20.4466000283846	6.13183901548605e-06	0.000201070215246041	5.45517518159462	15.069657578273098	6.276294690736232	40.7567679829232	31.9183696866507	24.2000579988559	3.67685491912227	up	GO:0005524,ATP binding	GO:0016021,integral component of membrane
CsGy5G003150.1	0.4718313442487629	5.7298729291352	20.422988392294	6.20795828600096e-06	0.000203267333129588	68.67925677340921	89.30754964808192	57.6277967058508	40.333687346422295	28.4011828377076	32.7833298014057	-2.11940137548974	down	GO:0003677,DNA binding	GO:0003700,DNA binding transcription factor activity	GO:0005634,nucleus	GO:0006355,regulation of transcription, DNA-templated
CsGy3G011280.1	1.8532542105766097	6.402719347994468	20.4146439743453	6.23508527461176e-06	0.000203856204476969	52.1738549419178	71.6998444776785	54.2756847687531	114.372798734086	113.21388938517401	101.449504221805	1.8532542105766097	up	GO:0004672,protein kinase activity	GO:0005524,ATP binding	GO:0006468,protein phosphorylation	GO:0016021,integral component of membrane
CsGy1G010940.1	0.00547333333784113	0.3870253104113621	20.3953091084399	6.29839941164298e-06	0.00020562475853706496	0.279752573415109	5.2347231587685705	1.71171673383715	0.0	0.0	0.0	-182.704019337955	down	GO:0004713,protein tyrosine kinase activity	GO:0005524,ATP binding	GO:0016021,integral component of membrane	GO:0018108,peptidyl-tyrosine phosphorylation
CsGy5G009080.1	2.01293315532945	3.74947103612684	20.387501606410503	6.32414847790901e-06	0.00020616354204739098	7.97029069288316	10.930736467406799	8.015541535375931	18.5911503560028	16.616906731197698	18.0675487201507	2.01293315532945	up	GO:0001172,transcription, RNA-templated	GO:0003723,RNA binding	GO:0003968,RNA-directed 5'-3' RNA polymerase activity	GO:0031047,gene silencing by RNA
CsGy5G003710.1	0.34510773372676595	5.42215518757154	20.3760761941802	6.36201995307682e-06	0.00020709535899811202	68.67925677340921	42.8295531171974	77.59782526728429	16.500144823536402	16.936485178449498	31.8296329344557	-2.89764587191702	down	GO:0004497,monooxygenase activity	GO:0005506,iron ion binding	GO:0016021,integral component of membrane	GO:0016705,oxidoreductase activity, acting on paired donors, with incorporation or reduction of molecular oxygen	GO:0020037,heme binding	GO:0055114,oxidation-reduction process
CsGy1G025870.1	1.75586987315045	5.40112091201016	20.3326619053806	6.50801169154708e-06	0.000211538840667809	31.8917933693224	31.8842228761358	28.0293615165834	56.128697775790386	56.150962399321095	48.7577523228179	1.75586987315045	up	GO:0005975,carbohydrate metabolic process	GO:0033947,mannosylglycoprotein endo-beta-mannosidase activity
CsGy3G039290.1	0.5845041403289389	5.64718110086384	20.258024836199	6.76690241687802e-06	0.00021963375559177	66.37129804273461	61.0717701856333	61.1938732346782	34.8336390719101	39.3447578760904	36.1212688357307	-1.71085186742601	down	GO:0005789,endoplasmic reticulum membrane
CsGy6G001120.1	4.55107467015766	5.20560135766627	20.237174243115398	6.84105623317139e-06	0.00022171783704542998	6.01468032842484	24.7459640232696	9.557085097257438	73.6160307511623	57.9748915723849	49.9498734065054	4.55107467015766	up	GO:0003333,amino acid transmembrane transport	GO:0005886,plasma membrane	GO:0015171,amino acid transmembrane transporter activity	GO:0016021,integral component of membrane
CsGy1G025280.1	2.67920779828597	3.41743219795093	20.21800496251	6.9099500711420895e-06	0.000223625641054175	4.82573189141063	8.88316657245575	4.0653272428632405	15.5129566717009	15.7639592814799	14.901513546093499	2.67920779828597	up	GO:0005516,calmodulin binding	GO:0006950,response to stress
CsGy4G009540.1	1.8409927551055	4.691285018141451	20.1816907042863	7.04237768992238e-06	0.00022758106917375201	17.5544739817981	20.4630087115499	16.546595093759198	36.8080153755812	30.7462346316468	32.3064813679307	1.8409927551055	up	GO:0005829,cytosol	GO:0009817,defense response to fungus, incompatible interaction	GO:0015035,protein disulfide oxidoreductase activity	GO:0055114,oxidation-reduction process
CsGy7G006020.1	0.5380319083536379	8.355114687680599	20.1632616008737	7.1105548376299195e-06	0.000229451739174344	401.305066563973	504.119702986864	371.299888181509	233.258457590848	218.48065880199903	234.847853486434	-1.8586258258547697	down	GO:0006782,protoporphyrinogen IX biosynthetic process	GO:0008883,glutamyl-tRNA reductase activity	GO:0050661,NADP binding	GO:0055114,oxidation-reduction process
CsGy3G026410.1	0.529817411347106	9.55557973365714	20.1541928696034	7.144346803344279e-06	0.000230209024596779	950.529306321186	1133.07962191163	866.984525688518	572.569128064596	517.605043184461	472.914433898823	-1.88744268984557	down
CsGy6G018730.1	3.119640685549	2.5579600820447497	20.134499086373104	7.21828611873435e-06	0.00023225590746830897	2.37789687402842	2.22079164311394	3.7087195899805	9.589827760687813	10.9435750383828	5.9606054184374	3.119640685549	up	GO:0005634,nucleus	GO:0006508,proteolysis	GO:0008233,peptidase activity
CsGy1G005300.1	3.59863717540125	7.7175769983229	20.130397280137107	7.233782540193982e-06	0.000232419139886521	48.5370714875214	146.254992496504	80.2367218986166	435.632028717127	302.381400762933	250.226215466002	3.59863717540125	up	GO:0016740,transferase activity
CsGy3G019510.1	1.9392068314435904	7.5499726150081905	20.0848116448014	7.4082672942066684e-06	0.00023768279730391402	116.237194253978	159.262486406171	107.338903517705	264.412705393988	241.800896086171	234.96706559480202	1.9392068314435904	up	GO:0016021,integral component of membrane	GO:0055085,transmembrane transport
CsGy4G006550.1	1.78046554136163	5.739037410633268	20.072791097786	7.454977288018029e-06	0.000238837763747451	43.991092169525785	33.9463865447416	36.730588246922295	69.5262512649866	71.1332377494879	64.2553264107552	1.78046554136163	up	GO:0005838,proteasome regulatory particle	GO:0006508,proteolysis
CsGy4G009290.1	0.53873089586781	4.63550513771714	20.0235917159607	7.649260281460699e-06	0.000244359893633253	29.304082065232606	35.3740383153149	31.381473453681195	15.795010429368201	19.4118176276075	16.3320588465185	-1.85621431343595	down	GO:0004519,endonuclease activity	GO:0005524,ATP binding	GO:0006298,mismatch repair	GO:0016887,ATPase activity	GO:0030983,mismatched DNA binding	GO:0045910,negative regulation of DNA recombination	GO:0090305,nucleic acid phosphodiester bond hydrolysis
CsGy5G021900.1	2.68535629048959	2.74220816278076	20.025417085757	7.64196210814918e-06	0.000244359893633253	2.79752573415109	4.6002112607360095	3.5660765288273994	11.564204064358801	10.0316104518509	7.27193861049363	2.68535629048959	up
CsGy2G025720.1	0.00208377159822195	1.91653216429772	20.0155988102659	7.68129991587143e-06	0.000245032368417884	9.5115874961137	0.0	9.057834383221607	0.0	0.0	0.0	-479.899045007277	down	GO:0000045,autophagosome assembly	GO:0005634,nucleus	GO:0005829,cytosol	GO:0007030,Golgi organization	GO:0019888,protein phosphatase regulator activity	GO:0031468,nuclear envelope reassembly	GO:0043130,ubiquitin binding	GO:0043161,proteasome-mediated ubiquitin-dependent protein catabolic process	GO:0043666,regulation of phosphoprotein phosphatase activity	GO:0061025,membrane fusion
CsGy6G001640.1	1.75699760369615	5.43733691090734	20.0001415324088	7.74364325238492e-06	0.00024666822463097004	35.0390098202424	29.1875473094975	29.5984351892675	53.73124083561849	58.8868561589168	52.691751898986595	1.75699760369615	up	GO:0001732,formation of cytoplasmic translation initiation complex	GO:0003743,translation initiation factor activity	GO:0005634,nucleus	GO:0005829,cytosol	GO:0009744,response to sucrose	GO:0009793,embryo development ending in seed dormancy	GO:0009846,pollen germination	GO:0016020,membrane	GO:0016282,eukaryotic 43S preinitiation complex	GO:0031369,translation initiation factor binding	GO:0033290,eukaryotic 48S preinitiation complex	GO:0071541,eukaryotic translation initiation factor 3 complex, eIF3m
CsGy1G021140.1	1.88467037605081	6.31250902262549	19.9681763876447	7.87418335280632e-06	0.000250468673895685	62.0351331548004	54.4093952562915	48.5699623226292	111.552261157413	114.646976592581	84.9982332669173	1.88467037605081	up	GO:0000028,ribosomal small subunit assembly	GO:0000462,maturation of SSU-rRNA from tricistronic rRNA transcript (SSU-rRNA, 5.8S rRNA, LSU-rRNA)	GO:0003735,structural constituent of ribosome	GO:0006412,translation	GO:0022627,cytosolic small ribosomal subunit	GO:0048027,mRNA 5'-UTR binding	GO:0070181,small ribosomal subunit rRNA binding
CsGy7G021000.1	2.48009826338265	4.0013892199004	19.964826346842607	7.88799159987454e-06	0.000250550479621086	6.99381433537772	12.8488659351592	8.05933295514993	25.666891947723304	24.492763181142397	17.8818162553122	2.48009826338265	up
CsGy3G028420.1	2.01883735936599	5.6036816660788	19.9412561478683	7.98583323298942e-06	0.000253297452957608	30.0734016421242	38.229341856461296	28.4572907000427	71.64165444749129	72.3057636464575	50.6651460567179	2.01883735936599	up	GO:0005509,calcium ion binding	GO:0016021,integral component of membrane
CsGy7G007500.1	0.39378275065632107	2.96725026802732	19.879026052741	8.25005011689454e-06	0.000261306274867208	13.498061667279	8.09002669991506	10.3416219335995	4.51286012267662	3.64785834612759	4.53006011801243	-2.53947131593066	down	GO:0016491,oxidoreductase activity	GO:0046872,metal ion binding	GO:0055114,oxidation-reduction process
CsGy6G005840.1	0.42981442479467	4.29025579879774	19.8518932894972	8.36798131614519e-06	0.00026466559913107204	20.212123429241604	35.3740383153149	25.818394068710397	10.5770159125233	13.549188142759599	10.6098776448186	-2.32658548041452	down
CsGy5G015700.1	1.7253466481899198	6.944362820113982	19.8265009905554	8.47988035421918e-06	0.00026782488971441803	86.44354518526859	94.0663888833261	90.435700771063	165.142475114197	165.19587081749202	136.97471251569098	1.7253466481899198	up	GO:0003735,structural constituent of ribosome	GO:0005840,ribosome	GO:0006412,translation	GO:0046872,metal ion binding
CsGy2G020150.1	0.368539686373339	5.40170420807804	19.7773090182117	8.70095244294717e-06	0.000274418440697081	36.9273396907944	75.0310319423495	72.39135353519629	19.884789915543802	19.020975661951002	28.849330225237	-2.7134119796991896	down	GO:0008270,zinc ion binding	GO:0030246,carbohydrate binding
CsGy5G020110.1	0.430367152008081	3.69274395848492	19.7622998414971	8.76954995965194e-06	0.00027606821940505497	13.3137746595418	22.2079164311394	17.8949999508394	8.17955897235137	8.07740062356823	6.55666596028114	-2.3235974105691604	down	GO:0003690,double-stranded DNA binding	GO:0006355,regulation of transcription, DNA-templated
CsGy6G033880.1	3.35363359399639	3.7672526130394304	19.760454015005397	8.778023480051289e-06	0.00027606821940505497	4.40610303128796	9.67630644499644	4.99250714035836	29.0515370397307	19.542098282826398	14.186240895881	3.35363359399639	up	GO:0008137,NADH dehydrogenase (ubiquinone) activity	GO:0055114,oxidation-reduction process
CsGy1G005850.1	3.301866316583069	4.68247817864551	19.7517149687479	8.81825299629568e-06	0.00027694282438225497	7.0637524787315	19.987124788025397	9.2004774443747	44.00038619609701	42.0806516356861	31.9488450428245	3.301866316583069	up	GO:0000145,exocyst	GO:0005576,extracellular region	GO:0006887,exocytosis	GO:0050789,regulation of biological process
CsGy1G027280.1	2.03810017094888	3.93914750396343	19.7284488339592	8.92626156855105e-06	0.000279940619487414	11.0502266498968	8.56591062343947	10.1989788724464	23.6925156440522	20.975185490233606	16.8089072799935	2.03810017094888	up	GO:0004126,cytidine deaminase activity	GO:0008270,zinc ion binding	GO:0009972,cytidine deamination
CsGy5G002370.1	2.02956744525998	5.16472750889662	19.717504925788894	8.977524904147741e-06	0.000281152879652649	23.9188450269918	26.332243768351002	20.7545653977755	55.5645902604558	51.7214201218804	36.478905160836895	2.02956744525998	up	GO:0016491,oxidoreductase activity	GO:0050660,flavin adenine dinucleotide binding	GO:0055114,oxidation-reduction process
CsGy6G033240.1	6.93002458645837	0.8500133986629541	19.7085139681562	9.01986134504696e-06	0.00028208256419615297	0.279752573415109	0.6345118980325529	0.4279291834592879	1.2692419095028	4.559822932659481	3.0995148175874503	6.93002458645837	up	GO:0005634,nucleus	GO:0006355,regulation of transcription, DNA-templated	GO:0008289,lipid binding	GO:0043565,sequence-specific DNA binding
CsGy1G009800.1	0.15485614194749406	0.162022603272763	19.6966123847608	9.07621173462654e-06	0.000283447295880536	1.25888658036799	1.7449077195895202	1.49775214210751	0.141026878833644	0.3908419656565271	0.119212108368748	-6.4576063139882685	down
CsGy7G017830.1	1.7002081659138302	5.97490735733796	19.685930787698695	9.127086761634152e-06	0.000284637455399886	42.3125767290352	50.602323868096114	46.786924058215504	81.65456284468	80.1226029595881	75.22284038068001	1.7002081659138302	up	GO:0000027,ribosomal large subunit assembly	GO:0002181,cytoplasmic translation	GO:0003723,RNA binding	GO:0003735,structural constituent of ribosome	GO:0022625,cytosolic large ribosomal subunit
CsGy2G000580.1	0.366150500497908	2.76076516541969	19.6307471267895	9.39451568947097e-06	0.000292568311234391	10.840412219835503	6.1864910058174	10.840872647635301	3.24361821317382	3.25701638047106	3.81478746779994	-2.7311173920018	down	GO:0005506,iron ion binding	GO:0005737,cytoplasm	GO:0019310,inositol catabolic process	GO:0050113,inositol oxygenase activity	GO:0055114,oxidation-reduction process
CsGy2G018510.1	0.547670568152777	8.00122418500716	19.618716417534802	9.45385517822093e-06	0.000294005666337476	312.343748217969	385.14872210576	295.12849352575597	170.924577146377	174.44579733803002	197.892099892122	-1.8259151726426897	down	GO:0003676,nucleic acid binding
CsGy3G017060.1	6.69632002364861	5.49519597174653	19.603645569148398	9.52872092974936e-06	0.000295575423212602	3.63678345439641	24.270080099745197	7.631403771690639	100.975245244889	71.914921680801	62.8247811103302	6.69632002364861	up
CsGy3G041650.1	2.06634103315643	4.64153524285733	19.6032201917773	9.530842644625572e-06	0.000295575423212602	15.4563296811848	20.7802646605661	12.8378755037787	32.4361821317382	30.615953976428	37.1941778110494	2.06634103315643	up
CsGy6G011410.1	6.25013388819368	1.2707378765872	19.5838233506267	9.628096655018941e-06	0.00029817680446335095	0.209814430061332	1.58627974508138	0.4279291834592879	4.79491388034391	3.51757769090874	3.81478746779994	6.25013388819368	up	GO:0003677,DNA binding	GO:0005634,nucleus	GO:0006355,regulation of transcription, DNA-templated
CsGy3G020860.1	0.356267113599606	5.0093147095244	19.5430608958537	9.835735509576841e-06	0.000304184785565249	26.0169893276051	54.2507672817833	61.05123017352511	15.936037308201804	14.9822753501669	19.3123615557372	-2.80688270633887	down	GO:0006952,defense response	GO:0009607,response to biotic stimulus
CsGy6G014220.1	1.83276536138396	5.97282040217686	19.518399116279895	9.96353648238044e-06	0.000307710438343655	46.7886179036769	48.0642762759659	38.0856973278767	93.7828744243734	76.21418330302279	73.31544664678	1.83276536138396	up	GO:0006355,regulation of transcription, DNA-templated
CsGy2G006400.1	1.9859985526873505	6.12191053948447	19.515591993478502	9.978188697939591e-06	0.000307736724186248	57.6290301235124	40.2915055250671	41.509130795551	100.834218366056	100.18582386329001	76.65338568110501	1.9859985526873505	up	GO:0005840,ribosome
CsGy3G012210.1	3.7916137998077297	2.52949529158373	19.5118639599315	9.99768120199508e-06	0.000307912010279125	1.46870101042932	4.28295531171974	1.7830382644136995	10.718042791357	9.510487830975501	6.914302285387389	3.7916137998077297	up	GO:0005886,plasma membrane	GO:0016021,integral component of membrane
CsGy1G005120.1	0.450716719884428	7.54863165402737	19.507817688789306	1.0018880923718801e-05	0.00030813931977528397	252.82638822390496	321.380276353488	199.343677961452	132.001158588291	129.36869063231	87.1440512175548	-2.21868849297718	down	GO:0003712,transcription cofactor activity	GO:0004402,histone acetyltransferase activity	GO:0005634,nucleus	GO:0006355,regulation of transcription, DNA-templated	GO:0008270,zinc ion binding	GO:0016573,histone acetylation
CsGy6G020460.1	1.9911245403742	7.62166547336458	19.4828829945213	1.0150521621811399e-05	0.000311758031850069	117.356204547638	166.083489310021	111.90348147460399	298.130821854324	237.892476429606	249.98779124926497	1.9911245403742	up	GO:0005774,vacuolar membrane	GO:0005886,plasma membrane	GO:0009506,plasmodesma	GO:0009507,chloroplast	GO:0043424,protein histidine kinase binding
CsGy6G005940.1	2.03734713416506	5.22134362131314	19.4727371919345	1.02045813933008e-05	0.000312987284604981	26.4366181877278	23.635568201712605	23.322140498531198	63.4620954751399	47.4221584996586	38.9823594365806	2.03734713416506	up	GO:0004802,transketolase activity	GO:0008152,metabolic process
CsGy1G000940.1	2.64028675949391	6.2128657200148	19.450915235841	1.03218366913266e-05	0.00031614878371318797	47.697813767276	36.8016900858881	37.5151250832643	106.193239761734	151.90724398517	64.4937506274927	2.64028675949391	up	GO:0016757,transferase activity, transferring glycosyl groups	GO:0016787,hydrolase activity
CsGy3G042570.1	0.5943057991896861	7.34999223948362	19.4376848650572	1.03935848393898e-05	0.000317909677295902	199.323708558265	210.4993221723	203.195040612585	124.38570713127399	111.911082832986	127.91459227966699	-1.68263544014456	down
CsGy4G020470.1	2.06219443669942	4.29130608884793	19.430673547073894	1.04318099262191e-05	0.000318641777718949	10.560659646420401	16.1167608380014	11.880811884972	27.500241372560602	28.5064496071245	22.531088481693395	2.06219443669942	up
CsGy4G003700.1	1.8320340082216904	4.0020409539399	19.3783477149582	1.07215794306931e-05	0.000327044840144453	10.490721503066599	12.214354037126697	11.1261587699415	22.000193098048506	20.4540628693583	19.1931494473684	1.8320340082216904	up
CsGy4G018180.1	3.9622991783310497	4.07599860075728	19.374086879357396	1.07455279303489e-05	0.000327327570752623	2.86746387750486	11.897098088110399	5.99100856843004	28.346402645562506	24.3624825259235	27.895633358287	3.9622991783310497	up
CsGy5G003160.1	0.38096797459700704	4.939271121161701	19.3275314793871	1.10107237270792e-05	0.000334948318780918	54.9713806760689	31.5669669271195	44.7899212020722	11.564204064358801	22.929395318516306	15.616786196306	-2.6248925544406	down
CsGy1G007420.1	0.5562681093391889	4.17418664268595	19.2862157582688	1.12515720756377e-05	0.00034180865686998704	22.9397110200389	21.890660482123103	23.607426620837398	12.128311579693401	12.246381590571199	13.709392462406	-1.79769428304624	down	GO:0003677,DNA binding
CsGy3G008000.1	0.502961954705754	8.39135563622203	19.2578593105267	1.141992952633e-05	0.00034645114092259397	368.7138917611129	563.605193427416	407.531225714396	234.10461886385	236.58966987741798	202.899008443609	-1.98822195325892	down	GO:0003700,DNA binding transcription factor activity	GO:0005634,nucleus	GO:0006355,regulation of transcription, DNA-templated	GO:0009611,response to wounding	GO:0009737,response to abscisic acid	GO:0010629,negative regulation of gene expression	GO:0046983,protein dimerization activity
CsGy5G026220.1	2.144717472083	8.48351074347913	19.2471250459717	1.14843188560697e-05	0.00034793117099543797	172.607337797122	286.799377910714	223.735641418631	560.4408164849019	499.23547079860396	404.48668369516196	2.144717472083	up	GO:0002239,response to oomycetes	GO:0009506,plasmodesma	GO:0016021,integral component of membrane	GO:0055085,transmembrane transport
CsGy2G022370.1	0.494074357080559	3.2442424814231603	19.2379295331376	1.15397678512703e-05	0.000349136694094472	11.9594225134959	11.7384701136022	13.1231616260848	5.92312891101306	5.47178751919138	6.79509017701864	-2.02398684665383	down	GO:0005773,vacuole	GO:0016021,integral component of membrane
CsGy5G008520.1	4.36940621920449	0.6100954317668079	19.2261448554515	1.16112227509369e-05	0.000350822554065572	0.699381433537772	0.475883923524415	0.35660765288274	2.67951069783924	2.6056131043768502	1.66896951716247	4.36940621920449	up	GO:0016021,integral component of membrane
CsGy1G011000.1	7.67355714153921	3.14236810666566	19.217407747433104	1.1664485760917e-05	0.000351954943838874	0.279752573415109	3.17255949016277	2.78153969248537	19.038628642542	15.894239936698801	12.0404229452436	7.67355714153921	up	GO:0016301,kinase activity	GO:0016310,phosphorylation
CsGy5G011100.1	1.7144439578251698	6.640928970478411	19.1970711868186	1.1789413281373e-05	0.00035524369911899304	73.57492680817359	76.9345676364471	69.8950999650171	139.616610045308	126.502516217496	111.582533433148	1.7144439578251698	up
CsGy7G013910.1	1.78493813457127	4.85188651100476	19.180489755182897	1.1892266775580099e-05	0.000357859331392558	21.4710100096096	21.5734045331068	18.9715271333618	41.4619023770914	34.65465428821211	34.4522993185682	1.78493813457127	up	GO:0003924,GTPase activity	GO:0005622,intracellular
CsGy4G020440.1	0.432124615598445	5.13531355065479	19.169630200801606	1.1960115694e-05	0.000359415983483575	50.6352157881347	38.8638537544939	56.0587230331668	13.961661004530802	23.3202372841728	25.6306032992808	-2.3141472711873	down	GO:0008152,metabolic process	GO:0043231,intracellular membrane-bounded organelle	GO:0080043,quercetin 3-O-glucosyltransferase activity	GO:0080044,quercetin 7-O-glucosyltransferase activity
CsGy3G033770.1	2.27403563023049	2.49158021066874	19.1657447389288	1.1984485803703301e-05	0.000359663612989201	2.86746387750486	3.96569936270346	3.42343346767431	7.3333976993495	7.55627800269286	7.987211260706119	2.27403563023049	up	GO:0003677,DNA binding	GO:0003905,alkylbase DNA N-glycosylase activity	GO:0006284,base-excision repair
CsGy1G026390.1	1.88976044094895	5.3086660685704805	19.1210786802454	1.22682444053299e-05	0.000367684561491996	31.6120407959073	24.7459640232696	25.4617864158277	59.654369746631495	51.59113946666161	43.989267988068	1.88976044094895	up	GO:0005840,ribosome
CsGy3G024170.1	3.78994297813914	6.76699045363897	19.106497059458803	1.23623330591685e-05	0.00037000711752126	21.820700726378497	76.9345676364471	38.0856973278767	216.194205251977	168.974009818839	131.848591855835	3.78994297813914	up	GO:0016021,integral component of membrane
CsGy6G013350.1	0.0848145656334264	1.05107786495498	19.08930351596	1.24742067019797e-05	0.00037285504160957403	5.59505146830217	2.85530354114649	1.06982295864822	0.282053757667289	0.130280655218842	0.35763632510624394	-11.7904276527461	down	GO:0000977,RNA polymerase II regulatory region sequence-specific DNA binding	GO:0003700,DNA binding transcription factor activity	GO:0005634,nucleus	GO:0045944,positive regulation of transcription by RNA polymerase II	GO:0046983,protein dimerization activity
CsGy6G031650.1	19.960792337209497	4.27429511555408	19.082371245920502	1.2519600157232401e-05	0.000373710902685365	0.209814430061332	4.9174672097522905	0.641893775188933	47.1029775304372	45.989071292251396	18.001028363680998	19.960792337209497	up	GO:0004190,aspartic-type endopeptidase activity	GO:0006508,proteolysis	GO:0016021,integral component of membrane
CsGy3G012190.1	2.34407691221956	3.41061305317922	19.0754070780037	1.25653695193417e-05	0.000374075580163258	7.0637524787315	6.5037469548336695	5.34911479324111	18.0514404907065	15.5033979710422	10.848301861556099	2.34407691221956	up	GO:0005829,cytosol	GO:0009055,electron transfer activity	GO:0016021,integral component of membrane	GO:0022900,electron transport chain
CsGy4G010150.1	0.462153418440697	6.6743730342893315	19.0778162337838	1.25495172745188e-05	0.000374075580163258	130.015008494672	172.587236264855	115.75484412573799	77.4237564796707	47.291877844439796	68.42775020366139	-2.16378362703449	down	GO:0004385,guanylate kinase activity	GO:0016310,phosphorylation	GO:0046037,GMP metabolic process	GO:0046710,GDP metabolic process
CsGy6G009470.1	6.72220407509623	0.24964548854693905	19.0675603799735	1.26171403343634e-05	0.000375115993567513	0.0699381433537772	0.475883923524415	0.35660765288274	2.67951069783924	1.69364851784495	1.31133319205623	6.72220407509623	up
CsGy5G026280.1	3.66695385830584	5.91556131352626	19.032914576112894	1.28482989306666e-05	0.000381479852937423	13.077383735006	45.367600709327604	19.612707693245	109.154381136604	93.40979670470259	81.8957381466207	3.66695385830584	up	GO:0016021,integral component of membrane	GO:0055085,transmembrane transport
CsGy5G021080.1	0.5727497483560121	6.366129452635982	19.027637062734197	1.28838821402717e-05	0.000382027664845451	94.48643167095301	115.0052815184	104.414720764066	58.808208473629705	53.936191260600786	66.7587806864989	-1.74596322891514	down	GO:0004842,ubiquitin-protein transferase activity	GO:0016567,protein ubiquitination
CsGy2G023220.1	1.90328185150986	4.24055929299594	19.0233408487189	1.29129220805148e-05	0.000382380261024329	13.4281235239252	14.1178897312243	11.411444892247696	28.205375766728892	23.971640560267	21.6966037231121	1.90328185150986	up	GO:0016021,integral component of membrane
CsGy6G022510.1	2.03436059136252	3.07490913176708	19.0131192410093	1.29822788044846e-05	0.000383924207934213	5.5251133249484	6.02786303130926	4.99250714035836	11.0000965490243	10.292171762288598	12.0404229452436	2.03436059136252	up	GO:0005634,nucleus	GO:0046982,protein heterodimerization activity
CsGy5G017480.1	2.41769819168673	3.14425021107799	18.9941727859658	1.31118272099713e-05	0.000387241752487339	4.196288601226629	5.33196210714206	5.848365507276942	16.0076789626493	10.7570131401094	10.422833846788	2.41769819168673	up
CsGy5G014770.1	0.15065546364867802	0.204615114497501	18.9864579935797	1.31649491501472e-05	0.000388296344113733	1.81839172719821	0.95176784704883	1.56907367268406	0.282053757667289	0.130280655218842	0.238424216737496	-6.6376616936506	down
CsGy2G016150.1	0.495861067743554	5.212335683395518	18.980659798473894	1.3205016148252001e-05	0.000388450461838686	37.8365355543935	54.8852791798159	55.0602216050951	23.6925156440522	21.3660274558902	28.014845466655803	-2.01669391902567	down	GO:0004674,protein serine/threonine kinase activity	GO:0005524,ATP binding	GO:0006468,protein phosphorylation	GO:0016021,integral component of membrane
CsGy3G028850.1	1.87810294344505	5.18069789943731	18.9810589309416	1.32022541210834e-05	0.000388450461838686	27.584093305733198	19.5039439776736	27.795712182414604	47.44172409339561	50.581594669370794	43.7653876485515	1.87810294344505	up	GO:0016021,integral component of membrane
CsGy3G027470.1	15.514425025948	-0.0864724232727657	18.9492361173529	1.3424301766103e-05	0.00039386194839547903	0.0	0.158627974508138	0.14264306115309602	2.5384838190056	0.52112262087537	1.66896951716247	15.514425025948	up	GO:0004650,polygalacturonase activity	GO:0005576,extracellular region	GO:0005975,carbohydrate metabolic process	GO:0071555,cell wall organization
CsGy3G029710.1	0.490445882646305	4.8591366696195095	18.9511314169015	1.34109726574048e-05	0.00039386194839547903	35.0390098202424	43.3054370407218	37.58644661384079	16.641171702370002	15.633678626261101	24.319270107224607	-2.03896094428255	down	GO:0006857,oligopeptide transport	GO:0016021,integral component of membrane	GO:0022857,transmembrane transporter activity	GO:0055085,transmembrane transport
CsGy6G034980.1	1.85445063444091	5.6213355539667305	18.920680840820697	1.3626740855705e-05	0.000399276041524981	40.2144324284219	33.1532466722009	29.7410782504205	69.2441975073193	66.964256782485	55.3144182830991	1.85445063444091	up	GO:0003735,structural constituent of ribosome	GO:0005840,ribosome	GO:0006412,translation	GO:0008270,zinc ion binding	GO:0016021,integral component of membrane
CsGy3G022690.1	0.5432504978428989	8.60256557060014	18.9159355558176	1.36606778131467e-05	0.000399745136322239	498.798838399139	575.026407592002	436.701731720204	259.912537690406	253.395874400648	306.971179049526	-1.8407714378003	down
CsGy1G033270.1	0.34974878305653306	2.4781246480907	18.9016331537388	1.3763478951328e-05	0.000402225496273542	7.20362876543905	9.67630644499644	6.8468669353486105	2.25643006133831	3.90841965656527	2.02660584226872	-2.8591950807112902	down	GO:0003924,GTPase activity	GO:0005525,GTP binding	GO:0005789,endoplasmic reticulum membrane	GO:0016021,integral component of membrane
CsGy3G021230.1	51.379875170171296	-1.04953865079436	18.8890874510665	1.3854292972160998e-05	0.000404174017418808	0.0	0.0	0.0	0.564107515334577	1.17252589696958	0.238424216737496	51.379875170171296	up	GO:0015299,solute:proton antiporter activity	GO:0016021,integral component of membrane	GO:1902600,proton transmembrane transport
CsGy4G012410.1	0.0708332211550229	4.1771646764258	18.887420301686607	1.3866406104825e-05	0.000404174017418808	57.258218087450715	6.82100290384995	32.8661737556932	0.7051343941682209	4.82038424309717	1.31133319205623	-14.117669416889	down	GO:0008152,metabolic process	GO:0016758,transferase activity, transferring hexosyl groups
CsGy2G023670.1	4.88037661217105	6.422262003746082	18.858462117995806	1.40785149142132e-05	0.00040982079054455	12.169236943557198	56.154302975881	19.613420908550697	173.886141601883	144.350965982477	108.959867049036	4.88037661217105	up	GO:0003700,DNA binding transcription factor activity	GO:0005634,nucleus	GO:0006355,regulation of transcription, DNA-templated	GO:0043565,sequence-specific DNA binding
CsGy5G002390.1	1.72587037455206	6.2576425098103785	18.845556653090306	1.41740898272685e-05	0.000412064999958845	58.8463035085849	55.519791077848396	53.7051125241407	106.757347277069	100.18582386329001	83.3292637497549	1.72587037455206	up	GO:0005840,ribosome
CsGy5G023990.1	2.57898625224156	2.7502913061647005	18.811451050063106	1.44298165399232e-05	0.000418617277854607	2.93740202085864	5.2347231587685705	3.28079040652121	11.4231771855252	8.98936521010013	8.22563547744361	2.57898625224156	up
CsGy7G003350.1	2.75666402263777	1.86996246172566	18.810499070023	1.4437020659709101e-05	0.000418617277854607	1.39876286707554	2.22079164311394	2.13964591729644	5.3590213956784805	5.73234882962907	4.53006011801243	2.75666402263777	up
CsGy1G019190.1	2.27226767339723	5.60214417331908	18.7508840757478	1.48954288309091e-05	0.000430894387538798	20.7716285760718	40.450133499575294	28.1720045777365	78.41094463150621	61.4924692632936	61.990296351749	2.27226767339723	up	GO:0016620,oxidoreductase activity, acting on the aldehyde or oxo group of donors, NAD or NADP as acceptor	GO:0055114,oxidation-reduction process
CsGy3G028710.1	2.829950562067129	2.2781306638722003	18.750417331842	1.4899074930146802e-05	0.000430894387538798	1.88832987055198	3.648443413687181	2.2109674478729904	8.46161273001866	6.64431341616096	5.9606054184374	2.829950562067129	up	GO:0003723,RNA binding	GO:0004519,endonuclease activity	GO:0008270,zinc ion binding	GO:0009451,RNA modification	GO:0043231,intracellular membrane-bounded organelle	GO:0090305,nucleic acid phosphodiester bond hydrolysis
CsGy4G007770.1	1.94152269099745	4.10596282425983	18.7064845150747	1.5246312317242099e-05	0.00044036563737029	10.071092642943901	12.8488659351592	12.1246601980132	26.0899725842242	19.542098282826398	22.054240048218396	1.94152269099745	up
CsGy1G000630.1	0.546681719329488	5.34744643156844	18.6715818529612	1.55279620589559e-05	0.00044792043724527697	56.7198342599133	56.94744284842171	43.363490590541204	30.3207789492335	25.9258503885496	29.445390767080802	-1.82921792451102	down	GO:0005509,calcium ion binding
CsGy6G022490.1	0.455934801187851	3.9109417416544106	18.664126755774	1.55887956421364e-05	0.000449094270320875	22.3102677298549	17.1318212468789	21.039851520081694	7.47442457818315	7.94711996834939	12.159635053612304	-2.1932960532837003	down
CsGy7G008000.1	0.112105489809143	0.0478184408115783	18.654994757634	1.56636390333146e-05	0.00045066815892238495	1.57976278207512	1.5865970010303998	1.01305102030929	0.0	0.429144478290867	0.0	-8.92016975888048	down	GO:0010468,regulation of gene expression	GO:0046872,metal ion binding	GO:0051252,regulation of RNA metabolic process	GO:1905269,positive regulation of chromatin organization
CsGy3G015660.1	0.2950355932654289	2.5654076751866097	18.5878146548621	1.62254376196543e-05	0.00046623042273589006	6.85393804867016	6.34511898032553	12.3386247897428	2.11540318250466	1.95420982828264	3.4571511426936903	-3.38942155735206	down	GO:0004553,hydrolase activity, hydrolyzing O-glycosyl compounds	GO:0005975,carbohydrate metabolic process
CsGy6G014880.1	2.06115686275318	2.7806851036137794	18.5813393963909	1.62806455441307e-05	0.00046721471601419	4.476041174641741	4.28295531171974	4.421934895745982	8.88469336651959	8.728803899662442	9.65618077786859	2.06115686275318	up
CsGy4G006310.1	5.07969539036204	5.50436286883745	18.548518044853	1.65633953230954e-05	0.00047471798060974297	5.45517518159462	27.4426395899079	12.267303259166301	104.92399785223101	69.1790279212053	53.645448765936614	5.07969539036204	up
CsGy3G035010.1	0.563771825343072	6.891431683783799	18.5190358903198	1.68215816123459e-05	0.000481498879065582	138.827214557248	180.518634990261	135.582229626018	81.7955897235137	85.3338291683418	88.932232843086	-1.77376724952772	down	GO:0005634,nucleus
CsGy7G006180.1	0.469767797573104	4.51887626276072	18.483221422457106	1.71406669846879e-05	0.000490003323621243	32.17154594273749	23.794196176220797	35.9460514105802	14.9488491563663	11.334417004039302	17.047331496731	-2.12871125940552	down	GO:0004506,squalene monooxygenase activity	GO:0016021,integral component of membrane	GO:0050660,flavin adenine dinucleotide binding	GO:0055114,oxidation-reduction process
CsGy3G039140.1	9.04378279122581	2.6177467209996803	18.477367325218694	1.7193398565771498e-05	0.000490881435620453	0.209814430061332	2.85530354114649	0.855858366918577	14.8078222775326	11.594978314477	6.914302285387389	9.04378279122581	up	GO:0004672,protein kinase activity	GO:0005524,ATP binding	GO:0006468,protein phosphorylation	GO:0016021,integral component of membrane
CsGy5G019430.1	0.5831767553337839	5.270842069086781	18.444597148533607	1.74916039741801e-05	0.000498756758844333	50.845030218196	50.9195798171124	43.64877671284739	26.5130532207251	28.7920248033642	29.326178658712	-1.71474598542194	down	GO:0000160,phosphorelay signal transduction system	GO:0003677,DNA binding	GO:0005634,nucleus	GO:0006355,regulation of transcription, DNA-templated
CsGy5G021500.1	0.257999182867474	4.19608235906607	18.4237501489148	1.7684007947719894e-05	0.000503598990061632	30.562968645600602	17.1318212468789	37.2298389609581	7.19237082051586	3.3872970356899	11.325150295031099	-3.87598126817971	down	GO:0004497,monooxygenase activity	GO:0005506,iron ion binding	GO:0016021,integral component of membrane	GO:0016705,oxidoreductase activity, acting on paired donors, with incorporation or reduction of molecular oxygen	GO:0020037,heme binding	GO:0055114,oxidation-reduction process
CsGy5G028640.1	0.5855217172991779	7.44389504927279	18.4067833821947	1.7842168157732503e-05	0.000507454930588162	222.68304843842705	229.693307087784	205.61997265218798	120.29592764509898	120.639886732648	144.12743901781602	-1.70787858153695	down	GO:0005222,intracellular cAMP activated cation channel activity	GO:0005242,inward rectifier potassium channel activity	GO:0005262,calcium channel activity	GO:0005622,intracellular	GO:0007263,nitric oxide mediated signal transduction	GO:0009626,plant-type hypersensitive response	GO:0016021,integral component of membrane	GO:0070509,calcium ion import	GO:0070588,calcium ion transmembrane transport	GO:0071805,potassium ion transmembrane transport
CsGy7G016460.1	1.8340471146399	5.654277372478041	18.378054211635497	1.81132215872832e-05	0.00051450778974935	35.5985149670726	40.450133499575294	30.5969366173391	71.92370820515859	68.0065020242357	55.0759940663616	1.8340471146399	up	GO:0006457,protein folding	GO:0051082,unfolded protein binding
CsGy3G023030.1	1.84736490745009	6.17890709551059	18.3621341793621	1.8265200848501105e-05	0.00051816469277338	52.3137312286253	54.8852791798159	45.3604934466846	114.513825612919	84.8127065474664	82.25635477443609	1.84736490745009	up	GO:0003735,structural constituent of ribosome	GO:0005840,ribosome	GO:0006412,translation	GO:0016021,integral component of membrane	GO:0019843,rRNA binding	GO:0046872,metal ion binding
CsGy5G015910.1	0.36920366920126496	3.75064832861306	18.344253237634998	1.8437427703043e-05	0.0005219216942422928	14.127504957463	25.3804759213021	18.614919480479	9.8718815183551	6.3837521057232784	5.12612065985617	-2.7085321285224504	down	GO:0015996,chlorophyll catabolic process	GO:0047746,chlorophyllase activity
CsGy6G005740.1	2.7024189572221804	3.0164668094182403	18.343527969656602	1.84444477111367e-05	0.0005219216942422928	5.03554632147196	5.2347231587685705	2.85286122306192	12.833445973861599	13.549188142759599	8.70248391091861	2.7024189572221804	up	GO:0009055,electron transfer activity	GO:0022900,electron transport chain
CsGy2G009340.1	1.91144134388728	5.15333101327737	18.2957740058903	1.8912625451643e-05	0.000534491409785471	30.6282209333497	20.2336326604111	21.8885777339426	46.8831166263355	48.4065591304922	44.604283255142406	1.91144134388728	up	GO:0003735,structural constituent of ribosome	GO:0006412,translation	GO:0015934,large ribosomal subunit
CsGy6G019570.1	0.466892600944325	10.2003341666055	18.280457870767	1.9065298381666893e-05	0.000537561783584732	1621.23610108391	1786.30962093615	1403.8216863382004	791.1607902567439	529.981705430251	925.085960941485	-2.14182019157602	down	GO:0016021,integral component of membrane
CsGy6G020710.1	0.472079632320265	4.2732470978067205	18.2800396329013	1.90694847437224e-05	0.000537561783584732	22.799834733331398	23.1596842781882	31.452794984257693	9.30777400302052	13.1583461771031	14.0670287875123	-2.1182866862631102	down
CsGy3G030710.1	1.8330075526860905	6.70598652879192	18.2738508088473	1.91315399698935e-05	0.000538630149303895	87.42267919222151	69.954936758089	63.333519151974706	144.834604562153	143.048159430289	117.066290418111	1.8330075526860905	up	GO:0005840,ribosome
CsGy2G004750.1	2.12621756105127	7.296208203211019	18.2536952798494	1.93350487474876e-05	0.000543673287479797	126.378225040275	83.2796866167727	91.50552372971121	233.258457590848	247.924086881457	159.98264943086	2.12621756105127	up	GO:0005509,calcium ion binding	GO:0005783,endoplasmic reticulum	GO:0006457,protein folding	GO:0051082,unfolded protein binding
CsGy5G007630.1	0.23883856429749	1.38287148153077	18.2333940598315	1.9542227057930397e-05	0.0005488067744807718	4.8956700347644	2.0621636686058	3.72034499946448	0.7051343941682209	1.04224524175074	0.834484758581236	-4.18692853451602	down
CsGy6G002240.1	0.44176732673673497	4.46950966519908	18.2279537809046	1.9598124183870897e-05	0.0005496842428326468	32.591174802860195	24.9045919977777	33.0931901875183	8.74366648768595	16.1548012471365	15.139937762830998	-2.26363503925661	down	GO:0004672,protein kinase activity	GO:0005524,ATP binding	GO:0006468,protein phosphorylation	GO:0016021,integral component of membrane
CsGy3G000930.1	49.763567557604894	-1.05755430921424	18.2197471949075	1.9682748272925398e-05	0.000550672422822699	0.0	0.0	0.0	0.282053757667289	0.3908419656565271	1.19212108368748	49.763567557604894	up
CsGy3G029930.1	6.091779032335071	1.4370032412373603	18.2201050886597	1.96790501257971e-05	0.000550672422822699	0.279752573415109	1.42765177057325	0.713215305765481	5.07696763801119	6.2534714505044295	2.38424216737496	6.091779032335071	up	GO:0004672,protein kinase activity	GO:0005524,ATP binding	GO:0006468,protein phosphorylation	GO:0016021,integral component of membrane	GO:0030246,carbohydrate binding
CsGy5G030250.1	1.70351674156519	7.491172895464599	18.2166730035332	1.97145429268437e-05	0.0005508707746651129	146.450472182809	124.681587963397	127.665539732021	247.643199231879	218.35037814678	213.866522413534	1.70351674156519	up	GO:0003735,structural constituent of ribosome	GO:0006412,translation	GO:0015935,small ribosomal subunit	GO:0019843,rRNA binding
CsGy7G015630.1	11.2097289069437	6.49624781780659	18.1764270683463	2.0135574946538e-05	0.000561931226730795	1.88832987055198	31.8842228761358	10.840872647635301	177.693867330392	203.75894476227	116.231805659529	11.2097289069437	up	GO:0015079,potassium ion transmembrane transporter activity	GO:0016021,integral component of membrane	GO:0071805,potassium ion transmembrane transport
CsGy6G008810.1	0.23494956930805105	3.73782878527873	18.171950214931396	2.01829642806194e-05	0.000562549671911564	27.695504768095798	8.248654674423191	25.961037129863506	4.51286012267662	3.25701638047106	6.79509017701864	-4.25623253085799	down	GO:0000079,regulation of cyclin-dependent protein serine/threonine kinase activity	GO:0019901,protein kinase binding
CsGy2G000160.1	0.525896514324499	5.69690773760205	18.148191126399	2.0436345657095607e-05	0.000568191565413864	68.3295660566403	81.53477889718309	53.4198264018345	37.2310960120821	32.179321839054104	37.1941778110494	-1.9015147900047904	down	GO:0004672,protein kinase activity	GO:0005524,ATP binding	GO:0006468,protein phosphorylation
CsGy2G017960.1	0.463374237830499	5.302155311517541	18.1491800029071	2.04257362150399e-05	0.000568191565413864	56.7897724032671	46.953880454408996	56.55797374720261	18.615548006041	21.756869421546696	33.8562387767244	-2.1580828590772803	down	GO:0003677,DNA binding	GO:0005634,nucleus	GO:0006355,regulation of transcription, DNA-templated	GO:0008270,zinc ion binding
CsGy6G029220.1	28.7121619351688	1.5908749961541298	18.145803903545197	2.04619804743837e-05	0.000568195816460533	0.0	0.756814066378328	0.0	9.30340216977668	6.40173083614348	1.9265868833473403	28.7121619351688	up	GO:0008152,metabolic process	GO:0016758,transferase activity, transferring hexosyl groups
CsGy4G001320.1	0.4552027296050129	4.15634460910568	18.1195014490214	2.0746573122296306e-05	0.000575381949603187	30.353154215539302	21.732032507615	19.970028561433498	13.5385803680299	9.24992652053781	10.1330292113436	-2.1968233821175	down
CsGy1G029400.1	0.325036179559745	6.704822752878809	18.1094814491718	2.08560326013518e-05	0.000577699148999928	241.496409000593	76.9345676364471	151.27296635285802	55.7056171392895	51.3305781562239	45.7774496135992	-3.07658058667339	down	GO:0004553,hydrolase activity, hydrolyzing O-glycosyl compounds	GO:0005975,carbohydrate metabolic process
CsGy4G016850.1	2.9550451678520298	5.43616954872063	18.0761573990878	2.1224258665652e-05	0.000587169379313533	11.8894843701421	34.5808984427742	19.613420908550697	68.2570093554838	70.4818344733937	55.0759940663616	2.9550451678520298	up	GO:0004190,aspartic-type endopeptidase activity	GO:0006508,proteolysis
CsGy4G006490.1	0.325222023884497	4.28238755130456	18.0520832197063	2.1494332307263603e-05	0.000593904116217304	19.792494569118894	37.9120859074451	29.4557921281144	7.47442457818315	6.2534714505044295	14.4246651126185	-3.0748225106524503	down	GO:0003677,DNA binding	GO:0005634,nucleus	GO:0006355,regulation of transcription, DNA-templated	GO:0009734,auxin-activated signaling pathway
CsGy2G011580.1	2.04228915056339	4.69437905842389	18.0352997657239	2.16846557629415e-05	0.000598421354210483	17.274721408383	12.214354037126697	20.897208458928606	33.705424041241	31.5279185629599	38.7439352198431	2.04228915056339	up	GO:0008152,metabolic process	GO:0016787,hydrolase activity
CsGy5G005810.1	6.42341965997236	1.5650288970549802	18.0300510973502	2.1744522217535295e-05	0.000599331713728804	0.209814430061332	1.7449077195895202	0.641893775188933	6.91031706284857	4.690103587878331	3.5763632510624395	6.42341965997236	up	GO:0005509,calcium ion binding
CsGy1G027520.1	0.563863858661377	6.286609809229209	17.9759575027125	2.23712739358716e-05	0.0006150859016301661	100.92074085950001	91.05245736767141	106.269080559057	53.73124083561849	48.2038424309717	66.2819322530239	-1.7734777369381598	down	GO:0016829,lyase activity
CsGy3G035340.1	4.9506512103928895	1.32546970420197	17.977840365750197	2.2349156365341e-05	0.0006150859016301661	0.559505146830217	1.42765177057325	0.641893775188933	6.20518266868035	3.64785834612759	2.38424216737496	4.9506512103928895	up
CsGy5G025460.1	0.4715171500240949	3.3476092205898897	17.970111908674394	2.2440081040943303e-05	0.0006162178904568402	14.1974431008168	10.7867022665534	14.977521421075098	5.3590213956784805	7.29571669225517	6.31824174354365	-2.12081363307549	down	GO:0005886,plasma membrane	GO:0008422,beta-glucosidase activity	GO:0009969,xyloglucan biosynthetic process	GO:0016021,integral component of membrane
CsGy1G026870.1	1.66436377468625	5.56235785828727	17.952177218440898	2.2652515803677398e-05	0.0006212863436536269	37.8365355543935	32.042850850644	35.9460514105802	61.064638534968005	58.4960141932602	57.2218120169991	1.66436377468625	up	GO:0004814,arginine-tRNA ligase activity	GO:0005524,ATP binding	GO:0005737,cytoplasm	GO:0006420,arginyl-tRNA aminoacylation
CsGy4G002310.1	0.510621017318028	9.17549882338525	17.9488959341051	2.26916004131624e-05	0.0006215937420303371	899.603287732986	797.580979942996	598.3972699438659	369.741591415351	354.1069898657811	448.197591410189	-1.95839960770196	down	GO:0005737,cytoplasm	GO:0006559,L-phenylalanine catabolic process	GO:0009800,cinnamic acid biosynthetic process	GO:0045548,phenylalanine ammonia-lyase activity
CsGy1G006630.1	2.25796843301176	7.77287729730179	17.9404866758328	2.2792075852300896e-05	0.000622815817836525	105.53665832085	188.45003371566798	109.19326331269501	332.118299653232	324.268550839699	252.610457633377	2.25796843301176	up	GO:0005516,calmodulin binding	GO:0006950,response to stress
CsGy3G034200.1	1.7965622214193202	4.45803550643721	17.9405721843377	2.27910519340493e-05	0.000622815817836525	14.8268863910008	17.7663331449115	14.5495922376158	30.4618058280672	28.4011828377076	25.2729669741746	1.7965622214193202	up	GO:0004650,polygalacturonase activity	GO:0005576,extracellular region	GO:0005774,vacuolar membrane	GO:0005975,carbohydrate metabolic process	GO:0016829,lyase activity	GO:0071555,cell wall organization
CsGy5G001410.1	0.419913004140149	9.89459484526841	17.930864027832698	2.2907597626536e-05	0.0006244420683086782	1244.1995702637	1189.5511808365302	1586.83273379762	523.491774230488	383.80681027471	780.9585219236681	-2.3814456569348	down	GO:0004373,glycogen (starch) synthase activity	GO:0009501,amyloplast	GO:0009569,chloroplast starch grain	GO:0019252,starch biosynthetic process
CsGy6G026060.1	2.20890037124998	4.29628910049858	17.9309578728006	2.2906468163458494e-05	0.0006244420683086782	9.16189677934481	16.021425425322	11.7680525451304	30.1797520703999	28.7920248033642	21.6966037231121	2.20890037124998	up	GO:0004842,ubiquitin-protein transferase activity	GO:0016567,protein ubiquitination
CsGy4G016910.1	0.434634889547437	2.7538054165396697	17.899604207807	2.32869533064438e-05	0.0006340079179817871	8.04288648568438	8.40728264893133	10.412943464176001	3.94875260734204	4.559822932659481	3.2187269259562004	-2.30078169987975	down	GO:0005783,endoplasmic reticulum	GO:0016853,isomerase activity	GO:0045454,cell redox homeostasis
CsGy1G007910.1	2.65705225409709	5.25181818030356	17.8948734669768	2.33449108919328e-05	0.0006348107598394129	12.3091132302648	31.2497109781033	19.3281347862445	62.7569610809717	48.72496505184711	54.2415093077804	2.65705225409709	up	GO:0005524,ATP binding	GO:0016021,integral component of membrane
CsGy3G006610.1	0.453445193530221	3.99131820320856	17.8490384230658	2.3914008038293398e-05	0.000649493972275111	20.212123429241604	27.2840116153998	17.4024534606777	11.2821503066915	7.55627800269286	10.3714534280811	-2.20533818478628	down	GO:0016021,integral component of membrane	GO:0022857,transmembrane transporter activity	GO:0055085,transmembrane transport
CsGy1G014580.1	1.94426574064928	6.2332479999649	17.8268287232328	2.41947613751776e-05	0.000656319694822032	59.936988854187	48.2229042504741	44.7899212020722	99.56497645655293	119.72792214611601	78.4415673066362	1.94426574064928	up	GO:0000470,maturation of LSU-rRNA	GO:0003723,RNA binding	GO:0003735,structural constituent of ribosome	GO:0006412,translation	GO:0022625,cytosolic large ribosomal subunit
CsGy4G011780.1	1.75338310766203	6.608786356952598	17.8190363456233	2.42940478649362e-05	0.0006582122470137871	79.79942156665979	68.3686570130076	64.11805598831671	134.398615528463	131.453181115812	106.69483699002899	1.75338310766203	up	GO:0000287,magnesium ion binding	GO:0004743,pyruvate kinase activity	GO:0006096,glycolytic process	GO:0016301,kinase activity	GO:0030955,potassium ion binding
CsGy5G004600.1	0.582405912574511	6.26636917476146	17.801150283088	2.45234939819324e-05	0.0006636224136033099	100.64098828608499	96.7630644499644	93.431205055278	55.9876708969568	48.4644037414094	64.8513869525989	-1.71701553574469	down	GO:0005524,ATP binding	GO:0005829,cytosol	GO:0008756,o-succinylbenzoate-CoA ligase activity	GO:0009506,plasmodesma	GO:0009570,chloroplast stroma	GO:0009735,response to cytokinin	GO:0010030,positive regulation of seed germination	GO:0010214,seed coat development	GO:0033611,oxalate catabolic process	GO:0046686,response to cadmium ion	GO:0048046,apoplast	GO:0050203,oxalate-CoA ligase activity	GO:0050832,defense response to fungus
CsGy1G029820.1	1.74039694604317	5.7967149164542695	17.7909693225616	2.46550686039997e-05	0.000666374205735739	40.98843786091809	42.5830452448117	37.950186419781204	80.2430248144341	70.93052104996741	60.1831600009871	1.74039694604317	up	GO:0003735,structural constituent of ribosome	GO:0006412,translation	GO:0015934,large ribosomal subunit
CsGy5G000700.1	6.185814594360559	4.81190202398852	17.788100414642898	2.4692273149699e-05	0.000666571799869235	2.58771130408976	16.021425425322	5.2064717320880085	66.4236599306465	48.07356177575279	30.875936067505695	6.185814594360559	up	GO:0000272,polysaccharide catabolic process	GO:0004568,chitinase activity	GO:0005615,extracellular space	GO:0006032,chitin catabolic process
CsGy2G024040.1	1.94669327310655	3.78958872061457	17.7835902163097	2.4750876347591606e-05	0.0006673458776282919	8.882144205929698	10.9453302410615	8.34461907745612	21.013004946212998	16.936485178449498	16.3320588465185	1.94669327310655	up	GO:0016021,integral component of membrane
CsGy6G029740.1	3.74621966761172	1.3186234955414098	17.741157100967698	2.53091192244251e-05	0.000680751194772293	0.559505146830217	1.90353569409766	0.855858366918577	3.94875260734204	4.03870031178411	3.33793903432494	3.74621966761172	up
CsGy7G011630.1	1.74755466041723	5.99804303574791	17.7413713300076	2.5306269324891105e-05	0.000680751194772293	52.733360088748	41.4019013466241	44.861242732648705	86.5905036038576	85.985232444436	71.0504165877738	1.74755466041723	up	GO:0003723,RNA binding	GO:0003735,structural constituent of ribosome	GO:0005840,ribosome	GO:0006412,translation
CsGy5G027140.1	4.70746178087587	2.61337842061538	17.6939424872674	2.59451511869818e-05	0.000697018049599181	1.25888658036799	4.28295531171974	1.2124660198013202	13.1154997315289	10.292171762288598	6.79509017701864	4.70746178087587	up
CsGy5G025650.1	1.86293906715275	4.0563612665022095	17.6769917255174	2.61773938968678e-05	0.000702410985694776	13.4281235239252	9.834934419504581	11.054837239365	23.2694350075513	21.1054661454525	20.2660584226872	1.86293906715275	up	GO:0004846,urate oxidase activity	GO:0005777,peroxisome	GO:0006144,purine nucleobase metabolic process	GO:0007031,peroxisome organization	GO:0019628,urate catabolic process	GO:0055114,oxidation-reduction process
CsGy1G026170.1	1.7326163654595	6.013967224654549	17.67344860631	2.6226201579223802e-05	0.000702745666048947	48.7468859175827	48.5401601994903	44.3619920186129	95.6162238492108	72.0452023360198	77.7262946564237	1.7326163654595	up	GO:0003677,DNA binding	GO:0005634,nucleus	GO:0006355,regulation of transcription, DNA-templated
CsGy2G025960.1	0.573809213240382	4.3094023359380405	17.6715133568756	2.62528989065734e-05	0.000702745666048947	25.73723675419	23.794196176220797	24.8912141712153	15.0898760351999	13.028065521884198	14.663089329356	-1.74273953245341	down	GO:0000139,Golgi membrane	GO:0006486,protein glycosylation	GO:0008378,galactosyltransferase activity	GO:0016021,integral component of membrane
CsGy7G016680.1	1.83938248795328	5.06372863824674	17.6485732906587	2.65714520104157e-05	0.000710419948355215	24.478350173821998	26.173615793842806	19.970028561433498	50.0645419859437	41.0384063939354	38.3862988947369	1.83938248795328	up	GO:0005768,endosome	GO:0005802,trans-Golgi network	GO:0016021,integral component of membrane	GO:0020037,heme binding
CsGy1G006220.1	2.00408022588185	5.70629912084362	17.641978525689602	2.66637457839645e-05	0.000712033776635738	27.6140268310886	43.18646605984071	33.6704666560049	64.1921916268617	83.7734577607857	60.4315980348276	2.00408022588185	up	GO:0000287,magnesium ion binding	GO:0004012,phospholipid-translocating ATPase activity	GO:0005524,ATP binding	GO:0016021,integral component of membrane	GO:0045332,phospholipid translocation
CsGy1G019510.1	0.32353039824659696	2.2853166151370496	17.628295778771	2.68562647470719e-05	0.0007163169752753692	7.48338133885416	4.44158328622787	8.27329754687958	2.67951069783924	1.43308720740727	2.50345427574371	-3.0908996663670294	down	GO:0003676,nucleic acid binding	GO:0031047,gene silencing by RNA
CsGy5G022630.1	0.502537102525803	3.9171958517907406	17.6177902221908	2.70050274557844e-05	0.000719424255924829	15.6661441112461	23.3183122526963	20.540600806045802	9.8718815183551	10.1618911070697	9.65618077786859	-1.98990282503301	down	GO:0003677,DNA binding	GO:0005634,nucleus	GO:0006355,regulation of transcription, DNA-templated	GO:0008270,zinc ion binding
CsGy5G028180.1	2.72068198643728	1.86735025007465	17.593046854251803	2.73586832287372e-05	0.000727142480803167	1.39876286707554	2.37941961762208	2.06832438671989	6.0641557898467005	4.95066489831601	4.53006011801243	2.72068198643728	up	GO:0005623,cell	GO:0009055,electron transfer activity	GO:0015035,protein disulfide oxidoreductase activity	GO:0022900,electron transport chain	GO:0045454,cell redox homeostasis
CsGy6G026300.1	0.4906308407749461	4.61948602956354	17.592957631132894	2.73599668756775e-05	0.000727142480803167	29.2341439218789	42.8295531171974	26.3176447827462	16.0770641870354	15.633678626261101	16.2128467381497	-2.03819229631083	down	GO:0016021,integral component of membrane
CsGy2G005330.1	1.67912114745646	5.81101478043754	17.5899848268202	2.74027710289255e-05	0.00072741308143212	41.1935664353748	45.208972734819405	39.226841817101395	77.2827296008371	64.2283630228893	69.0238107455051	1.67912114745646	up	GO:0005829,cytosol	GO:0005886,plasma membrane	GO:0006886,intracellular protein transport
CsGy6G027690.1	0.6130269237465071	6.60778821150324	17.552999336632098	2.7940970234214697e-05	0.000740817781548775	117.775833407761	119.76412075364401	124.242106264347	67.410848082482	76.21418330302279	78.08393098153	-1.63124972372912	down	GO:0004675,transmembrane receptor protein serine/threonine kinase activity	GO:0005524,ATP binding	GO:0005886,plasma membrane	GO:0006468,protein phosphorylation	GO:0007178,transmembrane receptor protein serine/threonine kinase signaling pathway	GO:0016021,integral component of membrane
CsGy1G013520.1	37.8066237418271	-0.196187841798227	17.5477040304465	2.80188900519094e-05	0.000742001437502941	0.0699381433537772	0.0	0.0	3.38464509200746	0.911964586531897	0.35763632510624394	37.8066237418271	up	GO:0004553,hydrolase activity, hydrolyzing O-glycosyl compounds	GO:0005618,cell wall	GO:0010411,xyloglucan metabolic process	GO:0016762,xyloglucan:xyloglucosyl transferase activity	GO:0042546,cell wall biogenesis	GO:0048046,apoplast	GO:0071555,cell wall organization
CsGy5G000590.1	0.205034735235468	2.92330693337023	17.5408485565023	2.8120091999077398e-05	0.000743798115534316	5.94474218507106	11.262586190077801	18.6862410110556	2.82053757667289	1.04224524175074	3.4571511426936903	-4.87722238308339	down	GO:0005886,plasma membrane	GO:0008643,carbohydrate transport	GO:0016021,integral component of membrane
CsGy2G008010.1	1.94841388218189	3.29199207947994	17.5306587823167	2.8271194762886602e-05	0.000746760746932017	6.0846184717786205	7.61414277639064	6.20497316015968	12.4103653373607	11.855539624914696	13.9478166791435	1.94841388218189	up
CsGy6G006620.1	0.139882305542489	0.284159327416163	17.5287844600826	2.82990775476525e-05	0.000746760746932017	1.85979510806364	0.95176784704883	1.85435979499025	0.141026878833644	0.0	0.476848433474992	-7.14886701446491	down	GO:0005576,extracellular region	GO:0009405,pathogenesis
CsGy1G029090.1	0.11872792919141302	0.148842288935818	17.5242597368221	2.8366502151363398e-05	0.00074765515954031	1.1889484370142098	2.53804759213021	1.14114448922477	0.0	0.260561310437685	0.238424216737496	-8.422618054660111	down	GO:0005507,copper ion binding	GO:0005576,extracellular region	GO:0008447,L-ascorbate oxidase activity	GO:0016021,integral component of membrane	GO:0055114,oxidation-reduction process
CsGy1G002850.1	1.71266056396819	6.08930247810456	17.5158786269167	2.8491818971491997e-05	0.000750071522345134	43.641401452756995	56.6301868994054	50.35300058704289	90.1161755746987	88.8514068592505	78.3223551982675	1.71266056396819	up	GO:0005634,nucleus	GO:0006355,regulation of transcription, DNA-templated	GO:0032041,NAD-dependent histone deacetylase activity (H3-K14 specific)	GO:0070932,histone H3 deacetylation
CsGy3G009100.1	2.33588212629286	6.93630970749554	17.4833324087145	2.89837574559594e-05	0.0007621224336709701	50.215586928012	100.411507863652	69.9664214955937	184.886238150908	196.332947414795	132.921500831154	2.33588212629286	up	GO:0005525,GTP binding	GO:0005622,intracellular	GO:0006614,SRP-dependent cotranslational protein targeting to membrane	GO:0051301,cell division
CsGy1G006930.1	6.96451925712055	-0.398293831738833	17.4729905014562	2.9141856352362395e-05	0.000763858838606118	0.139876286707554	0.158627974508138	0.14264306115309602	1.12821503066915	1.43308720740727	0.7152726502124879	6.96451925712055	up
CsGy2G000520.1	1.6995860331382298	5.90809016789866	17.4717042285154	2.91615803779326e-05	0.000763858838606118	42.3125767290352	45.843484632852004	45.0752073243784	77.9878639950053	83.50989999527799	64.8513869525989	1.6995860331382298	up	GO:0000781,chromosome, telomeric region	GO:0005634,nucleus	GO:0005829,cytosol	GO:0006348,chromatin silencing at telomere	GO:0010485,H4 histone acetyltransferase activity	GO:0043967,histone H4 acetylation
CsGy3G012040.1	1.6526675002377098	7.12516352397879	17.465602125127802	2.9255334477066304e-05	0.000763858838606118	114.06911181001101	100.887391787176	100.349393521203	184.46315751440704	175.227481269343	161.770831056391	1.6526675002377098	up	GO:0000463,maturation of LSU-rRNA from tricistronic rRNA transcript (SSU-rRNA, 5.8S rRNA, LSU-rRNA)	GO:0002181,cytoplasmic translation	GO:0003723,RNA binding	GO:0003735,structural constituent of ribosome	GO:0022625,cytosolic large ribosomal subunit
CsGy4G009930.1	0.4568582612236121	3.95066774569752	17.466260519142402	2.92452042012312e-05	0.000763858838606118	21.820700726378497	24.7459640232696	16.1899874408764	11.987284700859801	8.728803899662442	7.86799915233737	-2.1888626842856698	down	GO:0006869,lipid transport
CsGy6G028220.1	9.32669008887226	5.6155625030986105	17.476441977859498	2.9088996791479998e-05	0.000763858838606118	3.0772783075662	22.525172380155606	3.20946887594466	86.1674229673567	121.812412629618	58.0562967755803	9.32669008887226	up	GO:0004601,peroxidase activity	GO:0005576,extracellular region	GO:0006979,response to oxidative stress	GO:0020037,heme binding	GO:0042744,hydrogen peroxide catabolic process	GO:0046872,metal ion binding	GO:0055114,oxidation-reduction process	GO:0098869,cellular oxidant detoxification
CsGy7G018810.1	8.02335284703261	6.727220494819652	17.466236384963	2.92455754757341e-05	0.000763858838606118	5.45517518159462	50.9195798171124	14.4069491764627	230.578946893008	215.744765042403	119.331320477117	8.02335284703261	up	GO:0009055,electron transfer activity	GO:0022900,electron transport chain
CsGy6G024010.1	2.15100921070148	5.911502087794981	17.4488650519129	2.951404445965969e-05	0.000769712471767826	30.632906788954397	50.602323868096114	33.663762432130696	93.3597937878725	89.76337144578241	62.943993218699	2.15100921070148	up	GO:0004672,protein kinase activity	GO:0005524,ATP binding	GO:0006468,protein phosphorylation	GO:0016021,integral component of membrane
CsGy7G005580.1	1.7914996108787	5.5680913464651	17.3953994593085	3.03559830014771e-05	0.0007907449871109058	29.723710925355306	39.974249576050894	32.3799748817528	65.4364717788109	63.576959746795104	53.0493882240929	1.7914996108787	up	GO:0004725,protein tyrosine phosphatase activity	GO:0035335,peptidyl-tyrosine dephosphorylation
CsGy1G010920.1	51.2648337199397	-1.05023781986508	17.3800841220436	3.06015760540647e-05	0.000796212302046131	0.0	0.0	0.0	0.42308063650093297	1.3028065521884198	0.238424216737496	51.2648337199397	up	GO:0016021,integral component of membrane
CsGy3G040470.1	1.69289687296173	6.50328529547693	17.3767311393676	3.06556095632451e-05	0.000796391199214172	69.93814335377719	71.6998444776785	60.3380148677597	119.59079325093	121.55185131918002	100.495807354855	1.69289687296173	up	GO:0005524,ATP binding	GO:0005978,glycogen biosynthetic process	GO:0008878,glucose-1-phosphate adenylyltransferase activity	GO:0009507,chloroplast	GO:0019252,starch biosynthetic process
CsGy7G004740.1	0.4862349684321721	3.17065309918018	17.3752267891985	3.06798834032189e-05	0.000796391199214172	10.071092642943901	13.6420058076999	11.7680525451304	5.21799451684484	5.86262948484791	5.9606054184374	-2.05661884669551	down
CsGy4G000550.1	1.7077639867917902	6.50599093573323	17.372525237180902	3.072352351328821e-05	0.000796596659650348	74.693937101834	63.7684457522716	62.4776607850561	129.180621011618	110.08715365992201	104.31059482265499	1.7077639867917902	up	GO:0006508,proteolysis	GO:0008233,peptidase activity
CsGy6G036940.1	0.4781500670534241	5.139731882870461	17.3608544047822	3.09127688944055e-05	0.000800572498034209	38.9555458480539	52.8231155112101	50.35300058704289	22.987381249884	16.4153625575741	28.372481791762	-2.0913936207568704	down
CsGy4G022220.1	1.75786941690852	4.71169079450208	17.3566998806746	3.09804178833928e-05	0.000800828216657945	20.5636325377377	18.7509369826835	17.3717138809992	36.414550383635294	29.3953545176826	33.9437404642671	1.75786941690852	up	GO:0000502,proteasome complex	GO:0061578,Lys63-specific deubiquitinase activity	GO:0070536,protein K63-linked deubiquitination
CsGy6G034760.1	0.39318842685109295	1.90674526475462	17.355837880382598	3.09944726422014e-05	0.000800828216657945	4.40610303128796	5.3933511332767	5.2064717320880085	2.11540318250466	1.69364851784495	2.02660584226872	-2.54330985275596	down	GO:0008270,zinc ion binding
CsGy1G015680.1	0.389362041852625	3.62257953871561	17.3320098989046	3.13855307644451e-05	0.000809057300561384	15.546130257251	17.5074522905142	18.7968607049798	8.011736986539331	3.57424977592894	8.55895253244263	-2.5683037700385403	down	GO:0004553,hydrolase activity, hydrolyzing O-glycosyl compounds	GO:0005618,cell wall	GO:0010411,xyloglucan metabolic process	GO:0016021,integral component of membrane	GO:0016762,xyloglucan:xyloglucosyl transferase activity	GO:0042546,cell wall biogenesis	GO:0048046,apoplast	GO:0071555,cell wall organization
CsGy3G012250.1	7.392917499712571	7.80595357933665	17.3323731668366	3.13795318479401e-05	0.000809057300561384	13.498061667279	111.515466079221	35.3041576353913	497.82488228276395	448.55629591847395	236.755247220334	7.392917499712571	up	GO:0016491,oxidoreductase activity	GO:0046872,metal ion binding	GO:0055114,oxidation-reduction process
CsGy4G012390.1	0.108385331511104	1.77215181487465	17.3129920778203	3.17012013175473e-05	0.000816251024224793	6.52536865119412	1.58627974508138	7.50181255063306	0.141026878833644	1.17252589696958	0.35763632510624394	-9.226340742405268	down	GO:0008152,metabolic process	GO:0016758,transferase activity, transferring hexosyl groups
CsGy4G018930.1	1.8960692493127	3.25131113588095	17.2749830551887	3.2341695027003304e-05	0.000831782140383067	6.50424733190128	6.34511898032553	6.56158081304242	13.5385803680299	11.9858202801335	11.4443624033998	1.8960692493127	up	GO:0004252,serine-type endopeptidase activity	GO:0006508,proteolysis	GO:0016021,integral component of membrane	GO:0046872,metal ion binding
CsGy4G013530.1	1.95079436311443	4.45961930626137	17.2454882288224	3.28476646371439e-05	0.0008438216890311468	16.4354636881376	13.4833778331918	14.4069491764627	33.423370283573696	31.267357252522203	22.292664264955892	1.95079436311443	up
CsGy7G004510.1	37.832131677432706	-1.29226092758621	17.2200529408271	3.3290379274856104e-05	0.000854210445420875	0.0	0.0	0.0	0.564107515334577	0.651403276094212	0.238424216737496	37.832131677432706	up
CsGy3G025970.1	0.341749533620704	4.2225837734140015	17.2169482689965	3.33448268134458e-05	0.000854624078489902	25.0378553206522	31.5669669271195	25.675751007557306	5.78210203217942	6.7745940713797985	15.378361979568501	-2.92611957478153	down
CsGy3G016810.1	0.5444879317650491	4.29718845104935	17.203365669475	3.35840831142822e-05	0.0008597679509555281	25.0378553206522	26.490871742859106	23.8927127431436	12.692419095028	11.855539624914696	16.3320588465185	-1.8365879970164496	down	GO:0004252,serine-type endopeptidase activity	GO:0006508,proteolysis	GO:0016021,integral component of membrane
CsGy1G008740.1	1.77209710125092	7.629488762790519	17.180091047874697	3.3998082126472996e-05	0.000869368389055154	144.282389738842	151.64834362978002	132.515403811226	301.515466946331	220.17430731984402	237.35130776217704	1.77209710125092	up	GO:0005773,vacuole	GO:0008270,zinc ion binding	GO:0016236,macroautophagy	GO:0043130,ubiquitin binding	GO:0051258,protein polymerization
CsGy6G004380.1	1.84115933962421	4.687905278253751	17.1721608134116	3.41403102401655e-05	0.000872005312411467	15.0367008210621	17.9249611194196	21.1824945812348	36.2439078602466	30.7462346316468	32.7833298014057	1.84115933962421	up	GO:0004674,protein serine/threonine kinase activity	GO:0005524,ATP binding	GO:0006468,protein phosphorylation	GO:0016021,integral component of membrane	GO:0030246,carbohydrate binding	GO:0048544,recognition of pollen
CsGy2G004530.1	1.6831317414678402	6.5560934903542805	17.1511136308877	3.452069644602561e-05	0.0008807122303815539	74.34424638506509	63.6098177777635	71.89210282116049	126.21905655611201	124.41802573399401	103.23768584733601	1.6831317414678402	up	GO:0003723,RNA binding	GO:0003735,structural constituent of ribosome	GO:0006412,translation	GO:0022625,cytosolic large ribosomal subunit
CsGy4G020480.1	5.35924244085988	0.970518966318066	17.139143935371802	3.47389222551312e-05	0.0008852668439370471	0.209814430061332	1.26902379606511	0.499250714035836	3.5256719708411097	2.08449048350148	3.81478746779994	5.35924244085988	up	GO:0030170,pyridoxal phosphate binding	GO:0034386,4-aminobutyrate:2-oxoglutarate transaminase activity
CsGy4G006540.1	0.434250734424831	4.90443484761176	17.119021442374102	3.51089155181179e-05	0.000893674198884695	51.1947209349649	29.822059207529996	42.4363106930461	15.371929792867201	14.5914333845103	23.7232095653809	-2.3028170610339	down	GO:0016021,integral component of membrane	GO:0016760,cellulose synthase (UDP-forming) activity	GO:0030244,cellulose biosynthetic process	GO:0071555,cell wall organization
CsGy4G024620.1	0.4146330725668789	2.92163508368234	17.1157291690982	3.51698266389997e-05	0.000894203870463415	11.0502266498968	8.56591062343947	10.9835157087884	2.82053757667289	5.602068174410219	4.2916359012749306	-2.41177095162544	down
CsGy7G020130.1	1.67613417312911	6.019438691453298	17.1126545549179	3.52268067115272e-05	0.0008946325012000391	46.5788034736156	50.126439944571715	48.498640792052704	87.5776917556931	85.8549517892171	69.8582955040863	1.67613417312911	up	GO:0000139,Golgi membrane	GO:0004571,mannosyl-oligosaccharide 1,2-alpha-mannosidase activity	GO:0005509,calcium ion binding	GO:0005783,endoplasmic reticulum	GO:0006491,N-glycan processing	GO:0016021,integral component of membrane
CsGy3G008940.1	0.132729544316604	-0.211542570976387	17.0992666923147	3.5475999998788794e-05	0.000899936118285543	1.25888658036799	0.95176784704883	0.927179897495125	0.141026878833644	0.130280655218842	0.119212108368748	-7.534117631072888	down	GO:0003779,actin binding	GO:0015629,actin cytoskeleton	GO:0030042,actin filament depolymerization
CsGy1G028210.1	5.298508880123481	0.411447907872556	17.0740025108705	3.5951088726056296e-05	0.000910951564106367	0.139876286707554	0.95176784704883	0.28528612230619205	2.25643006133831	2.21477113872032	1.66896951716247	5.298508880123481	up	GO:0005618,cell wall	GO:0016021,integral component of membrane	GO:0030599,pectinesterase activity	GO:0042545,cell wall modification	GO:0045330,aspartyl esterase activity	GO:0045490,pectin catabolic process
CsGy1G032870.1	0.5625210594794571	4.95819598161938	17.0572753864725	3.626915314640221e-05	0.0009169269578894287	42.032824155620105	33.7877585702335	42.1510245707399	19.3206824002093	23.841359905048197	23.3655732402746	-1.77771122191474	down
CsGy3G016670.1	0.5080429114903731	7.643476667363111	17.0587850947961	3.6240330458170395e-05	0.0009169269578894287	293.530387655803	293.62038081456404	207.40301091660197	160.911668749188	108.91462776295201	133.755985589735	-1.96833766869504	down	GO:0003677,DNA binding	GO:0003700,DNA binding transcription factor activity	GO:0005634,nucleus	GO:0006355,regulation of transcription, DNA-templated
CsGy3G028910.1	2.41862215412311	2.86596080215265	17.054092083817302	3.63300028989199e-05	0.000917425146817799	3.1472164509199705	4.44158328622787	5.06382867093491	10.5770159125233	11.9858202801335	7.987211260706119	2.41862215412311	up	GO:0005773,vacuole	GO:0005788,endoplasmic reticulum lumen	GO:0009408,response to heat	GO:0009506,plasmodesma	GO:0009860,pollen tube growth	GO:0016491,oxidoreductase activity	GO:0055114,oxidation-reduction process
CsGy4G022230.1	1.69885592586808	5.15884974580567	17.0458603297526	3.64878314676195e-05	0.000920368400525994	26.8544286561232	28.9960833442661	23.495523139362803	48.201576916551296	43.3012510944314	42.8288573252066	1.69885592586808	up	GO:0000502,proteasome complex	GO:0061578,Lys63-specific deubiquitinase activity	GO:0070536,protein K63-linked deubiquitination
CsGy1G004070.1	1.80231973392815	4.541686051665629	17.038495235283698	3.66296275503742e-05	0.000922901056630783	15.4563296811848	19.8284968135173	14.6922352987689	32.1541283740709	28.531463492926502	28.541882197754003	1.80231973392815	up	GO:0006855,drug transmembrane transport	GO:0015238,drug transmembrane transporter activity	GO:0015297,antiporter activity	GO:0016021,integral component of membrane
CsGy2G018160.1	0.5839505696323609	7.497604824550849	16.960565881191002	3.81643240786408e-05	0.000960483180931751	247.65096561572497	224.29995595450802	211.539659690042	114.23177185525199	143.43900139594498	141.385560525335	-1.7124737126801202	down	GO:0004506,squalene monooxygenase activity	GO:0016021,integral component of membrane	GO:0050660,flavin adenine dinucleotide binding	GO:0055114,oxidation-reduction process
CsGy1G024010.1	0.425866076938141	4.23406291837434	16.9523678075205	3.83294839559375e-05	0.000963552235906984	19.5826801390576	29.822059207529996	28.7425768223489	9.73085463952146	15.112556005385699	8.34484758581236	-2.34815603813697	down
CsGy1G029340.1	3.11893239783293	4.77224635543388	16.9321900950305	3.87390547971956e-05	0.000970565667267266	6.85393804867016	21.4147765585987	11.9106956062835	50.34659574361101	40.126441807403495	33.4986024516182	3.11893239783293	up	GO:0004674,protein serine/threonine kinase activity	GO:0005524,ATP binding	GO:0006468,protein phosphorylation	GO:0016021,integral component of membrane	GO:0030246,carbohydrate binding
CsGy3G032180.1	0.560869456887481	4.49290033756035	16.9325292079891	3.8732135204541e-05	0.000970565667267266	25.5973604674824	29.0289193349893	30.8966296888218	16.6748771264113	13.9400301084161	17.2857557134685	-1.78294608080364	down	GO:0003700,DNA binding transcription factor activity	GO:0006355,regulation of transcription, DNA-templated
CsGy6G006380.1	1.8265023466159296	5.59189675553208	16.934390065826303	3.86941865492766e-05	0.000970565667267266	33.7101850965206	35.3740383153149	33.0931901875183	77.705810237338	53.936191260600786	54.956781957992796	1.8265023466159296	up	GO:0008865,fructokinase activity	GO:0046835,carbohydrate phosphorylation
CsGy6G013730.1	1.92445720052253	4.40856077143311	16.9178552803721	3.90326957250436e-05	0.000976824971130216	16.3655255447839	13.166121884175501	13.6224123401207	32.859262768239105	28.4011828377076	22.292664264955892	1.92445720052253	up
CsGy1G022030.1	0.552383203369897	8.79970573180613	16.906797692874	3.92607322232115e-05	0.000981430277032701	651.75355791385	532.672738398329	536.694517588524	284.169160849793	293.652596863271	372.895474977444	-1.81033745034127	down	GO:0000145,exocyst	GO:0006887,exocytosis
CsGy3G017950.1	0.476155307351684	4.0730967284802	16.9027566950156	3.93444019435484e-05	0.000982420464207438	18.2538554153358	29.0289193349893	20.4692792754693	12.2693384585271	9.24992652053781	10.4906655364498	-2.1001551060343604	down	GO:0009733,response to auxin
CsGy2G012290.1	2.77864892360217	4.23451263914015	16.8924394605353	3.9558836424557e-05	0.0009866699492111536	8.67232977586837	14.1178897312243	7.34611764938445	39.7695798310877	22.929395318516306	20.1468463143184	2.77864892360217	up	GO:0009807,lignan biosynthetic process	GO:0046686,response to cadmium ion	GO:0050664,oxidoreductase activity, acting on NAD(P)H, oxygen as acceptor	GO:0055114,oxidation-reduction process
CsGy3G033130.1	0.5664582868720861	8.75203613151478	16.8869319153359	3.96737863937706e-05	0.000988431384366813	560.064651977048	596.5998121251081	493.901599242595	299.259036884993	277.367514960915	358.113173539719	-1.7653550546888102	down	GO:0004842,ubiquitin-protein transferase activity	GO:0016567,protein ubiquitination	GO:0016874,ligase activity
CsGy4G010310.1	1.7468536850241203	7.29806192512568	16.8811664398205	3.97944794732681e-05	0.000990331811713093	131.483709505101	103.901323302831	107.83815423174102	218.30960843448105	208.31876769492905	173.569491845863	1.7468536850241203	up	GO:0003723,RNA binding	GO:0003735,structural constituent of ribosome	GO:0006412,translation	GO:0015935,small ribosomal subunit
CsGy3G034490.1	0.563827994596175	5.11627550105761	16.8723255431146	3.99802700129323e-05	0.000993846221570082	45.73954575337029	43.781320964246206	42.507632223622714	20.0258167943775	25.795569733330804	28.4916939001308	-1.7735905446061102	down
CsGy5G025370.1	0.568155485354359	4.530893800124541	16.8686742576368	4.00572556026909e-05	0.0009946510973594669	28.5347624883411	26.649499717367203	32.0233672288701	15.371929792867201	15.7639592814799	18.477876797155893	-1.76008157234687	down
CsGy2G022750.1	0.514966622063619	4.93594162074006	16.8650437725473	4.01339503788998e-05	0.000995092701195059	41.8929478689125	30.7738270545788	46.9295671193686	20.589924309712107	17.8484497649814	23.3655732402746	-1.94187342859759	down	GO:0000159,protein phosphatase type 2A complex	GO:0005737,cytoplasm	GO:0007165,signal transduction	GO:0019888,protein phosphatase regulator activity	GO:0043666,regulation of phosphoprotein phosphatase activity
CsGy3G017390.1	2.13491072593584	4.07863673594989	16.8636093204986	4.01642941553302e-05	0.000995092701195059	9.02202049263726	14.7524016292569	8.843869791491963	25.243811311222306	23.5807985946105	19.669997880843397	2.13491072593584	up
CsGy7G000660.1	1.99300542133348	3.65828499154478	16.851129516625	4.042926156533089e-05	0.0010005456985391198	7.13369062208527	9.834934419504581	8.34461907745612	15.795010429368201	19.6723789380452	14.4246651126185	1.99300542133348	up	GO:0016021,integral component of membrane
CsGy7G015480.1	0.29248390149784004	5.07054749340062	16.8483012066617	4.048955522206621e-05	0.00100092694272908	34.969071676888596	57.42332677194611	62.1923746627499	11.987284700859801	7.94711996834939	25.1537548658058	-3.41899159194369	down	GO:0005634,nucleus	GO:0005737,cytoplasm	GO:0006995,cellular response to nitrogen starvation	GO:0009055,electron transfer activity	GO:0015035,protein disulfide oxidoreductase activity	GO:0022900,electron transport chain	GO:0045454,cell redox homeostasis
CsGy5G025480.1	0.5639680581851411	4.13306912511	16.8449647388152	4.0560797966334703e-05	0.00100157771102252	23.848906883638	20.4630087115499	21.753066825847203	12.2693384585271	13.6794687979785	11.4443624033998	-1.77315006672189	down	GO:0005737,cytoplasm	GO:0006629,lipid metabolic process	GO:0009249,protein lipoylation	GO:0016021,integral component of membrane	GO:0016627,oxidoreductase activity, acting on the CH-CH group of donors	GO:0016874,ligase activity	GO:0033819,lipoyl(octanoyl) transferase activity	GO:0055114,oxidation-reduction process
CsGy6G014370.1	3.5430856187153306	3.9084792949476497	16.8345552901506	4.07838791667175e-05	0.00100597227617198	2.72758759079731	9.5176784704883	7.77404683284374	30.3207789492335	17.9787304202003	21.815815831480894	3.5430856187153306	up	GO:0004672,protein kinase activity	GO:0004842,ubiquitin-protein transferase activity	GO:0005524,ATP binding	GO:0006468,protein phosphorylation	GO:0016567,protein ubiquitination
CsGy2G017090.1	0.500513942790758	5.58272690118737	16.8275508680969	4.093468225656471e-05	0.0010085762927700302	57.9087826969275	82.8038026932482	50.35300058704289	36.102880981412895	30.8765152868656	28.372481791762	-1.99794633976471	down	GO:0016874,ligase activity
CsGy5G005060.1	1.9366174951173705	3.28097748892579	16.8100234837143	4.1314502561138786e-05	0.00101568994278751	5.59505146830217	6.5037469548336695	7.488760710537549	12.692419095028	12.7675042114466	12.5172713787185	1.9366174951173705	up	GO:0005634,nucleus	GO:0006397,mRNA processing	GO:0008380,RNA splicing	GO:0034477,U6 snRNA 3'-end processing	GO:0090503,RNA phosphodiester bond hydrolysis, exonucleolytic	GO:1990838,poly(U)-specific exoribonuclease activity, producing 3' uridine cyclic phosphate ends
CsGy6G020800.1	5.19450245768908	7.3005548742316995	16.8116767139309	4.12785260653644e-05	0.00101568994278751	15.8759585413074	99.6183679911109	37.58644661384079	309.412972161016	270.332359579098	213.628098196796	5.19450245768908	up	GO:0005524,ATP binding	GO:0016021,integral component of membrane	GO:0016887,ATPase activity
CsGy3G032870.1	2.72385339695578	1.80805903985994	16.799742092854302	4.15389480081303e-05	0.00102008310868424	1.67851544049065	2.37941961762208	1.56907367268406	5.21799451684484	5.86262948484791	3.81478746779994	2.72385339695578	up	GO:0016020,membrane
CsGy3G041110.1	2.18319087319461	5.52433328098908	16.7935075468662	4.1675646382366214e-05	0.00102231415075248	20.0023089991803	33.4705026212172	33.307154779248	79.2571059045081	54.327033226257285	55.4336303914678	2.18319087319461	up	GO:0008270,zinc ion binding	GO:0016491,oxidoreductase activity	GO:0055114,oxidation-reduction process
CsGy6G005670.1	0.36138329075543896	1.50262411443812	16.7772418777406	4.20344196071824e-05	0.00102998185538566	3.9864741711653	3.33118746467091	3.7800411205570494	1.5512956671700902	1.43308720740727	1.07290897531873	-2.7671450938132502	down	GO:0000977,RNA polymerase II regulatory region sequence-specific DNA binding	GO:0003700,DNA binding transcription factor activity	GO:0005634,nucleus	GO:0045944,positive regulation of transcription by RNA polymerase II	GO:0046983,protein dimerization activity
CsGy3G012610.1	1.7947052860561397	5.34912766007828	16.7711150489849	4.21703632168863e-05	0.00103217865972572	31.681978939261107	25.5391038958103	29.7410782504205	50.910703258945595	61.362188608074796	44.466116421543	1.7947052860561397	up	GO:0000028,ribosomal small subunit assembly	GO:0003723,RNA binding	GO:0003735,structural constituent of ribosome	GO:0006412,translation	GO:0022627,cytosolic small ribosomal subunit
CsGy2G022510.1	0.5833606430727071	6.05363374122572	16.7580763023076	4.24611432248761e-05	0.0010370192460331699	92.87785437381606	74.87240396784131	82.6573746463846	47.2440044092708	43.644019498312204	55.3144182830991	-1.71420546084965	down	GO:0005524,ATP binding	GO:0006754,ATP biosynthetic process	GO:0008553,proton-exporting ATPase activity, phosphorylative mechanism	GO:0016021,integral component of membrane	GO:0120029,proton export across plasma membrane
CsGy3G017310.1	0.564561349283867	4.43519987810849	16.759803943011	4.2422499175794796e-05	0.0010370192460331699	26.226803757666396	27.125383640891695	28.528612230619196	13.679607246863501	17.9787304202003	14.543877220987303	-1.7712866834906	down	GO:0005506,iron ion binding	GO:0008610,lipid biosynthetic process	GO:0016021,integral component of membrane	GO:0016491,oxidoreductase activity	GO:0055114,oxidation-reduction process
CsGy1G010950.1	0.0174514767903921	-0.736077831577237	16.7322032380794	4.3044126460128397e-05	0.00105010714639819	0.279752573415109	1.26902379606511	0.7845368363420291	0.0	0.0	0.0	-57.3017408217597	down	GO:0004713,protein tyrosine kinase activity	GO:0005524,ATP binding	GO:0016021,integral component of membrane	GO:0018108,peptidyl-tyrosine phosphorylation
CsGy2G018830.1	0.492259576254939	3.0703696679324	16.7293820216839	4.3108179948848704e-05	0.0010505204333327099	11.6796699400808	11.7384701136022	9.3431205055278	4.93594075917755	5.34150686397254	5.72218120169991	-2.03144854511089	down	GO:0004672,protein kinase activity	GO:0005524,ATP binding	GO:0006468,protein phosphorylation	GO:0046983,protein dimerization activity
CsGy1G016880.1	2.26957144010218	6.136439321671442	16.7267607241699	4.316778031600221e-05	0.0010508244164696696	27.1359996212655	58.5337225935031	43.720098243424	108.73172358074	98.1013333797883	85.7135059171298	2.26957144010218	up	GO:0008643,carbohydrate transport	GO:0016021,integral component of membrane	GO:0022857,transmembrane transporter activity	GO:0055085,transmembrane transport
CsGy2G016110.1	0.507197652219072	6.385893929607849	16.687700621428498	4.406576715288661e-05	0.00107151415046354	100.15142128260901	143.716944904373	88.5100194454962	57.6799934429605	47.943281120534	62.5863568935927	-1.97161795924101	down	GO:0003677,DNA binding	GO:0005634,nucleus	GO:0006355,regulation of transcription, DNA-templated	GO:0009611,response to wounding	GO:0009788,negative regulation of abscisic acid-activated signaling pathway
CsGy3G030640.1	1.68779649805826	6.82344172855664	16.683132966575197	4.4171996057093896e-05	0.0010729271983454	86.933112188745	85.6591062343947	79.9514357763104	149.62951844249702	156.46706691783	120.16580523569799	1.68779649805826	up	GO:0003735,structural constituent of ribosome	GO:0005840,ribosome	GO:0006412,translation
CsGy1G011880.1	26.8601991534728	3.81477195853246	16.673446466348697	4.43981254861375e-05	0.00107646683548279	0.279752573415109	2.85530354114649	0.0713215305765481	37.0900691332484	38.041951323902005	6.914302285387389	26.8601991534728	up	GO:0004097,catechol oxidase activity	GO:0046148,pigment biosynthetic process	GO:0046872,metal ion binding	GO:0055114,oxidation-reduction process
CsGy4G008220.1	4.15285555582232	6.152726037892518	16.672756612454	4.441427431357829e-05	0.00107646683548279	8.18276277239193	39.974249576050894	34.876228451932	119.449766372097	122.854657871368	101.687928438542	4.15285555582232	up	GO:0002229,defense response to oomycetes	GO:0009620,response to fungus	GO:0009751,response to salicylic acid	GO:0010150,leaf senescence	GO:0033759,flavone synthase activity	GO:0034785,salicylate 5-hydroxylase activity	GO:0042742,defense response to bacterium	GO:0046872,metal ion binding	GO:0051553,flavone biosynthetic process	GO:0055114,oxidation-reduction process
CsGy4G019080.1	2.57121961881888	4.81324257530891	16.666121768907498	4.45698915700289e-05	0.00107906562674105	11.819546226788301	24.111452125237	11.6967310145539	49.5004344706091	38.9539159104339	32.664117693037	2.57121961881888	up	GO:0001666,response to hypoxia	GO:0005634,nucleus	GO:0005737,cytoplasm	GO:0006629,lipid metabolic process	GO:0009625,response to insect	GO:0009816,defense response to bacterium, incompatible interaction	GO:0009862,systemic acquired resistance, salicylic acid mediated signaling pathway	GO:0010105,negative regulation of ethylene-activated signaling pathway	GO:0010150,leaf senescence	GO:0010225,response to UV-C	GO:0010310,regulation of hydrogen peroxide metabolic process	GO:0010618,aerenchyma formation	GO:0010942,positive regulation of cell death	GO:0016787,hydrolase activity	GO:0031348,negative regulation of defense response	GO:0071327,cellular response to trehalose stimulus	GO:0080142,regulation of salicylic acid biosynthetic process	GO:0080151,positive regulation of salicylic acid mediated signaling pathway	GO:1900367,positive regulation of defense response to insect	GO:1900426,positive regulation of defense response to bacterium	GO:1901183,positive regulation of camalexin biosynthetic process	GO:2000022,regulation of jasmonic acid mediated signaling pathway
CsGy1G007640.1	0.101256982756809	6.270942916995209	16.6562772052829	4.48018020635163e-05	0.0010835038854797	238.838759553149	31.5669669271195	145.852530029041	5.50004827451213	28.4011828377076	8.22563547744361	-9.87586211611418	down	GO:0004497,monooxygenase activity	GO:0005506,iron ion binding	GO:0016705,oxidoreductase activity, acting on paired donors, with incorporation or reduction of molecular oxygen	GO:0020037,heme binding	GO:0055114,oxidation-reduction process
CsGy6G035000.1	0.403170165747604	5.57273970435631	16.6460504564875	4.504400065199311e-05	0.00108818106883872	59.867050710833304	89.7834335716063	53.134540279528295	32.5772090105718	16.806204523230697	32.187269259562	-2.4803422598140097	down
CsGy6G020130.1	7.553544663685349	6.473616112924758	16.6212901951559	4.56358603442464e-05	0.00110128616229005	4.61591746134929	43.781320964246206	14.264306115309598	232.553323196679	123.37578049224399	115.397320900948	7.553544663685349	up	GO:0008152,metabolic process	GO:0016787,hydrolase activity
CsGy3G010370.1	1.80312809095449	4.5983937690356385	16.616732326328098	4.57456589842373e-05	0.00110155151623167	18.7453107486828	16.3386813743383	16.375922671089498	30.4393825543326	36.166040169405896	26.4902418127279	1.80312809095449	up	GO:0006633,fatty acid biosynthetic process	GO:0048037,cofactor binding
CsGy6G030570.1	0.437420096336664	3.51886569055428	16.6170714614336	4.5737480112698797e-05	0.00110155151623167	11.539793653373199	20.3043807370417	15.2628075433813	6.487236426347638	7.94711996834939	5.9606054184374	-2.28613181784483	down
CsGy1G028000.1	3.1431458223479103	0.899067986091558	16.6103921421508	4.589883527993061e-05	0.00110404771205166	0.7693195768915491	1.26902379606511	0.641893775188933	2.39745694017195	2.73589375959569	2.7418784924812	3.1431458223479103	up
CsGy5G005070.1	6.54737350846604	2.5851684365352403	16.5895910800439	4.64050111973031e-05	0.0011150204091352	0.4196288601226629	3.648443413687181	0.998501428071673	13.679607246863501	9.24992652053781	8.34484758581236	6.54737350846604	up	GO:0016021,integral component of membrane	GO:0016301,kinase activity	GO:0016310,phosphorylation
CsGy5G007830.1	1.7619318356202	8.38904569325808	16.5844744761446	4.65303770452584e-05	0.0011168292221261304	240.866965710409	258.246342499249	229.01343468129602	436.478189990129	489.985544278066	356.205779805819	1.7619318356202	up	GO:0005840,ribosome	GO:0042254,ribosome biogenesis
CsGy2G011050.1	1.80266882281706	3.59263565102609	16.576489776052494	4.6726697013894396e-05	0.00112033536560841	8.53245348916082	9.04179454696389	8.05933295514993	16.0770641870354	15.894239936698801	14.0670287875123	1.80266882281706	up	GO:0016021,integral component of membrane
CsGy2G016210.1	1.6898960378978	5.14703512832891	16.5617815418468	4.7090511250673e-05	0.00112667605236693	27.275875907973102	27.2840116153998	24.249320396026306	45.128601226766214	48.4644037414094	39.4592078700556	1.6898960378978	up	GO:0005634,nucleus	GO:0005829,cytosol
CsGy4G007420.1	6.62078714908929	5.63241251627232	16.5617131654488	4.70922092028872e-05	0.00112667605236693	4.50877222573131	27.5842943711437	7.32543440551725	125.068277224829	86.8850809300325	47.0577876574796	6.62078714908929	up	GO:0004364,glutathione transferase activity
CsGy1G027540.1	0.559378740117282	10.111373858104	16.536001422397	4.77350778747929e-05	0.00114083254710839	1310.99049716655	1701.28502659978	1243.34824254096	799.4813761079289	794.842277490157	785.846218366787	-1.78769754422618	down	GO:0015299,solute:proton antiporter activity	GO:0016021,integral component of membrane	GO:1902600,proton transmembrane transport
CsGy2G006490.1	2.8281668414472803	2.0275287408579703	16.5288069999825	4.79165342771284e-05	0.0011439431277424099	1.32882472372177	3.01393151565463	2.13964591729644	6.91031706284857	5.34150686397254	5.36454487659366	2.8281668414472803	up
CsGy4G025260.1	0.578060275598883	5.14404810374758	16.5266358691781	4.7971430249007895e-05	0.00114402882533944	47.6278756239223	41.4019013466241	44.21934895745979	23.410461886385	23.7110792498293	29.9222392005558	-1.7299234045515002	down	GO:0005319,lipid transporter activity	GO:0006869,lipid transport	GO:0016021,integral component of membrane
CsGy6G010360.1	1.93633874754836	7.1542385800947	16.513251110041402	4.83112566495832e-05	0.00115090213757736	70.1479577838385	111.832722028238	109.12194178211901	201.52740985327802	164.935309507054	196.580766700066	1.93633874754836	up	GO:0003677,DNA binding	GO:0005634,nucleus	GO:0006355,regulation of transcription, DNA-templated	GO:0010016,shoot system morphogenesis
CsGy5G008750.1	1.70783440264754	4.820557587343179	16.4846582246279	4.90453335160562e-05	0.00116714284604164	22.4501440165625	18.8767289664685	20.7545653977755	37.2310960120821	37.6511093582455	31.710420826087	1.70783440264754	up	GO:0003735,structural constituent of ribosome	GO:0004784,superoxide dismutase activity	GO:0005840,ribosome	GO:0006412,translation	GO:0019430,removal of superoxide radicals	GO:0046872,metal ion binding	GO:0055114,oxidation-reduction process
CsGy6G022550.1	0.503875210382031	7.588779296456798	16.481356425337502	4.91308210919913e-05	0.00116793075555354	240.44733685028598	308.848666367345	218.029918972507	127.62932534444799	99.7949818976333	158.909740455541	-1.9846183725566	down	GO:0016021,integral component of membrane
CsGy7G012280.1	1.8430350685031296	4.586873418340621	16.4505130512926	4.99366657429617e-05	0.00118582297416034	19.8255753109253	13.6420058076999	16.6179166243357	30.0387251915662	34.6925659588808	28.4390021482318	1.8430350685031296	up	GO:0004298,threonine-type endopeptidase activity	GO:0005634,nucleus	GO:0005737,cytoplasm	GO:0005839,proteasome core complex	GO:0051603,proteolysis involved in cellular protein catabolic process
CsGy7G016370.1	0.468758404375119	5.20538502723273	16.4435934886459	5.01192707441738e-05	0.00118889308409956	50.77509207484221	41.5605293211323	56.8432598695088	16.2180910658691	23.059675973735104	30.6375118507682	-2.13329508477412	down	GO:0016757,transferase activity, transferring glycosyl groups
CsGy5G001390.1	0.5466327525823	7.23299776530843	16.4226688629864	5.06755601009283e-05	0.0012008115187359199	162.606183297532	245.23884858958198	175.237000626579	111.411234278579	103.703401554199	103.23768584733601	-1.8293817837954096	down	GO:0005773,vacuole	GO:0008289,lipid binding	GO:0016021,integral component of membrane
CsGy6G018420.1	2.0398846732915	5.60065131955036	16.401576014470805	5.12426058512756e-05	0.0012129592624965401	36.0181438271952	35.3740383153149	24.320641926602892	68.9621437496521	49.115807017503606	76.7725977894737	2.0398846732915	up	GO:0005375,copper ion transmembrane transporter activity	GO:0016021,integral component of membrane	GO:0035434,copper ion transmembrane transport
CsGy2G017770.1	0.545340498414815	6.61214271773319	16.394166067959002	5.14433205754538e-05	0.00121641904792308	116.237194253978	156.407182865024	106.62568821193899	66.2826330518128	62.404433849825494	77.7262946564237	-1.83371673827046	down	GO:0004842,ubiquitin-protein transferase activity	GO:0016567,protein ubiquitination
CsGy3G005610.1	1.88611878120383	5.3404989553865185	16.3844879528389	5.17066646967957e-05	0.00122135085742495	30.353154215539302	32.3601067996602	21.539102234117497	53.1671333202839	59.147417469354494	46.0158738303367	1.88611878120383	up	GO:0003955,NAD(P)H dehydrogenase (quinone) activity	GO:0005737,cytoplasm	GO:0005886,plasma membrane	GO:0010181,FMN binding	GO:0055114,oxidation-reduction process
CsGy1G025600.1	0.28297441118356603	1.30266896034403	16.3785004887165	5.18702635083722e-05	0.0012234310456021198	3.5668453110426404	2.37941961762208	3.92268418171014	0.564107515334577	0.7816839313130541	1.43054530042498	-3.5338884382422	down	GO:0005886,plasma membrane	GO:0008643,carbohydrate transport	GO:0016021,integral component of membrane
CsGy3G040100.1	2.23836565895856	3.55591776014041	16.3772511529085	5.190446538432179e-05	0.0012234310456021198	8.112824629038151	6.34511898032553	6.989509996501711	17.064252338871	20.1935015589206	11.2059381866623	2.23836565895856	up
CsGy3G032900.1	4.158646669495259	1.8231086508638	16.3738722127987	5.19970810553005e-05	0.00122431986628415	0.4196288601226629	2.0621636686058	1.71171673383715	6.20518266868035	5.08094555353485	5.48375698496241	4.158646669495259	up	GO:0009691,cytokinin biosynthetic process	GO:0016787,hydrolase activity
CsGy2G011380.1	1.89078630920352	5.5797209766226	16.3550973428421	5.25147295118935e-05	0.0012352040492154	32.2414840860913	38.3879698309695	28.671255291772297	70.5134394168221	68.5276246451111	48.16169178097421	1.89078630920352	up	GO:0005509,calcium ion binding	GO:0032440,2-alkenal reductase [NAD(P)] activity	GO:0055114,oxidation-reduction process
CsGy3G002620.1	1.72354291489492	5.462445304075088	16.3344120621156	5.30910526926659e-05	0.00124739533388638	33.850061383228194	35.532666289823	27.6727538637007	62.0518266868035	52.11226208753701	52.691751898986595	1.72354291489492	up	GO:0005777,peroxisome
CsGy5G000730.1	11.3938265000933	8.58110245324826	16.332489993110098	5.31449263248749e-05	0.00124739533388638	7.273566908792829	139.589603635646	38.7962024154802	899.592267612447	721.990898459643	491.383131363635	11.3938265000933	up	GO:0000272,polysaccharide catabolic process	GO:0004568,chitinase activity	GO:0005615,extracellular space	GO:0006032,chitin catabolic process
CsGy3G003170.1	1.93659917234183	4.19613273677776	16.3149038607096	5.3640407295135e-05	0.00125571852224662	11.9594225134959	14.4351456802406	11.054837239365	26.2309994630578	26.968095630300397	18.8355131222622	1.93659917234183	up	GO:0016021,integral component of membrane	GO:0016192,vesicle-mediated transport
CsGy5G010930.1	0.2722487168546689	0.852267800466646	16.315893793594597	5.36123934234721e-05	0.00125571852224662	2.4478350173822	2.37941961762208	2.35361050902609	0.282053757667289	0.52112262087537	1.07290897531873	-3.67311189398118	down
CsGy6G015620.1	0.21589462291614894	1.6055263473103898	16.3139123944928	5.3668479312092e-05	0.00125571852224662	3.5745385068115496	2.99870323010185	6.49539443266739	1.68597633645622	0.7039063801474049	0.4835243115436421	-4.63188932865821	down	GO:0032981,mitochondrial respiratory chain complex I assembly
CsGy2G009160.1	2.3994204167191	4.83401947471457	16.304850739379	5.392573326714461e-05	0.00125881574255547	11.190102936604301	24.9045919977777	14.6209137681924	44.8465474690989	41.4292483595919	34.0946629934619	2.3994204167191	up	GO:0004649,poly(ADP-ribose) glycohydrolase activity	GO:0005975,carbohydrate metabolic process	GO:0016021,integral component of membrane
CsGy4G000590.1	0.5617924709518399	8.30228693020954	16.3039474312152	5.39514454134113e-05	0.00125881574255547	351.162075428763	391.82378727306195	468.61134110780404	197.152191964343	235.891626126755	247.570884964197	-1.78001673519353	down	GO:0005506,iron ion binding	GO:0009055,electron transfer activity	GO:0009535,chloroplast thylakoid membrane	GO:0015979,photosynthesis	GO:0020037,heme binding	GO:0022900,electron transport chain	GO:0031361,integral component of thylakoid membrane
CsGy7G012370.1	0.5628888574151121	3.65371434484693	16.3032883060005	5.39702148122267e-05	0.00125881574255547	16.1557111147225	16.3386813743383	14.834878359922	8.88469336651959	8.85908455488128	8.82169601928735	-1.77654964532818	down	GO:0016021,integral component of membrane
CsGy3G040600.1	0.57947808517316	5.82353652667675	16.2618478625467	5.5163562743370606e-05	0.0012853052477029	82.66688544416459	61.2303981601414	69.8237784344406	41.3208754982578	38.041951323902005	44.7045406382805	-1.72569079933571	down	GO:0004601,peroxidase activity	GO:0005525,GTP binding	GO:0005737,cytoplasm	GO:0006979,response to oxidative stress	GO:0020037,heme binding	GO:0042744,hydrogen peroxide catabolic process	GO:0043022,ribosome binding	GO:0046872,metal ion binding	GO:0055114,oxidation-reduction process	GO:0098869,cellular oxidant detoxification
CsGy3G034890.1	1.8451791593967304	5.04715915456825	16.2471307485935	5.55937223829853e-05	0.00129397580552798	24.058721313699397	21.5734045331068	23.678748151414	51.615837653113786	43.1228968774368	33.6178145599869	1.8451791593967304	up	GO:0003723,RNA binding	GO:0003735,structural constituent of ribosome	GO:0006412,translation	GO:0015935,small ribosomal subunit
CsGy5G028860.1	0.4638566330201721	5.33037237031018	16.2408982846552	5.57769033809689e-05	0.00129688570551496	61.9651950114466	43.4640650152299	57.8417612975805	16.782198581203698	30.7462346316468	28.253269683393306	-2.1558385259880803	down	GO:0051513,regulation of monopolar cell growth
CsGy6G007010.1	1.8421855585086295	3.93590258409965	16.2269774139045	5.6188252629747496e-05	0.00130508922618553	9.65146378282125	12.3729820116348	10.270300403022901	21.8591662192149	20.063220903701698	17.047331496731	1.8421855585086295	up
CsGy3G009530.1	0.5999274103379201	5.2770545270364915	16.2143649428502	5.65635734544365e-05	0.00131151979673224	44.270844742941	51.0782077916206	49.21185609781821	28.4874295243961	26.446973009425	31.5912087177182	-1.66686832901456	down	GO:0003777,microtubule motor activity	GO:0005524,ATP binding	GO:0005874,microtubule	GO:0007018,microtubule-based movement	GO:0008017,microtubule binding	GO:0032886,regulation of microtubule-based process	GO:0048364,root development
CsGy6G011840.1	0.5614197135156279	4.60166488053176	16.2137229591088	5.6582744840632e-05	0.00131151979673224	27.695504768095798	36.0085502133474	28.885219883502003	18.897601763708305	15.894239936698801	16.9281193883622	-1.78119858623768	down	GO:0016301,kinase activity	GO:0016310,phosphorylation	GO:0016787,hydrolase activity
CsGy0G001070.1	34.3025043854044	-1.36104687617319	16.1938949574708	5.717809169737951e-05	0.0013234213459146801	0.0	0.0	0.0	0.564107515334577	0.260561310437685	0.476848433474992	34.3025043854044	up	GO:0016021,integral component of membrane	GO:0016301,kinase activity	GO:0016310,phosphorylation
CsGy3G041880.1	1.75334427847246	5.44223394958297	16.1926753816128	5.7214915125201906e-05	0.0013234213459146801	37.067215977501895	29.1875473094975	28.0293615165834	59.5133428677979	49.115807017503606	57.102599908630296	1.75334427847246	up	GO:0016021,integral component of membrane
CsGy1G021700.1	2.52280853796102	5.89405747372205	16.1729075723668	5.7815114273436404e-05	0.0013345356294711	21.0513811494869	49.4919280465392	31.096187331375	105.911186004067	80.64372558046341	68.6661744203989	2.52280853796102	up	GO:0004672,protein kinase activity	GO:0005524,ATP binding	GO:0006468,protein phosphorylation	GO:0016021,integral component of membrane
CsGy2G010300.1	1.62053458290263	6.9185768785352	16.1742972506197	5.77727140821675e-05	0.0013345356294711	92.7379780871085	96.6044364754563	87.44019648684791	157.527023657181	156.336786262611	134.471258239948	1.62053458290263	up	GO:0005524,ATP binding	GO:0005871,kinesin complex	GO:0007018,microtubule-based movement	GO:0008017,microtubule binding	GO:0008574,ATP-dependent microtubule motor activity, plus-end-directed	GO:0009524,phragmoplast	GO:0016021,integral component of membrane
CsGy0G001050.1	9.39638978022443	-0.6349642795012889	16.166872924417902	5.79995995034255e-05	0.00133740958606761	0.0814079988637966	0.0	0.129020648812975	0.980700915409162	0.4493379798497871	1.26627101509284	9.39638978022443	up	GO:0016702,oxidoreductase activity, acting on single donors with incorporation of molecular oxygen, incorporation of two atoms of oxygen	GO:0046872,metal ion binding	GO:0055114,oxidation-reduction process
CsGy3G010950.1	1.61480319232203	6.228826784373491	16.160789517578	5.8186174572585e-05	0.0013403257444416304	59.867050710833304	58.5337225935031	53.4198264018345	92.59373578204821	99.7949818976333	84.9982332669173	1.61480319232203	up	GO:0003735,structural constituent of ribosome	GO:0006412,translation	GO:0015934,large ribosomal subunit
CsGy7G010690.1	10.4058067232938	-0.8485114634570541	16.1565228915123	5.83173898819775e-05	0.00134196198099931	0.0	0.158627974508138	0.0713215305765481	0.7051343941682209	0.52112262087537	0.953696866949984	10.4058067232938	up	GO:0016788,hydrolase activity, acting on ester bonds
CsGy6G027680.1	0.547521417314339	4.00892024422582	16.1538167507616	5.840076839911121e-05	0.00134249518944679	17.4145976950905	23.476940227204494	20.7545653977755	10.8590696701906	11.0738556936016	11.563574511768598	-1.82641257195951	down
CsGy5G026260.1	0.22418170792278	1.83140638753043	16.1506269696146	5.8499202245783e-05	0.0013433730295329199	4.61591746134929	3.01393151565463	7.70272530226719	0.423503717137434	1.56336786262611	1.43054530042498	-4.46066723849054	down	GO:0016021,integral component of membrane	GO:0055085,transmembrane transport
CsGy2G000390.1	4.74998635382431	0.987056487202535	16.1415586940912	5.877995366606121e-05	0.0013484314885245199	0.139876286707554	1.11039582155697	0.855858366918577	3.38464509200746	2.99645507003338	2.9803027092187	4.74998635382431	up	GO:0046983,protein dimerization activity
CsGy0G000740.1	0.0020980840308164107	1.6385930535786102	16.1309954570423	5.9108697751044704e-05	0.00135457938587132	0.0	13.514310288220804	5.07930544307002	0.0	0.0	0.0	-476.62533307156303	down	GO:0003951,NAD+ kinase activity	GO:0016310,phosphorylation
CsGy1G014800.1	0.577314099812497	5.398959650123548	16.094276282461802	6.02659077648906e-05	0.0013796809151350401	51.2646590783187	62.658049930714704	45.931065691297	31.872074616403605	31.1370765973033	28.9685423336058	-1.73215932249842	down	GO:0003677,DNA binding	GO:0005634,nucleus	GO:0006355,regulation of transcription, DNA-templated	GO:0016021,integral component of membrane
CsGy7G008370.1	1.74197935647195	5.27539136744856	16.063736183383902	6.12457222559232e-05	0.00140067396396162	26.646432617789106	33.3118746467091	24.8912141712153	52.1799451684484	50.939736190567395	43.870055879699294	1.74197935647195	up
CsGy1G011900.1	0.374690407722397	1.65539492795589	16.0538674437571	6.15657526168182e-05	0.00140655036050186	4.33616488793418	3.96569936270346	4.13664877343979	1.69232254600373	1.04224524175074	1.90739373389997	-2.6688700308039	down	GO:0016021,integral component of membrane	GO:0016757,transferase activity, transferring glycosyl groups
CsGy4G020640.1	0.42441885480124897	5.39464305815225	16.0498682169878	6.16959207210244e-05	0.00140664175893395	77.7712154094002	36.0085502133474	61.3365162958313	19.884789915543802	26.446973009425	28.1340575750245	-2.35616299485161	down	GO:0008152,metabolic process	GO:0016758,transferase activity, transferring hexosyl groups
CsGy5G020860.1	2.07398155318632	4.017314943893029	16.0502715669918	6.16827798160682e-05	0.00140664175893395	8.18276277239193	11.897098088110399	11.482766422824199	27.0771607360597	20.063220903701698	18.001028363680998	2.07398155318632	up	GO:0001676,long-chain fatty acid metabolic process	GO:0004467,long-chain fatty acid-CoA ligase activity	GO:0005783,endoplasmic reticulum	GO:0016021,integral component of membrane	GO:0031956,medium-chain fatty acid-CoA ligase activity	GO:0046949,fatty-acyl-CoA biosynthetic process	GO:0080110,sporopollenin biosynthetic process
CsGy2G023540.1	8.17802019875566	1.5261734441318997	16.0447227974913	6.186380271565329e-05	0.0014090286751314	0.0699381433537772	1.58627974508138	0.4279291834592879	6.0641557898467005	5.86262948484791	3.33793903432494	8.17802019875566	up	GO:0003677,DNA binding	GO:0003700,DNA binding transcription factor activity	GO:0005634,nucleus	GO:0006355,regulation of transcription, DNA-templated
CsGy7G019030.1	3.38567019695045	1.23224687338221	16.0057716841672	6.31496729652042e-05	0.0014368483752838	0.629443290183995	1.7449077195895202	0.927179897495125	2.82053757667289	4.16898096700296	3.33793903432494	3.38567019695045	up	GO:0046872,metal ion binding
CsGy2G006600.1	0.404550774511536	4.34078358665566	15.9748308963369	6.41902355986522e-05	0.0014590355488060599	26.0869274709589	26.332243768351002	32.665261004059	10.0129083971887	7.165436037036329	17.1665436050997	-2.47187760598759	down	GO:0046983,protein dimerization activity
CsGy2G000240.1	1.7911647961472	7.86284182379817	15.969024580871501	6.438741981906321e-05	0.00146202717629885	154.07372980837098	189.719057511733	156.62208114610002	322.81052565021196	331.433986876735	241.523731555084	1.7911647961472	up	GO:0003723,RNA binding	GO:0003735,structural constituent of ribosome	GO:0006412,translation	GO:0015935,small ribosomal subunit	GO:0016021,integral component of membrane
CsGy4G005090.1	2.5385026495403102	4.5289595763473205	15.939919789797802	6.53850465402813e-05	0.00148316965183641	8.112824629038151	20.145752762533604	11.2688018310946	36.2439078602466	34.1335316673367	28.610906008499498	2.5385026495403102	up	GO:0016021,integral component of membrane
CsGy5G003020.1	19.063581265754603	7.4061671815572	15.933890193954301	6.55936596109365e-05	0.0014863896565088	1.1889484370142098	42.8295531171974	6.9181884659251605	451.99114666183	336.645213085489	179.05658676986	19.063581265754603	up
CsGy7G016450.1	1.6867909047517902	6.982310686910808	15.921546997873197	6.60228021269209e-05	0.00149459537241227	102.319503726576	92.00422521472031	87.6541610785776	170.219442752209	171.319061612778	134.352046131579	1.6867909047517902	up	GO:0005783,endoplasmic reticulum	GO:0016853,isomerase activity	GO:0045454,cell redox homeostasis
CsGy3G001220.1	2.13914672544995	2.65833204814587	15.9170596722521	6.617951437055219e-05	0.00149662354100869	3.7067215977501897	4.75883923524415	3.5660765288273994	9.8718815183551	7.6865586579117	7.74878704396862	2.13914672544995	up	GO:0016021,integral component of membrane
CsGy3G019460.1	2.5095233672019903	3.07696832442465	15.893525322543097	6.70075593081604e-05	0.00151381414129013	6.22449475848617	4.1243273372116	3.7800411205570494	11.2821503066915	15.633678626261101	8.9409081276561	2.5095233672019903	up	GO:0003960,NADPH:quinone reductase activity	GO:0055114,oxidation-reduction process
CsGy7G011770.1	2.51474824587154	2.82500736927626	15.8913633140783	6.708414924209749e-05	0.00151401048562782	5.45517518159462	2.7015930338481	3.49475499825086	11.987284700859801	10.0316104518509	8.10642336907487	2.51474824587154	up
CsGy4G003830.1	6.47079341374828	5.75614661584929	15.8629196533909	6.81000144692911e-05	0.00153383244710733	3.91653602781152	31.725594901627694	8.130654485726481	116.77025567425699	91.5873006188462	72.83859821330499	6.47079341374828	up
CsGy4G005040.1	0.47672143867895	4.66964207658309	15.863395654697499	6.80828874228937e-05	0.00153383244710733	43.9211540261721	25.856359844826606	31.9520456982935	13.256526610362599	16.1548012471365	19.1931494473684	-2.0976610633898	down	GO:0004030,aldehyde dehydrogenase [NAD(P)+] activity	GO:0005783,endoplasmic reticulum	GO:0006081,cellular aldehyde metabolic process	GO:0016021,integral component of membrane	GO:0055114,oxidation-reduction process
CsGy6G029350.1	0.5272248980060991	8.39836688232252	15.8297741642064	6.930334535968579e-05	0.00155936023696294	384.170221442298	538.8592294041459	401.89682479884806	255.963785083064	186.692178928601	255.590760342596	-1.89672377723791	down	GO:0005743,mitochondrial inner membrane	GO:0006839,mitochondrial transport	GO:0015116,sulfate transmembrane transporter activity	GO:0015117,thiosulfate transmembrane transporter activity	GO:0015131,oxaloacetate transmembrane transporter activity	GO:0015140,malate transmembrane transporter activity	GO:0015141,succinate transmembrane transporter activity	GO:0015297,antiporter activity	GO:0015709,thiosulfate transport	GO:0016021,integral component of membrane	GO:0017077,oxidative phosphorylation uncoupler activity	GO:0035435,phosphate ion transmembrane transport	GO:0071422,succinate transmembrane transport	GO:0071423,malate transmembrane transport	GO:1902356,oxaloacetate(2-) transmembrane transport	GO:1902358,sulfate transmembrane transport	GO:1902600,proton transmembrane transport
CsGy1G011680.1	0.5652864870120029	4.28000802265317	15.819548903838902	6.96788680412873e-05	0.00156307786678534	25.0378553206522	21.5734045331068	26.5316093744759	14.2437147621981	12.116100935352302	15.139937762830998	-1.76901451383671	down	GO:0016021,integral component of membrane
CsGy3G009280.1	0.455034957532524	4.1685705501642	15.819888956131	6.966634678014699e-05	0.00156307786678534	29.583834638647694	15.862797450813801	26.816895496782106	11.4231771855252	9.510487830975501	12.159635053612304	-2.197633354199	down
CsGy5G029360.1	1.74062605600196	4.14701057746754	15.8227903872386	6.95596035140649e-05	0.00156307786678534	12.3091132302648	14.4351456802406	11.9820171368601	22.423273734549397	24.101921215485802	20.385270531055895	1.74062605600196	up	GO:0016021,integral component of membrane	GO:0055114,oxidation-reduction process
CsGy7G013070.1	0.470824425319483	5.24941165443317	15.7705763589874	7.15059589017432e-05	0.00160245213225233	42.9420200192192	52.3472315876857	58.6976196644991	25.384838190056	16.1548012471365	30.875936067505695	-2.12393398945146	down	GO:0016491,oxidoreductase activity	GO:0055114,oxidation-reduction process
CsGy2G027380.1	1.63164472032236	4.94525402540473	15.7608410264377	7.18748723203187e-05	0.0016046189020475301	23.4992161668691	24.4287080742533	22.109674478729897	38.6413648004185	35.436338219525105	39.936056303530606	1.63164472032236	up
CsGy3G034880.1	3.7846373729507694	4.1100865659559895	15.7634106548457	7.177731252249241e-05	0.0016046189020475301	3.00734016421242	13.324749858683601	5.705722446123849	30.0387251915662	29.182866769020706	22.650300590062102	3.7846373729507694	up	GO:0003777,microtubule motor activity	GO:0005524,ATP binding	GO:0007018,microtubule-based movement	GO:0008017,microtubule binding
CsGy5G020460.1	0.41497221955872093	2.52278876954796	15.7628871335905	7.179717798158921e-05	0.0016046189020475301	7.62325762556171	5.71060708229298	9.41444203610435	2.96156445550653	2.86617441481453	3.69557535943119	-2.40979986820176	down	GO:0005737,cytoplasm	GO:0006415,translational termination	GO:0016149,translation release factor activity, codon specific
CsGy6G002200.1	1.64385815513838	5.4864690665501	15.7604298362131	7.18904961496765e-05	0.0016046189020475301	35.878267540487705	34.7395264172823	30.8822227396453	50.205568864777405	57.6769397138994	58.7715694257928	1.64385815513838	up	GO:0005576,extracellular region	GO:0005618,cell wall	GO:0009664,plant-type cell wall organization	GO:0016020,membrane
CsGy4G023360.1	1.82042049893347	5.16696079167761	15.741446697414599	7.26155227560562e-05	0.0016191809264145401	24.6881646038833	29.822059207529996	21.9670314175768	54.0132945932858	45.598229326594804	38.9823594365806	1.82042049893347	up
CsGy6G004030.1	1.7794516066458503	6.54272089040218	15.715863415167199	7.36042804090393e-05	0.00163958865590485	80.2889885701362	57.89921069547051	62.4776607850561	124.808787767775	131.583461771031	101.449504221805	1.7794516066458503	up	GO:0000028,ribosomal small subunit assembly	GO:0003735,structural constituent of ribosome	GO:0006412,translation	GO:0022627,cytosolic small ribosomal subunit
CsGy1G000610.1	0.22932439638929106	1.65995774293818	15.6978143707993	7.43099880722154e-05	0.00165242434082501	3.77665974110397	8.09002669991506	2.85286122306192	1.41026878833644	1.04224524175074	0.834484758581236	-4.36063504688111	down	GO:0004497,monooxygenase activity	GO:0005506,iron ion binding	GO:0016021,integral component of membrane	GO:0016705,oxidoreductase activity, acting on paired donors, with incorporation or reduction of molecular oxygen	GO:0020037,heme binding	GO:0055114,oxidation-reduction process
CsGy5G005080.1	1.9493467537831295	5.33790201678896	15.697337849904999	7.43287117161848e-05	0.00165242434082501	21.261195579548303	31.725594901627694	29.3131490669613	65.8595524153119	47.943281120534	46.1350859387055	1.9493467537831295	up	GO:0016021,integral component of membrane	GO:0016301,kinase activity	GO:0016310,phosphorylation
CsGy1G009480.1	0.192212733933572	0.7568797979103671	15.686600726295099	7.475185948216601e-05	0.00165928986821456	2.86746387750486	1.11039582155697	2.63889663133228	0.141026878833644	0.52112262087537	0.59606054184374	-5.20256894293796	down	GO:0004055,argininosuccinate synthase activity	GO:0005524,ATP binding	GO:0006526,arginine biosynthetic process
CsGy1G033240.1	0.553147121036373	6.221771522902171	15.6857279229868	7.478636279288e-05	0.00165928986821456	82.7368235875184	94.0663888833261	110.405729332496	50.205568864777405	44.686264740062896	63.8976900856489	-1.80783730398236	down
CsGy3G004420.1	0.536305795832548	6.08574017427328	15.6515241603918	7.61511835210275e-05	0.00168789173971359	91.68890593680193	72.8102402992355	99.27957056255491	36.8080153755812	48.594684396628196	56.1489030416803	-1.86460785576189	down	GO:0003723,RNA binding	GO:0046872,metal ion binding
CsGy5G030060.1	14.8536608758525	4.39461511794565	15.630702256694699	7.69942742762832e-05	0.00170488413884068	0.279752573415109	7.13825885286623	0.7845368363420291	50.487622622444704	39.7355998417469	28.4916939001308	14.8536608758525	up	GO:0004672,protein kinase activity	GO:0005524,ATP binding	GO:0006468,protein phosphorylation	GO:0016021,integral component of membrane	GO:0030246,carbohydrate binding
CsGy7G008150.1	2.735529373641	6.94161656718955	15.614961599704197	7.76378497273946e-05	0.00171742933851334	38.0463499844548	107.708394691026	52.13603885145661	174.02716848071705	196.593508725233	169.161981775253	2.735529373641	up	GO:0016021,integral component of membrane	GO:0030001,metal ion transport	GO:0046873,metal ion transmembrane transporter activity	GO:0055085,transmembrane transport
CsGy6G019540.1	2.01812677675683	3.33238653956408	15.597535135861099	7.8356665950724e-05	0.00173161242553939	7.553319482207941	5.86923505680112	6.20497316015968	13.679607246863501	15.633678626261101	10.729089753187301	2.01812677675683	up	GO:0016021,integral component of membrane
CsGy6G010910.1	0.5730825332556371	5.26401902583762	15.572328525696001	7.94082654929953e-05	0.00175311436035922	44.4806591730023	57.42332677194611	44.0053843657302	27.923322009061604	30.485673321209106	24.915330649068302	-1.74494936064283	down	GO:0016021,integral component of membrane
CsGy1G028800.1	1.6651424126199197	5.315115498381282	15.5618396468754	7.98500258161316e-05	0.00176112351696153	28.3249480582798	33.1532466722009	28.1006830471599	55.000482745121296	45.467948671376	48.16169178097421	1.6651424126199197	up	GO:0004869,cysteine-type endopeptidase inhibitor activity	GO:0010951,negative regulation of endopeptidase activity
CsGy7G003180.1	0.4999833866881289	5.59503267994938	15.539130795183699	8.081494506062041e-05	0.0017806439179463601	77.3515865492776	64.24432967579601	50.56696517877261	33.282343404740004	24.2322018707047	38.5055110031056	-2.0000664554555803	down	GO:0004497,monooxygenase activity	GO:0005506,iron ion binding	GO:0009941,chloroplast envelope	GO:0016125,sterol metabolic process	GO:0016705,oxidoreductase activity, acting on paired donors, with incorporation or reduction of molecular oxygen	GO:0016829,lyase activity	GO:0020037,heme binding	GO:0055114,oxidation-reduction process
CsGy5G012260.1	2.2447092232616	2.3407097122857	15.497666644209001	8.260716292110601e-05	0.0018182463753458602	2.657649447443529	2.85530354114649	3.5660765288273994	8.03853209351772	6.1231907952855895	6.43745385191239	2.2447092232616	up	GO:0009658,chloroplast organization	GO:0009941,chloroplast envelope
CsGy7G011130.1	0.44586634933622704	2.75133649884056	15.495894915716901	8.268462752716421e-05	0.0018182463753458602	10.2809070730052	8.248654674423191	8.05933295514993	4.93594075917755	4.03870031178411	2.9803027092187	-2.2428245627613	down	GO:0008299,isoprenoid biosynthetic process	GO:0016740,transferase activity
CsGy3G008140.1	0.546800667451983	6.06599510477952	15.4872937460624	8.30617330884346e-05	0.00182473943291223	85.04478231819309	70.27219270710529	103.059611683112	39.628552952254	47.5524391548775	54.2415093077804	-1.8288200061274	down
CsGy5G004220.1	3.09694651731637	2.46716147195402	15.480677953449499	8.33529697107612e-05	0.00182933515611275	2.02820615725954	4.28295531171974	1.99700285614335	10.718042791357	8.46824258922476	5.60296909333116	3.09694651731637	up	GO:0004222,metalloendopeptidase activity	GO:0006508,proteolysis	GO:0008270,zinc ion binding	GO:0031012,extracellular matrix
CsGy3G026810.1	0.5938411202494069	7.08561459613648	15.478586894332302	8.34452346299773e-05	0.0018295593331162602	161.347296717164	174.64939993346005	174.38114225966	94.4880088185417	88.8514068592505	119.569744693854	-1.68395209745666	down	GO:0003723,RNA binding	GO:0015969,guanosine tetraphosphate metabolic process	GO:0016301,kinase activity	GO:0016310,phosphorylation
CsGy1G011500.1	2.30299416027488	4.9065875866362685	15.4608831419064	8.423051600593579e-05	0.0018449627169944602	12.728742090387401	26.490871742859106	15.619415196264	48.372219439940004	42.4714936013426	34.213875101830695	2.30299416027488	up
CsGy4G003910.1	1.6436097982386202	6.32473054243494	15.453412337102199	8.45641237166375e-05	0.0018502395576861304	62.8187900510794	60.234531736179285	58.5158210830594	105.61559366603201	108.47037072865601	84.4984961086355	1.6436097982386202	up	GO:0003735,structural constituent of ribosome	GO:0005840,ribosome	GO:0006412,translation
CsGy7G006240.1	3.8145083081889	7.15151540067161	15.451775758573	8.46373822244083e-05	0.0018502395576861304	22.9397110200389	107.867022665534	46.786924058215504	245.66882292820802	229.55451449560002	200.633978384603	3.8145083081889	up	GO:0005576,extracellular region
CsGy7G003620.1	6.6468350279202	-0.27908679256887603	15.448066816383099	8.480364280202421e-05	0.0018520584007830894	0.139876286707554	0.0	0.28528612230619205	0.8461612730018659	0.911964586531897	1.7881816255312195	6.6468350279202	up
CsGy5G016930.1	1.67087162339382	5.9867420102452895	15.436433168631599	8.532727869220509e-05	0.0018616709004684801	50.6352157881347	45.6848566583439	45.7171010995673	83.0648316330165	87.93944227271861	66.63956857813021	1.67087162339382	up	GO:0003735,structural constituent of ribosome	GO:0005840,ribosome	GO:0006412,translation
CsGy5G021190.1	1.84935946222058	4.70380071042234	15.4019430302614	8.68988939744606e-05	0.0018922573611743398	17.6943502685056	13.959261756716199	22.5376036621892	35.256719708411104	34.00325101211789	31.9488450428245	1.84935946222058	up	GO:0005524,ATP binding	GO:0016021,integral component of membrane	GO:0042626,ATPase activity, coupled to transmembrane movement of substances	GO:0055085,transmembrane transport
CsGy6G003930.1	2.26023957700074	3.90613035098114	15.402239924436701	8.68852418504297e-05	0.0018922573611743398	6.22449475848617	13.166121884175501	8.48726213860922	20.3078705520448	23.059675973735104	18.477876797155893	2.26023957700074	up	GO:0009055,electron transfer activity	GO:0009507,chloroplast	GO:0022900,electron transport chain	GO:0046872,metal ion binding	GO:0051537,2 iron, 2 sulfur cluster binding
CsGy1G019360.1	0.431534592712928	2.60733068491586	15.3916539810355	8.737335258195959e-05	0.00190073269841223	6.7839999053163895	8.72453859794761	8.91519132206851	3.8077257285084	2.4753324491580098	4.17242379290618	-2.3173113277276403	down	GO:0005634,nucleus	GO:0006355,regulation of transcription, DNA-templated	GO:0009734,auxin-activated signaling pathway
CsGy6G030640.1	0.585741233064088	4.85731256284985	15.375191486510902	8.81379147772991e-05	0.00191549631939982	39.4451128515303	38.229341856461296	31.096187331375	19.7437630367102	21.756869421546696	22.054240048218396	-1.70723852710329	down
CsGy6G034520.1	2.00444566804902	4.01603475171006	15.352917333815	8.91831135240101e-05	0.00193632430901497	8.952082349283481	13.166121884175501	10.270300403022901	24.256623159386802	23.450517939391602	16.570483063256	2.00444566804902	up	GO:0005739,mitochondrion	GO:0019216,regulation of lipid metabolic process
CsGy4G014550.1	1.87944094263143	4.45116658367671	15.348247690118198	8.94038097228688e-05	0.00193922777159585	13.288247237217698	17.9249611194196	14.4069491764627	34.5515853142428	25.9258503885496	24.6769064323308	1.87944094263143	up	GO:0016021,integral component of membrane	GO:0055085,transmembrane transport
CsGy3G014870.1	0.4517204044985321	3.0836502625587303	15.3344618711448	9.00585648383092e-05	0.00194790122546453	9.371711209406142	12.8488659351592	11.839374075707	3.66669884967475	5.08094555353485	6.43745385191239	-2.21375875440059	down	GO:0030001,metal ion transport	GO:0046872,metal ion binding
CsGy6G018320.1	0.5531155768668249	5.914886128060791	15.3347777810551	9.00435068684469e-05	0.00194790122546453	90.0103904963112	58.37509461899489	83.018261591102	45.5516818632671	43.1228968774368	39.69763208679311	-1.80794040490523	down	GO:0008270,zinc ion binding	GO:0016491,oxidoreductase activity	GO:0055114,oxidation-reduction process
CsGy7G016630.1	1.88651301252616	5.48663240180243	15.334311082381198	9.0065753137229e-05	0.00194790122546453	39.5150509948841	26.332243768351002	26.816895496782106	67.2698212036483	56.4115237097588	51.8572671404054	1.88651301252616	up	GO:0005746,mitochondrial respiratory chain	GO:0016021,integral component of membrane
CsGy2G018930.1	7.5385285635906385	7.08156627467767	15.3247486563115	9.052278775329608e-05	0.00195588868345252	4.54597931799552	60.27863031309261	30.5969366173391	322.951552529045	207.53708376361598	187.401434355672	7.5385285635906385	up	GO:0004970,ionotropic glutamate receptor activity	GO:0006811,ion transport	GO:0016021,integral component of membrane	GO:0035235,ionotropic glutamate receptor signaling pathway
CsGy2G004380.1	0.4540907258625629	3.21161543188241	15.2828989212366	9.255060470371191e-05	0.00199776707036144	10.1410307862977	13.959261756716199	13.1231616260848	6.0641557898467005	3.90841965656527	6.79509017701864	-2.20220309080407	down	GO:0030001,metal ion transport	GO:0046872,metal ion binding
CsGy3G012280.1	0.558346242118088	5.3519603394125	15.277233803630304	9.2828596698323e-05	0.00200182983479614	40.773937575252106	61.2303981601414	54.56097089105929	27.6412682513943	29.182866769020706	30.279875525661996	-1.79100336774274	down	GO:0016491,oxidoreductase activity	GO:0046872,metal ion binding	GO:0055114,oxidation-reduction process
CsGy4G015880.1	0.5889109364827061	6.36496215551178	15.2733763922845	9.30183637424765e-05	0.0020039840335553108	99.9416068525476	121.82628442225	88.86662709837891	62.333880444470786	55.4995591232269	64.7321748442302	-1.6980496337401	down	GO:0004672,protein kinase activity	GO:0005524,ATP binding	GO:0006468,protein phosphorylation
CsGy3G000330.1	3.5340749467358603	3.94185562587588	15.2583328734536	9.37621735412441e-05	0.0020180588278211	4.33616488793418	10.9453302410615	5.34911479324111	37.372122890915705	20.4540628693583	14.0670287875123	3.5340749467358603	up	GO:0005783,endoplasmic reticulum	GO:0009058,biosynthetic process	GO:0016021,integral component of membrane	GO:0016788,hydrolase activity, acting on ester bonds	GO:0016844,strictosidine synthase activity
CsGy3G027700.1	1.72021391474175	6.13900362548771	15.25586633791	9.38846984535689e-05	0.00201874735401898	57.9087826969275	47.1125084289171	49.9095946314485	85.0392079366875	105.223646519947	76.7725977894737	1.72021391474175	up	GO:0003735,structural constituent of ribosome	GO:0005840,ribosome	GO:0006412,translation
CsGy3G027660.1	0.133367281774309	4.029981273002879	15.2461520486711	9.436882369324648e-05	0.0020272023417264107	44.6205354597098	5.71060708229298	32.2373318205997	1.97437630367102	6.64431341616096	2.38424216737496	-7.49809088628085	down	GO:0004497,monooxygenase activity	GO:0005506,iron ion binding	GO:0016021,integral component of membrane	GO:0016705,oxidoreductase activity, acting on paired donors, with incorporation or reduction of molecular oxygen	GO:0020037,heme binding	GO:0055114,oxidation-reduction process
CsGy1G010530.1	1.6328619796635402	6.2181171461448494	15.2419859706637	9.45772149884174e-05	0.0020297235224367	53.92230852576221	62.023538032682104	53.6337909935641	103.795782821562	84.291583926591	88.3361723012423	1.6328619796635402	up	GO:0006914,autophagy
CsGy5G004420.1	2.50527087137744	3.52921961854173	15.2397827572368	9.46876090182826e-05	0.00203013875566314	5.385237038240841	8.40728264893133	6.06233009900659	20.3078705520448	18.890695006732106	10.013817102974802	2.50527087137744	up	GO:0006486,protein glycosylation	GO:0016021,integral component of membrane	GO:0016757,transferase activity, transferring glycosyl groups
CsGy1G031250.1	3.16971095485991	1.10517231705413	15.2346647469243	9.49445523421853e-05	0.0020317930047912608	0.665041805151067	1.43130021398693	0.979387257877158	2.39336716068578	2.96844472916132	3.8343382535724095	3.16971095485991	up
CsGy6G033440.1	3.08555437633006	6.097425955740451	15.2346159658322	9.494700470860593e-05	0.0020317930047912608	15.7360822545999	56.6301868994054	28.599933761195803	105.62913224639999	110.868837591235	93.5815050694672	3.08555437633006	up	GO:0016020,membrane
CsGy6G016640.1	0.305314464634896	1.11484564012127	15.2070532830296	9.63429037485282e-05	0.00205968750506681	3.49690716768886	2.22079164311394	2.7102181619088297	0.8461612730018659	1.17252589696958	0.59606054184374	-3.27531157488994	down	GO:0003677,DNA binding
CsGy6G025510.1	9.884659045729519	-0.8945234397269399	15.204695188008802	9.64632831174535e-05	0.0020602857154722	0.0	0.158627974508138	0.0713215305765481	0.8461612730018659	0.7816839313130541	0.476848433474992	9.884659045729519	up	GO:0016021,integral component of membrane
CsGy1G011540.1	6.3349704832415	0.898971744548753	15.195013113762698	9.695913601771619e-05	0.002066916649066	0.0699381433537772	1.26902379606511	0.35660765288274	3.66669884967475	2.73589375959569	2.86109060084995	6.3349704832415	up	GO:0005509,calcium ion binding	GO:0005622,intracellular	GO:0008270,zinc ion binding
CsGy3G033610.1	0.585239689323388	5.192420123919098	15.196703774923801	9.68723668759646e-05	0.002066916649066	48.7468859175827	42.988181091705506	45.5031365078377	24.1155962805532	24.3624825259235	31.8296329344557	-1.7087016110546598	down
CsGy3G012110.1	3.267697436405009	4.451458350123089	15.1894380411205	9.72458178616025e-05	0.00207104799109648	5.94474218507106	16.8145652978627	8.34461907745612	46.6798968939363	32.5701638047106	21.2197552896371	3.267697436405009	up	GO:0005315,inorganic phosphate transmembrane transporter activity	GO:0005887,integral component of plasma membrane	GO:0006817,phosphate ion transport	GO:0055085,transmembrane transport
CsGy3G033850.1	5.20720647222679	4.322641034940951	15.1768709017152	9.78951788719908e-05	0.002082888071076	1.81839172719821	13.166121884175501	4.70722101805217	40.8977948617568	33.872970356898996	26.1074517327558	5.20720647222679	up	GO:0004672,protein kinase activity	GO:0005524,ATP binding	GO:0006468,protein phosphorylation	GO:0016021,integral component of membrane	GO:0030246,carbohydrate binding
CsGy1G026000.1	0.453385648185512	4.87384237224028	15.171244132578002	9.81873341520555e-05	0.00208711265674217	52.766440830554295	27.6894647182426	38.742283338364395	14.1614960918381	18.3019567257982	21.6913583903439	-2.20562782258787	down	GO:0016491,oxidoreductase activity	GO:0055114,oxidation-reduction process
CsGy4G023350.1	0.5773686878122071	7.33141990803421	15.1613669008495	9.87023072181926e-05	0.0020960609965250104	250.028862489753	180.36000701575298	180.871401542126	118.180524462594	121.812412629618	113.13229084194201	-1.73199555346385	down	GO:0016021,integral component of membrane	GO:0016740,transferase activity
CsGy6G002420.1	1.6892372264743998	8.0860275406455	15.1579966047925	9.88786469063692e-05	0.0020978078674769	185.119551395686	207.787101064159	213.10873336272599	362.712670747403	372.211831960233	288.731726469108	1.6892372264743998	up	GO:0003735,structural constituent of ribosome	GO:0005840,ribosome	GO:0006412,translation
CsGy6G007190.1	0.0823844005509598	4.45007996207439	15.1356901560536	0.000100053779200883	0.00212072164317613	61.4756280079701	5.86923505680112	49.2831776283947	1.12821503066915	6.90487472659865	1.54975740879372	-12.1382202615098	down	GO:0016021,integral component of membrane	GO:0034076,cucurbitadienol synthase activity
CsGy6G031730.1	1.8089137399053297	5.680944968625621	15.1249453418345	0.000100624835329239	0.00213080016920358	44.4806591730023	33.7877585702335	30.8822227396453	71.2185738109904	70.8726764390503	55.79126671657411	1.8089137399053297	up	GO:0005506,iron ion binding	GO:0016021,integral component of membrane	GO:0016705,oxidoreductase activity, acting on paired donors, with incorporation or reduction of molecular oxygen	GO:0031418,L-ascorbic acid binding	GO:0055114,oxidation-reduction process
CsGy7G020070.1	0.5713865576457929	4.39777486169025	15.113370102531299	0.000101243696956127	0.00214187092478911	22.6599584466238	28.711663385973	28.243326108313	15.795010429368201	13.6794687979785	15.8552104130435	-1.7501286766706	down	GO:0016021,integral component of membrane
CsGy4G004300.1	1.93070271826837	3.2794688058709003	15.109411621131498	0.000101456212012009	0.00214433233691353	6.4343091885475	7.61414277639064	5.77704397670039	14.525768519865403	12.37666224579	10.9675139699248	1.93070271826837	up	GO:0016021,integral component of membrane
CsGy3G000500.1	2.25573463388894	6.03301577258687	15.0803598506544	0.000103029685173349	0.00217346823083758	27.695504768095798	59.80274638956821	33.592440901554106	100.129083971887	92.23870389494041	79.39526417358621	2.25573463388894	up	GO:0004190,aspartic-type endopeptidase activity	GO:0006508,proteolysis
CsGy3G025860.1	0.323243464361552	1.33573155721716	15.0805415115078	0.000103019770326777	0.00217346823083758	2.86746387750486	4.1243273372116	3.35211193709776	1.2692419095028	1.43308720740727	0.59606054184374	-3.09364336870703	down	GO:0008152,metabolic process	GO:0016758,transferase activity, transferring hexosyl groups
CsGy5G001350.1	4.97408906828514	6.36750783696354	15.0628445945872	0.000103990172405278	0.00219032838679872	7.9729483423306	53.616255383750804	21.681745295270602	128.898567253951	178.093655684158	105.621928014711	4.97408906828514	up	GO:0016491,oxidoreductase activity	GO:0046872,metal ion binding	GO:0055114,oxidation-reduction process
CsGy7G004970.1	0.432171280580864	1.8681599844575	15.060813074525	0.000104102156868778	0.00219032838679872	4.82573189141063	4.44158328622787	4.778542548628719	1.83334942483738	2.08449048350148	2.14581795063746	-2.3138973942367	down	GO:0005737,cytoplasm	GO:0030001,metal ion transport	GO:0046914,transition metal ion binding	GO:0046916,cellular transition metal ion homeostasis
CsGy7G013320.1	2.15308171779072	4.779857710402879	15.0604242771776	0.00010412360256555	0.00219032838679872	23.639092453576694	14.7524016292569	13.4797692789676	45.269628105599786	36.6088641164947	30.3990876340307	2.15308171779072	up	GO:0000413,protein peptidyl-prolyl isomerization	GO:0003755,peptidyl-prolyl cis-trans isomerase activity	GO:0005528,FK506 binding	GO:0005737,cytoplasm	GO:0061077,chaperone-mediated protein folding
CsGy5G016720.1	0.34521834383668104	1.7317542326706898	15.054526284072699	0.00010444947619254101	0.0021951125543273	4.05641231451908	3.96569936270346	5.34911479324111	1.2692419095028	1.04224524175074	2.26503005900621	-2.89671744811188	down
CsGy7G010880.1	1.63061774916869	5.82761429083259	15.050127843131197	0.000104693165131064	0.00219816214321324	47.697813767276	39.022481729001996	42.2223461013165	76.4365683278352	70.09099250773721	64.3745385191239	1.63061774916869	up	GO:0003954,NADH dehydrogenase activity	GO:0016020,membrane	GO:0051539,4 iron, 4 sulfur cluster binding	GO:0055114,oxidation-reduction process
CsGy7G002220.1	0.350746958539245	4.72909122585749	15.0474263322551	0.000104843121803606	0.00219923982123877	51.1440857191768	32.8075963157477	32.0683711146639	21.096351831603695	7.35277961924103	12.329393095929401	-2.8510582220433096	down	GO:0016874,ligase activity
CsGy5G006580.1	1.62599564919144	6.65240626710418	15.041065357934	0.000105197063908751	0.0022045903487193	86.65335961532992	71.8584724521867	70.8222798625122	133.270400497794	124.80886769965099	115.278108792579	1.62599564919144	up	GO:0003735,structural constituent of ribosome	GO:0005840,ribosome	GO:0006412,translation
CsGy6G006640.1	3.2527516902094	2.07404476775238	15.0337526797188	0.00010560544762846899	0.0022110706772015	2.68618420993187	1.42765177057325	1.56907367268406	8.32058585118501	7.03515538181749	3.69557535943119	3.2527516902094	up	GO:0005576,extracellular region	GO:0009405,pathogenesis
CsGy2G026900.1	0.337801628572331	1.60544333528741	15.020805521610301	0.00010633241181262199	0.00222211819924822	3.9864741711653	3.17255949016277	4.9304574087567685	1.2692419095028	0.911964586531897	1.90739373389997	-2.9603172851071	down	GO:0043531,ADP binding
CsGy3G019630.1	2.13990282774576	2.4611192738836003	15.022360116938698	0.000106244858148818	0.00222211819924822	3.91653602781152	3.33118746467091	2.99550428421502	8.03853209351772	6.2534714505044295	7.74878704396862	2.13990282774576	up
CsGy5G005390.1	2.4584507277127403	1.7287905474252598	15.0088363147875	0.000107008945094105	0.00223416241358461	1.95826801390576	1.42765177057325	1.99700285614335	5.50004827451213	4.03870031178411	4.17242379290618	2.4584507277127403	up
CsGy1G005590.1	2.4438890675015297	4.29334873451999	15.006957575569697	0.00010711552939764499	0.00223429567306705	7.903010198976821	15.862797450813801	10.6269080559057	32.0131014952373	32.3096024942729	18.8355131222622	2.4438890675015297	up	GO:0004672,protein kinase activity	GO:0005524,ATP binding	GO:0006468,protein phosphorylation
CsGy3G032570.1	1.71171322327768	5.44612841788233	15.003369912911	0.000107319360970812	0.0022364552438571697	36.5776489740255	27.2840116153998	31.9520456982935	62.1928535656371	50.548894224910896	52.0956913571429	1.71171322327768	up	GO:0000028,ribosomal small subunit assembly	GO:0000462,maturation of SSU-rRNA from tricistronic rRNA transcript (SSU-rRNA, 5.8S rRNA, LSU-rRNA)	GO:0003735,structural constituent of ribosome	GO:0006412,translation	GO:0022627,cytosolic small ribosomal subunit	GO:0048027,mRNA 5'-UTR binding	GO:0070181,small ribosomal subunit rRNA binding
CsGy3G035350.1	2.38074071474713	2.98032120703404	14.990940272946697	0.00010802856978496899	0.00224913263218043	4.685855604703071	4.28295531171974	4.778542548628719	11.0000965490243	14.7217140397292	7.27193861049363	2.38074071474713	up	GO:0003777,microtubule motor activity	GO:0005524,ATP binding	GO:0007018,microtubule-based movement	GO:0008017,microtubule binding
CsGy1G027900.1	1.73844804266926	4.47391584639391	14.983180486759801	0.0001084737164183	0.00225629377676795	13.637937953986599	18.083589093927802	16.9032027466419	29.8976983127326	28.6617441481453	25.511391190912104	1.73844804266926	up	GO:0005524,ATP binding	GO:0006464,cellular protein modification process	GO:0009507,chloroplast	GO:0016874,ligase activity
CsGy5G016700.1	0.292708406753523	2.6146185979013903	14.968780132472501	0.00010930470275649599	0.00227145970369465	6.01468032842484	10.9453302410615	10.270300403022901	2.25643006133831	1.3028065521884198	4.2916359012749306	-3.41636924983182	down
CsGy5G024470.1	0.5794373502208211	9.1786423810822	14.9600584030752	0.000109811111013574	0.0022798586158106803	745.890298868034	809.0026699915062	645.67381630949	445.78596399315	364.525273302321	464.5695863130111	-1.72581211690773	down	GO:0003677,DNA binding	GO:0003700,DNA binding transcription factor activity	GO:0005634,nucleus	GO:0006355,regulation of transcription, DNA-templated
CsGy3G015350.1	1.67598714927751	4.39729515302194	14.9548591804271	0.000110114115323605	0.00228402283114954	16.295587401430097	15.228285552781301	15.3341290739578	27.500241372560602	28.0103408720511	23.2463611319059	1.67598714927751	up	GO:0016021,integral component of membrane
CsGy5G002740.1	1.7343891884724398	4.05082113582815	14.950816694303699	0.000110350287848569	0.00228679434799943	12.658803947033697	13.166121884175501	10.412943464176001	21.8591662192149	19.4118176276075	21.2197552896371	1.7343891884724398	up	GO:0004602,glutathione peroxidase activity	GO:0006979,response to oxidative stress	GO:0055114,oxidation-reduction process	GO:0098869,cellular oxidant detoxification
CsGy7G002720.1	33.810651095345804	-0.304372724555574	14.9485649564376	0.000110482061233468	0.00228739925848084	0.0	0.0	0.0713215305765481	1.5512956671700902	2.4753324491580098	0.119212108368748	33.810651095345804	up
CsGy1G014920.1	5.791596746433071	0.327412683283186	14.9390846282426	0.000111038596510446	0.0022967890769850893	0.0699381433537772	0.95176784704883	0.213964591729644	1.97437630367102	1.69364851784495	2.14581795063746	5.791596746433071	up	GO:0016491,oxidoreductase activity	GO:0055114,oxidation-reduction process
CsGy4G011030.1	2.1580031473123	4.17098856660873	14.930752721794699	0.000111530043858605	0.00230481642072212	7.4134431955003794	11.897098088110399	14.7635568293455	26.372026341891495	25.1441664572366	21.9350279398496	2.1580031473123	up	GO:0003700,DNA binding transcription factor activity	GO:0005634,nucleus	GO:0006355,regulation of transcription, DNA-templated	GO:0008356,asymmetric cell division	GO:0009630,gravitropism	GO:0009956,radial pattern formation	GO:0043565,sequence-specific DNA binding	GO:0048366,leaf development	GO:0051457,maintenance of protein location in nucleus	GO:0090610,bundle sheath cell fate specification
CsGy4G022950.1	0.478894638616635	3.1618402126824905	14.920087220257098	0.00011216233178958799	0.00231573673541134	14.4072575308781	9.99356239401272	10.4842649947526	4.79491388034391	6.3837521057232784	5.60296909333116	-2.08814198231298	down
CsGy3G014890.1	0.6038917253906011	7.0713504865441	14.9078492175606	0.000112892289551405	0.0023286515008485	155.122801958678	184.325706378457	162.89837583683598	107.18042791357	86.50635506531141	109.436715482511	-1.6559259846675198	down	GO:0000160,phosphorelay signal transduction system	GO:0003677,DNA binding	GO:0003700,DNA binding transcription factor activity	GO:0005634,nucleus	GO:0006355,regulation of transcription, DNA-templated	GO:0016301,kinase activity	GO:0016310,phosphorylation
CsGy7G010400.1	1.7087692528636202	4.44747490648851	14.8997327552499	0.00011337904600258401	0.00233653046928431	15.6661441112461	16.1800533998301	16.1899874408764	26.2309994630578	31.6581992181787	24.2000579988559	1.7087692528636202	up	GO:0000166,nucleotide binding	GO:0003938,IMP dehydrogenase activity	GO:0005737,cytoplasm	GO:0006177,GMP biosynthetic process	GO:0046872,metal ion binding	GO:0055114,oxidation-reduction process
CsGy1G002460.1	1.71512624290962	4.95788686513376	14.8893424564362	0.00011400525226281001	0.0023459158739396	24.473734256360693	24.537844120714894	19.5169941992112	43.5503694257389	34.7910581342262	38.9125011410765	1.71512624290962	up	GO:0003735,structural constituent of ribosome	GO:0005840,ribosome	GO:0006412,translation
CsGy5G002880.1	0.539058442769197	5.50668332453601	14.8869474111435	0.00011415009073569199	0.0023459158739396	71.12709179079141	48.0642762759659	56.55797374720261	25.525865068889605	34.65465428821211	34.6907235353057	-1.8550864259966	down
CsGy6G009600.1	0.558751079074089	8.17785002967822	14.8886814457218	0.00011404520787251298	0.0023459158739396	355.565520810603	378.962231099943	379.14525654492996	185.59137254507598	174.83663930368596	261.670577869402	-1.7897057159283	down	GO:0000155,phosphorelay sensor kinase activity	GO:0000160,phosphorelay signal transduction system	GO:0004674,protein serine/threonine kinase activity	GO:0005524,ATP binding	GO:0005794,Golgi apparatus	GO:0005886,plasma membrane	GO:0007623,circadian rhythm	GO:0009638,phototropism	GO:0009735,response to cytokinin	GO:0009785,blue light signaling pathway	GO:0009882,blue light photoreceptor activity	GO:0010118,stomatal movement	GO:0010181,FMN binding	GO:0010362,negative regulation of anion channel activity by blue light	GO:0023014,signal transduction by protein phosphorylation	GO:0042802,identical protein binding
CsGy4G020460.1	2.10965631764714	4.74730113332334	14.870071659704001	0.00011517590245427	0.00236481793087046	15.5262678245385	21.890660482123103	14.5495922376158	47.6670850457718	33.6124090464613	27.6572091415495	2.10965631764714	up	GO:0003006,developmental process involved in reproduction	GO:0005886,plasma membrane
CsGy4G023840.1	1.8600023776752	6.580217721257429	14.851382462863901	0.000116322778836766	0.00238616864995603	71.30613343777709	80.5403401249916	48.9991752936389	138.455817805628	111.25681338247699	123.086382678624	1.8600023776752	up	GO:0004177,aminopeptidase activity	GO:0006508,proteolysis	GO:0008237,metallopeptidase activity	GO:0008270,zinc ion binding
CsGy2G023460.1	1.59793727739599	7.0994509747100185	14.846277552534001	0.000116638039462978	0.0023904365845087198	117.775833407761	100.094251914635	98.3523906650598	175.578464147887	168.583167853182	161.53240683965402	1.59793727739599	up	GO:0003735,structural constituent of ribosome	GO:0005840,ribosome	GO:0006412,translation
CsGy5G023740.1	0.557317786958718	5.15314269168418	14.8399347638266	0.00011703094538342	0.0023962865198893604	48.7468859175827	34.7395264172823	51.993395790303495	25.525865068889605	26.8378149750815	23.4847853486434	-1.7943084240268	down	GO:0005975,carbohydrate metabolic process	GO:0008184,glycogen phosphorylase activity	GO:0030170,pyridoxal phosphate binding	GO:0102250,linear malto-oligosaccharide phosphorylase activity	GO:0102499,SHG alpha-glucan phosphorylase activity
CsGy7G020350.1	2.16021466265501	4.71969640016597	14.8063575950317	0.000119133196089778	0.00243709358386226	14.0575668141092	22.2079164311394	13.9790199930034	44.9875743479325	36.2180221508382	26.4650880578621	2.16021466265501	up	GO:0009058,biosynthetic process	GO:0016740,transferase activity	GO:0030170,pyridoxal phosphate binding
CsGy7G020430.1	0.6409476524905239	6.74572959817714	14.801151867577099	0.000119462510850555	0.00244159034550475	133.441977519007	132.771614663312	125.24060769241801	88.42385302869499	78.0381124760866	84.4021727250736	-1.56018981599247	down	GO:0003677,DNA binding	GO:0005634,nucleus	GO:0046872,metal ion binding
CsGy3G031230.1	0.5742162237418249	4.418954854573942	14.799332182720999	0.000119577840277464	0.0024417094162151	25.1777316073598	26.332243768351002	28.956541414078497	13.5385803680299	14.4611527292915	18.120240472049698	-1.74150426033524	down
CsGy1G016450.1	1.78535286453596	5.14173674392229	14.770743156518	0.00012140456170020801	0.0024767419183817398	23.988783170345602	28.553035411464897	23.4647835596843	47.2440044092708	52.242542742755795	35.7636325106244	1.78535286453596	up	GO:0004576,oligosaccharyl transferase activity	GO:0006486,protein glycosylation	GO:0016021,integral component of membrane
CsGy4G017560.1	3.4107534326708104	4.68967767846376	14.7671473750404	0.000121636297412582	0.00247920124287546	5.94474218507106	20.9388926350743	8.629905199762321	51.474810774280215	38.302512634339706	29.9222392005558	3.4107534326708104	up	GO:0004672,protein kinase activity	GO:0005524,ATP binding	GO:0006468,protein phosphorylation	GO:0016021,integral component of membrane
CsGy5G004900.1	0.523531678973953	4.1703566213836005	14.7529614138856	0.000122554885504936	0.002495642773506	22.0305151564398	23.476940227204494	24.320641926602892	10.0129083971887	10.422452417507401	15.9744225214122	-1.91010408760719	down	GO:0003677,DNA binding	GO:0003700,DNA binding transcription factor activity	GO:0005634,nucleus	GO:0006355,regulation of transcription, DNA-templated
CsGy4G009460.1	1.7393199204957102	5.71048698278199	14.750240874693501	0.000122731845876804	0.00249696596657023	32.7310510895677	42.988181091705506	38.94155569479521	71.92370820515859	72.3057636464575	54.718357741255296	1.7393199204957102	up	GO:0003735,structural constituent of ribosome	GO:0005840,ribosome	GO:0006412,translation	GO:0019843,rRNA binding
CsGy4G025620.1	2.02380592655526	6.355754161984321	14.747394448630901	0.000122917270049254	0.00249845878537673	45.529731323308894	68.3686570130076	48.7839269143589	142.155093864313	102.270314346791	84.0445363999674	2.02380592655526	up	GO:0003700,DNA binding transcription factor activity	GO:0006355,regulation of transcription, DNA-templated
CsGy5G006650.1	0.474430032065055	7.23852432961892	14.7399342022705	0.00012340459065751002	0.0025060797472506	196.10655396399102	243.335312895484	174.23849919850701	91.9495249995361	67.2248180929227	131.729379747467	-2.10779236644715	down	GO:0005770,late endosome	GO:0005794,Golgi apparatus	GO:0010042,response to manganese ion	GO:0010486,manganese:proton antiporter activity	GO:0016021,integral component of membrane	GO:0030026,cellular manganese ion homeostasis	GO:0046688,response to copper ion	GO:0071421,manganese ion transmembrane transport
CsGy3G023530.1	0.5719351450716329	4.23451466474624	14.712523122876403	0.000125211908006573	0.00254046872131989	25.5973604674824	19.987124788025397	24.8912141712153	12.551392216194301	13.028065521884198	14.901513546093499	-1.74844999230595	down	GO:0016021,integral component of membrane
CsGy1G006620.1	31.0384823260323	-1.4303360010529	14.7022821712164	0.000125893949866412	0.00254966693380677	0.0	0.0	0.0	0.564107515334577	0.260561310437685	0.35763632510624394	31.0384823260323	up
CsGy4G024240.1	1.62033383399152	5.024700380750518	14.703385919267197	0.000125820261378136	0.00254966693380677	22.7312254147013	26.173615793842806	25.4433854609389	42.9260434331423	37.2213134766785	40.05526841189929	1.62033383399152	up	GO:0016874,ligase activity
CsGy7G010660.1	1.71175622625286	4.70087095577982	14.697545617302499	0.000126210665519264	0.00255376172390975	20.142185285887802	19.8284968135173	17.3311319301012	37.7952035274167	31.397637907740997	28.849330225237	1.71175622625286	up	GO:0000139,Golgi membrane	GO:0016021,integral component of membrane	GO:0016757,transferase activity, transferring glycosyl groups	GO:0042546,cell wall biogenesis	GO:0071555,cell wall organization
CsGy7G010040.1	31.049506273309497	-1.43019936694592	14.695526406048998	0.000126345926367607	0.00255418083965993	0.0	0.0	0.0	0.42308063650093297	0.52112262087537	0.238424216737496	31.049506273309497	up
CsGy1G029740.1	1.6012421477440602	5.964119551496348	14.682035096079	0.000127253420960519	0.00256910167430093	43.29171073598809	52.0299756386694	48.5699623226292	77.56478335850441	81.816251477433	70.5735681542988	1.6012421477440602	up	GO:0004672,protein kinase activity	GO:0005509,calcium ion binding	GO:0005524,ATP binding	GO:0006468,protein phosphorylation
CsGy6G035060.1	0.483772091573331	7.04120809096255	14.681131453877	0.00012731443851926298	0.00256910167430093	127.846926050705	240.63863732884602	163.611591142601	84.19304666368559	100.576665828946	72.36174977983	-2.06708906408343	down	GO:0003825,alpha,alpha-trehalose-phosphate synthase (UDP-forming) activity	GO:0004805,trehalose-phosphatase activity	GO:0005737,cytoplasm	GO:0005992,trehalose biosynthetic process	GO:0016311,dephosphorylation	GO:0070413,trehalose metabolism in response to stress
CsGy7G010720.1	0.242672211997258	0.960078161581721	14.675867394668698	0.000127670474995483	0.0025739568277118197	2.93740202085864	3.33118746467091	1.9256813255668	0.141026878833644	1.04224524175074	0.7152726502124879	-4.12078495419698	down
CsGy1G032490.1	1.67037865174411	4.5529555271969	14.6420168134156	0.00012998404162596999	0.0026135114158484	18.7434224188123	16.6559373233545	16.9032027466419	32.0131014952373	29.7039893898961	25.988239624387106	1.67037865174411	up	GO:0016491,oxidoreductase activity	GO:0055114,oxidation-reduction process
CsGy4G021000.1	0.589653920764079	4.61238033008248	14.642857456979597	0.000129926078679641	0.0026135114158484	29.443958351940196	27.4426395899079	34.1630131461665	17.628359854205502	19.6723789380452	16.570483063256	-1.6959100326242098	down	GO:0005886,plasma membrane	GO:0008643,carbohydrate transport	GO:0016021,integral component of membrane
CsGy5G019250.1	1.88988375484672	2.99236619982754	14.6423173375664	0.00012996331729192	0.0026135114158484	5.03554632147196	6.1864910058174	5.2064717320880085	10.1539352760224	9.38020717575665	11.0867260782936	1.88988375484672	up	GO:0005509,calcium ion binding
CsGy6G006470.1	1.81509020002076	4.04064630966312	14.597123303577002	0.000133117598031694	0.0026741046855051397	14.061483350137	10.0099010753871	10.480984204345999	20.846029121674	22.947634610246897	19.4996437779845	1.81509020002076	up	GO:0003723,RNA binding	GO:0003735,structural constituent of ribosome	GO:0006412,translation	GO:0022618,ribonucleoprotein complex assembly	GO:0022625,cytosolic large ribosomal subunit
CsGy1G027410.1	2.236313470828509	2.699905971530109	14.588850472879301	0.000133703285083282	0.0026834526109694107	2.72758759079731	5.07609518426043	4.27929183459288	8.88469336651959	8.20768127878707	9.29854445276235	2.236313470828509	up	GO:0016021,integral component of membrane
CsGy3G017450.1	1.66586567355409	6.58349514798879	14.584359523989999	0.00013402231406801899	0.0026861824436078	66.9308031895648	84.5487104128377	64.4746636411995	131.860131709457	117.25258969695801	109.79435180761699	1.66586567355409	up
CsGy4G013570.1	1.59916926742144	7.01669388523904	14.5835453423584	0.00013408023408985	0.0026861824436078	107.984493338232	101.046019761684	89.5798424041444	167.539932054369	163.24166098921	146.750105401929	1.59916926742144	up	GO:0003735,structural constituent of ribosome	GO:0005840,ribosome	GO:0006412,translation
CsGy3G034870.1	2.68925292413603	3.66644982735803	14.5634916274644	0.000135514816358502	0.002712485974113	5.59505146830217	10.310818343029	4.99250714035836	24.256623159386802	12.116100935352302	18.8355131222622	2.68925292413603	up
CsGy1G007270.1	0.29924453206621504	0.923919691634683	14.552814089507	0.00013628494968904	0.0027230123729087893	2.79752573415109	2.53804759213021	2.13964591729644	0.564107515334577	1.17252589696958	0.476848433474992	-3.34174861306647	down	GO:0016021,integral component of membrane
CsGy5G013210.1	39.02526125434021	-1.27641060790375	14.553481071195801	0.000136236713868781	0.0027230123729087893	0.0	0.0	0.0	1.00650883423572	0.135622162082815	0.362881657874469	39.02526125434021	up	GO:0000148,1,3-beta-D-glucan synthase complex	GO:0003843,1,3-beta-D-glucan synthase activity	GO:0006075,(1->3)-beta-D-glucan biosynthetic process	GO:0016021,integral component of membrane
CsGy3G005620.1	0.431413732166098	4.453121871817861	14.520836224879101	0.00013861786296803701	0.00276714512843446	20.608183135054	45.0503447603113	25.7470725381339	12.2693384585271	13.6794687979785	13.1871242156425	-2.31796052244112	down	GO:0046983,protein dimerization activity
CsGy3G011570.1	0.538897057564097	3.45621075581954	14.511643527645399	0.00013929591802087901	0.0027781935420658	14.6170719609394	11.421214164586	15.3341290739578	7.05134394168221	7.42599734747402	7.987211260706119	-1.85564197459189	down	GO:0005634,nucleus	GO:0006355,regulation of transcription, DNA-templated	GO:0009734,auxin-activated signaling pathway	GO:0016021,integral component of membrane
CsGy6G022460.1	0.511418652965941	2.93138935470086	14.490179828285502	0.000140892114791669	0.00280751776195231	9.86127821288258	9.834934419504581	9.485763566680893	5.50004827451213	3.90841965656527	5.48375698496241	-1.95534518383434	down	GO:0009269,response to desiccation	GO:0016021,integral component of membrane
CsGy3G036940.1	5.275893309016071	5.410670038133151	14.4816181965709	0.00014153394663564598	0.0028177892340014604	3.63678345439641	27.699458280636602	9.68539253076465	81.14023781757379	81.84504350223641	51.801237449472104	5.275893309016071	up	GO:0005524,ATP binding	GO:0016021,integral component of membrane
CsGy3G015050.1	1.76594377733991	6.42085090173524	14.4717427302045	0.00014227792871305	0.0028300742680139107	75.4632566787256	61.0717701856333	48.99789150608849	116.629228795424	98.23161403500721	112.893866625204	1.76594377733991	up	GO:0006950,response to stress
CsGy3G011450.1	3.5953674965492404	1.70761515418998	14.466976351200099	0.000142638418197144	0.00283462972550826	0.7693195768915491	2.53804759213021	1.14114448922477	6.0641557898467005	5.47178751919138	3.4571511426936903	3.5953674965492404	up	GO:0003777,microtubule motor activity	GO:0003779,actin binding	GO:0005524,ATP binding	GO:0007015,actin filament organization	GO:0007018,microtubule-based movement	GO:0008017,microtubule binding	GO:0016459,myosin complex
CsGy6G023660.1	2.2305967079108	3.97810393463705	14.465355736281	0.000142761197495101	0.00283462972550826	8.112824629038151	8.88316657245575	11.9820171368601	21.013004946212998	28.7920248033642	15.139937762830998	2.2305967079108	up	GO:0005788,endoplasmic reticulum lumen	GO:0005886,plasma membrane	GO:0016021,integral component of membrane	GO:0044794,positive regulation by host of viral process
CsGy7G003820.1	13.8896701943838	-1.11310456403281	14.461624013531999	0.000143044321074122	0.00283772444066794	0.0699381433537772	0.0	0.0	0.8461612730018659	0.52112262087537	0.35763632510624394	13.8896701943838	up	GO:0003677,DNA binding
CsGy5G023950.1	16.3989037377824	2.96879445786289	14.449213240940301	0.000143989992090334	0.0028539456387824697	0.0699381433537772	2.69667556663835	0.14264306115309602	19.3206824002093	14.2005914188538	11.0867260782936	16.3989037377824	up	GO:0004497,monooxygenase activity	GO:0005506,iron ion binding	GO:0016021,integral component of membrane	GO:0016705,oxidoreductase activity, acting on paired donors, with incorporation or reduction of molecular oxygen	GO:0020037,heme binding	GO:0055114,oxidation-reduction process
CsGy1G009090.1	1.62637653393209	4.452363423494258	14.446866731979101	0.00014416949679020902	0.0028549657543766303	17.2047832650292	16.8145652978627	15.690736726840598	26.6540800995588	28.531463492926502	25.6306032992808	1.62637653393209	up	GO:0006508,proteolysis	GO:0008233,peptidase activity
CsGy6G035350.1	1.59619085644893	5.05724173992742	14.444626437270005	0.00014434108649809	0.00285582745939166	25.8771130408976	26.0149878193347	24.748571110062198	44.1414130749307	40.51728377306	37.6710262445244	1.59619085644893	up	GO:0003735,structural constituent of ribosome	GO:0005840,ribosome	GO:0006412,translation
CsGy3G016690.1	0.529622312788122	4.05952270166033	14.4288859164926	0.000145552504078841	0.0028772426737145307	21.261195579548303	25.6977318703184	17.687739582983898	12.128311579693401	12.5069429010089	9.41775656113109	-1.88813797276712	down
CsGy2G017000.1	0.6180342974824959	6.4343442658496	14.426539635309	0.00014573395258028703	0.00287827783404362	98.26309141205692	121.350400498726	100.42071505178	71.64165444749129	61.4924692632936	64.3745385191239	-1.61803318047786	down
CsGy5G015000.1	2.69528801506292	1.36969031539257	14.409596173787	0.000147051045774235	0.00289947488048105	1.60857729713688	0.95176784704883	1.28378755037787	4.51286012267662	3.25701638047106	3.0995148175874503	2.69528801506292	up	GO:0006355,regulation of transcription, DNA-templated	GO:0043565,sequence-specific DNA binding	GO:0044212,transcription regulatory region DNA binding
CsGy6G012400.1	1.80880361682318	5.240244800614572	14.409388355475599	0.000147067274635576	0.00289947488048105	33.3604943797517	25.3804759213021	21.6104237646941	51.05173013777921	51.3305781562239	43.2739953378555	1.80880361682318	up	GO:0000160,phosphorelay signal transduction system	GO:0004871,signal transducer activity	GO:0005622,intracellular	GO:0016021,integral component of membrane
CsGy6G011140.1	0.5435746603106829	3.996268628555721	14.4057851020035	0.000147348945300608	0.00290246182183123	18.3237935586896	22.2079164311394	20.6119223366224	8.46161273001866	12.637223556227699	11.921210836874799	-1.83967368793175	down	GO:0003677,DNA binding	GO:0005634,nucleus	GO:0006355,regulation of transcription, DNA-templated
CsGy6G029240.1	2.25509214438413	3.62527414157777	14.4013540753992	0.000147696068837477	0.00290673163542636	5.734927755009731	9.20042252147203	7.84536836342029	22.987381249884	14.7217140397292	13.232544028931	2.25509214438413	up	GO:0004672,protein kinase activity	GO:0004842,ubiquitin-protein transferase activity	GO:0005524,ATP binding	GO:0006468,protein phosphorylation	GO:0016567,protein ubiquitination
CsGy6G032020.1	1.55603697183819	6.05815314462654	14.388815822784	0.000148682774920605	0.00292357011920605	55.391009536191504	48.5401601994903	51.92207425972701	81.9366166023473	84.291583926591	76.7725977894737	1.55603697183819	up	GO:0004449,isocitrate dehydrogenase (NAD+) activity	GO:0006099,tricarboxylic acid cycle
CsGy2G009310.1	0.453699114065965	3.63457288087182	14.3713375984306	0.000150069321251781	0.0029395241148880602	11.2600410799581	21.890660482123103	17.4024534606777	7.61545145701679	8.07740062356823	7.033514393756128	-2.20410392922788	down	GO:0004861,cyclin-dependent protein serine/threonine kinase inhibitor activity	GO:0005634,nucleus	GO:0007050,cell cycle arrest	GO:0016301,kinase activity	GO:0071901,negative regulation of protein serine/threonine kinase activity
CsGy3G007080.1	1.74052499705787	5.405321966431838	14.372577461658098	0.000149970535350574	0.0029395241148880602	37.2070922642095	29.5048032585137	25.675751007557306	56.4107515334577	56.2812430545399	48.400115997711715	1.74052499705787	up	GO:0004129,cytochrome-c oxidase activity	GO:0005751,mitochondrial respiratory chain complex IV	GO:0022900,electron transport chain	GO:1902600,proton transmembrane transport
CsGy3G010200.1	1.60674340006354	6.93027295659127	14.374278274347901	0.000149835129887452	0.0029395241148880602	98.47290584211832	90.73520141865521	91.0775945462519	166.270690144867	153.73117315823401	130.656470772148	1.60674340006354	up	GO:0003735,structural constituent of ribosome	GO:0005840,ribosome	GO:0006412,translation
CsGy4G010160.1	0.48647042014424	5.0789789820157	14.3686320259934	0.000150285114852112	0.0029395241148880602	49.9789162509028	30.6461315350998	53.9903986464469	17.3866397838847	23.234642893694	25.0345427574371	-2.0556234430523	down	GO:0016021,integral component of membrane
CsGy6G006750.1	1.81661903925642	4.50409281747409	14.3761409443698	0.000149686979834451	0.0029395241148880602	17.274721408383	17.7663331449115	13.1944831566614	31.307967101069003	32.0490411838352	23.961633782118398	1.81661903925642	up	GO:0005783,endoplasmic reticulum	GO:0016021,integral component of membrane	GO:0022857,transmembrane transporter activity	GO:0055085,transmembrane transport
CsGy6G027950.1	10.6075593370584	5.487240604405921	14.3698504293703	0.000150187897640021	0.0029395241148880602	1.1190102936604298	19.352612889992894	2.99550428421502	111.552261157413	79.9923223043692	54.956781957992796	10.6075593370584	up	GO:0004497,monooxygenase activity	GO:0005506,iron ion binding	GO:0016021,integral component of membrane	GO:0016705,oxidoreductase activity, acting on paired donors, with incorporation or reduction of molecular oxygen	GO:0020037,heme binding	GO:0055114,oxidation-reduction process
CsGy2G019100.1	0.481300784872245	3.91880723359943	14.362505815092799	0.000150774890440026	0.00294651928749491	19.3728657089963	17.4490771958952	23.036854376224998	6.628263305181282	9.510487830975501	12.6364834870873	-2.07770282416106	down	GO:0005509,calcium ion binding
CsGy2G000510.1	1.63753221595802	5.077030550804	14.359605187897301	0.00015100734885091299	0.0029484779900855198	28.5347624883411	23.0010563036801	24.6772495794856	44.5644937114316	42.2109322909049	38.6247231114744	1.63753221595802	up	GO:0000276,mitochondrial proton-transporting ATP synthase complex, coupling factor F(o)	GO:0015078,proton transmembrane transporter activity	GO:0015986,ATP synthesis coupled proton transport
CsGy1G018770.1	3.30345297739264	0.995330435262907	14.356636125617499	0.000151245665472853	0.00295054754918083	1.2328695910403795	0.652119603202957	0.625846430809209	3.5128385248672496	2.0611702462173103	3.10201827186319	3.30345297739264	up	GO:0005524,ATP binding
CsGy6G020350.1	0.545561521294222	4.2069153962218895	14.328569291100399	0.000153517292472922	0.0029922452688472107	28.1850717715722	21.4147765585987	20.825886928352002	11.2821503066915	12.5069429010089	14.663089329356	-1.83297384615346	down	GO:0046983,protein dimerization activity
CsGy1G003210.1	0.54690582608152	5.36893240632331	14.326142384564399	0.000153715323998847	0.0029934884668351893	49.446267351120504	46.953880454408996	62.54898231563271	22.987381249884	35.045496253868606	28.9685423336058	-1.82846836203011	down	GO:0005737,cytoplasm	GO:0006004,fucose metabolic process	GO:0016757,transferase activity, transferring glycosyl groups
CsGy7G016820.1	0.325041494558428	5.01022058582434	14.3154081476106	0.0001545943095646	0.0030079789831339	59.867050710833304	26.649499717367203	56.9859029306619	7.75647833585044	18.6301336962945	20.2660584226872	-3.0765302791833	down	GO:0005618,cell wall	GO:0016021,integral component of membrane	GO:0030599,pectinesterase activity	GO:0042545,cell wall modification	GO:0045330,aspartyl esterase activity	GO:0045490,pectin catabolic process
CsGy5G002440.1	0.479194064789231	3.0220586885821	14.3128293994733	0.00015480622633233	0.00300947622908307	12.5888658036799	7.93139872540692	10.840872647635301	5.64107515334577	4.82038424309717	4.76848433474992	-2.08683719912065	down	GO:0016021,integral component of membrane
CsGy3G029780.1	2.40359367054702	1.90118426744691	14.3097076667863	0.00015506315601864	0.00301123669157013	1.88832987055198	1.90353569409766	2.49625357017918	3.94875260734204	5.86262948484791	5.48375698496241	2.40359367054702	up	GO:0004674,protein serine/threonine kinase activity	GO:0005524,ATP binding	GO:0006468,protein phosphorylation	GO:0016021,integral component of membrane	GO:0048544,recognition of pollen
CsGy5G011080.1	0.495161298400266	5.77034303917086	14.308448952697502	0.00015516687409696298	0.00301123669157013	74.34424638506509	60.5958862621089	82.5903324076427	25.102784432388702	34.9152155986498	47.684843347499196	-2.0195439409960603	down	GO:0004615,phosphomannomutase activity	GO:0005975,carbohydrate metabolic process	GO:0009570,chloroplast stroma
CsGy1G021850.1	2.00391128590397	3.57889843803046	14.292984291515602	0.000156446879095903	0.00303343696528735	8.112824629038151	9.99356239401272	5.848365507276942	17.4873329753719	13.8097494531973	15.9744225214122	2.00391128590397	up	GO:0046983,protein dimerization activity
CsGy2G005600.1	1.7068073328751998	4.56354782899753	14.2708824390187	0.000158294723363101	0.0030665992541706604	19.3029275656425	16.6559373233545	16.047344379723302	34.1285046777419	27.880060216832298	27.061148599705806	1.7068073328751998	up	GO:0005739,mitochondrion
CsGy3G024880.1	1.99088641586745	3.25668340687481	14.2557291549519	0.00015957431217139198	0.00308870487222023	6.03692065801134	5.45458153143685	7.26017520503971	13.827967523396499	9.7933271334556	14.119601327302899	1.99088641586745	up	GO:0000027,ribosomal large subunit assembly	GO:0005730,nucleolus	GO:0006364,rRNA processing
CsGy5G003040.1	0.631847728508468	6.48957781554723	14.2448320383731	0.000160500931726283	0.00310394603263891	106.65566861451	120.71588860069299	102.27507484677	75.44938017599969	66.83397612726621	65.8050838195489	-1.5826598005829495	down	GO:0003978,UDP-glucose 4-epimerase activity	GO:0006012,galactose metabolic process
[truncated: 1,303 more rows]

## Sheet: V_H CMV
ID					FDR	Heliana CMV-inoculated						Vanda CMV-inoculated						fold_change	up_down	function
	FC	logCPM	LR	PValue		1	2	3				1	2	3
[truncated: 219 more rows]
