# Supplementary material for: Comparative Transcriptome Analysis of Two Cucumber Cultivars with Different Sensitivity to Cucumber Mosaic Virus Infection
Source: Pathogens. 2020 Feb 21;9(2):145. doi: 10.3390/pathogens9020145 (PMC7168641; doi:10.3390/pathogens9020145)
Supplement: Supplementary file 1 [file pathogens-09-00145-s001.zip › Tab S3.xlsx]

## Sheet: H_V healthy
ID					FDR	Heliana mock-inoculated						Vanda mock-inoculated						fold_change	up_down	function
	FC	logCPM	LR	PValue		1	2	3				1	2	3
CsGy2G025720.1	0.000629228	2.16841	216.856	4.38812e-49	1.95692e-45	7.974	8.31556	9.03012	0.440031	8.43989	0.0521371	0	0	0	0	0	#DIV/0!	-1589.25	down	plant UBX domain-containing protein 4
CsGy4G013270.1	0.338167	2.11307	33.2485	8.11019e-09	2.03192e-06	5.93808	6.10431	6.55611	0.261134	6.1995	0.0421218	2.20433	2.27505	1.81187	0.203732	2.09709	0.0971503	-2.95712	down	Glycosyltransferase
CsGy4G009930.1	0.340108	3.83063	68.6302	1.18774e-16	7.35671e-14	20.5854	20.3062	21.9568	0.72137	20.9494	0.0344339	6.93716	7.71893	6.72981	0.4259	7.12863	0.059745	-2.94024	down	non-specific lipid-transfer protein 2-like
CsGy3G039320.1	0.361613	3.30033	47.8766	4.53915e-12	2.02428e-09	14.8169	14.8403	12.8648	0.925793	14.174	0.0653162	5.51083	4.95637	4.91794	0.270888	5.12838	0.0528213	-2.76539	down	double-strand break repair protein MRE11
CsGy6G032420.1	0.389123	2.39463	30.0837	4.1379e-08	8.54323e-06	7.1257	7.19436	7.66941	0.241757	7.32982	0.0329826	3.112	2.76257	2.6531	0.195696	2.84255	0.0688452	-2.56988	down	nudix hydrolase 2-like
CsGy4G017670.1	0.41433	3.01001	30.8675	2.76258e-08	6.03922e-06	12.4417	10.2154	10.8856	0.932568	11.1809	0.0834073	5.057	4.2251	4.52968	0.343654	4.60393	0.0746436	-2.41354	down	Glycosyltransferase
CsGy2G022430.1	0.422465	1.02333	13.6559	0.000219546	0.0130545	2.82766	2.67842	2.41215	0.171857	2.63941	0.0651118	0.972499	1.21878	1.16478	0.105694	1.11868	0.0944802	-2.36706	down	IPR016040 (NAD(P)-binding domain)
CsGy3G010800.1	0.442179	4.42248	42.5674	6.82877e-11	2.41695e-08	28.3331	32.4525	27.5233	2.15823	29.4363	0.0733187	11.9293	14.4628	12.8125	1.04999	13.0682	0.0803467	-2.26153	down	RPM1-interacting protein 4-like
CsGy7G006980.1	0.458196	3.64021	31.1044	2.44521e-08	5.39834e-06	16.2308	18.7334	15.5244	1.37678	16.8295	0.0818073	8.03933	6.90641	8.21814	0.580812	7.72129	0.0752221	-2.18247	down	protein IRX15-LIKE-like
CsGy6G013240.1	0.485437	2.86186	21.2076	4.12134e-06	0.000496744	10.2927	9.0786	9.40122	0.51346	9.59083	0.0535365	4.92733	4.87511	4.14142	0.358806	4.64796	0.0771966	-2.06	down	Ubiquinone biosynthesis O-methyltransferase, mitochondrial
CsGy5G004550.1	0.53062	4.70154	26.035	3.35277e-07	5.25294e-05	35.2326	29.4782	36.8627	3.16756	33.8578	0.0935548	16.6622	17.7942	19.2835	1.07347	17.9133	0.059926	-1.88459	down	NB-ARC domain-containing disease resistance protein
CsGy6G033050.1	0.542044	5.58052	26.5674	2.54502e-07	4.20362e-05	60.7381	59.0965	65.8704	2.88521	61.9017	0.0466095	34.8155	29.2507	36.4316	3.07578	33.4992	0.0918164	-1.84487	down	Lactoylglutathione lyase
CsGy5G025880.1	0.54448	5.93375	24.8901	6.06927e-07	9.08273e-05	86.1305	75.7872	74.9623	5.08146	78.96	0.0643548	44.3994	47.2035	37.4022	4.12162	43.0017	0.0958478	-1.83661	down	Diphosphomevalonate decarboxylase
CsGy4G004000.1	0.545011	4.68304	24.6188	6.98661e-07	0.000102492	33.1402	36.6258	29.2551	3.01056	33.007	0.0912097	18.1533	16.7379	19.1541	0.991234	18.0151	0.0550224	-1.83483	down	Derlin
CsGy7G018670.1	0.547913	5.06753	22.9256	1.68397e-06	0.000223507	47.7815	38.0545	43.7121	3.98866	43.1827	0.0923672	26.2575	23.238	21.3456	2.02278	23.6137	0.0856613	-1.82511	down	receptor like protein 9
CsGy3G023020.1	0.577814	2.35158	10.2045	0.00140099	0.0497586	5.99464	6.05759	6.86536	0.39646	6.30586	0.0628717	3.3065	4.0626	3.55904	0.314295	3.64271	0.0862806	-1.73066	down	hypothetical protein
CsGy5G003700.1	0.581773	2.75327	12.2561	0.000463731	0.0224337	8.76574	8.03526	8.28792	0.302904	8.36297	0.0362196	4.668	4.63136	5.24149	0.279383	4.84695	0.057641	-1.71888	down	7-ethoxycoumarin O-deethylase-like
CsGy3G027120.1	0.588127	4.63164	18.7261	1.50901e-05	0.00155439	31.5567	28.3103	33.3372	2.08112	31.0681	0.0669858	18.1533	20.313	16.3069	1.63716	18.2577	0.0896694	-1.70031	down	GDSL esterase/lipase
CsGy6G017420.1	0.591563	7.08939	17.5038	2.86728e-05	0.0025472	157.144	167.564	188.148	12.8822	170.952	0.0753555	106.838	109.351	87.214	9.8964	101.134	0.0978541	-1.69044	down	ATP-citrate synthase beta chain protein 1
CsGy2G017410.1	0.614921	4.99389	18.2556	1.9316e-05	0.00186454	35.6285	40.9238	41.254	2.57759	39.2688	0.0656396	24.896	24.7006	22.9072	0.895004	24.1679	0.0370327	-1.62623	down	hypothetical protein
CsGy2G014900.1	0.615175	4.99426	16.7606	4.24052e-05	0.00345092	39.4661	35.3559	43.2299	3.21558	39.3506	0.081716	26.0443	22.8894	23.4985	1.36649	24.1441	0.0565972	-1.62555	down	calcium uniporter protein 2, mitochondrial
CsGy5G021280.1	0.615686	5.59078	18.6082	1.60525e-05	0.001627	58.476	57.0721	62.9634	2.51252	59.5038	0.0422246	33.7133	37.3759	38.7611	2.12953	36.6168	0.0581571	-1.62421	down	RING finger protein
CsGy3G027670.1	0.617931	4.269	16.3667	5.21954e-05	0.00405524	23.8654	25.1803	21.8331	1.3769	23.6263	0.0582785	15.6248	14.5441	13.7185	0.780586	14.6291	0.0533583	-1.6183	down	Cytochrome P450
CsGy2G017810.1	0.63701	3.58227	11.9398	0.000549488	0.025315	14.0252	14.2953	15.0914	0.452606	14.4706	0.0312775	8.68766	9.99399	8.99465	0.557714	9.22543	0.0604539	-1.56983	down	F-box protein At1g67340-like
CsGy2G018180.1	0.646009	6.65026	12.9413	0.000321413	0.0173953	123.116	131.85	110.526	8.75271	121.831	0.0718431	69.3716	85.9645	80.9519	6.94866	78.7627	0.0882227	-1.54797	down	probable xyloglucan glycosyltransferase 12
CsGy2G018900.1	0.652445	5.29553	13.4508	0.000244905	0.0142582	43.1501	52.6496	46.1402	3.96591	47.3133	0.0838222	30.0826	32.5008	30.2194	1.10908	30.9343	0.0358527	-1.5327	down	Remorin family protein
CsGy3G026690.1	0.652856	4.88838	13.6255	0.000223135	0.0131279	35.1761	37.3577	34.3887	1.25587	35.6408	0.035237	23.5993	25.5131	20.8365	1.91966	23.3163	0.0823311	-1.53173	down	protein STRUBBELIG-RECEPTOR FAMILY 7 isoform X1
CsGy4G018480.1	0.654549	3.99766	11.7488	0.000608811	0.0269351	20.5854	17.3319	19.6683	1.36972	19.1952	0.0713574	12.5777	12.3503	12.6184	0.117962	12.5154	0.00942534	-1.52777	down	extradiol ring-cleavage dioxygenase
CsGy2G005980.1	0.654659	5.42608	15.398	8.70799e-05	0.006106	49.7668	53.4714	52.1396	1.53218	51.7926	0.029583	35.01	33.1508	33.5844	0.794211	33.915	0.0234177	-1.52751	down	Oxygen-dependent choline dehydrogenase
CsGy1G002970.1	0.658933	5.44246	11.9221	0.000554714	0.0254506	54.5173	47.651	54.7374	3.28991	52.3019	0.0629023	30.0178	36.4009	36.8845	3.12924	34.4344	0.0908755	-1.51761	down	protein LONGIFOLIA 2
CsGy3G033260.1	0.659705	7.08041	13.3468	0.00025887	0.0149335	167.341	161.032	160.377	3.13966	162.917	0.0192716	103.539	118.465	100.494	7.85303	107.499	0.0730518	-1.51583	down	splicing factor 3A subunit
CsGy4G005700.1	0.662296	4.05208	11.8162	0.000587187	0.0264507	18.7757	20.384	20.225	0.723627	19.7949	0.0365562	13.4205	12.1065	13.7832	0.720272	13.1034	0.0549683	-1.5099	down	Glutathione S-transferase
CsGy2G012860.1	1.51429	9.18	10.8542	0.000985693	0.0386274	474.311	495.025	414.643	34.076	461.327	0.0738653	693.846	655.54	746.556	37.3118	698.647	0.0534058	1.51429	up	Arginine decarboxylase
CsGy7G005120.1	1.51826	4.11849	11.5411	0.000680732	0.0297044	13.4597	13.9216	13.9163	0.216509	13.7658	0.015728	21.3301	18.2817	23.0367	1.96681	20.8828	0.0941833	1.51826	up	tropomyosin
CsGy3G009200.1	1.53199	5.30563	13.244	0.000273458	0.0153591	30.878	32.3902	30.3066	0.879063	31.1916	0.0281827	42.2065	48.1011	53.1914	4.48859	47.833	0.0938388	1.53199	up	F-box protein PP2-A13
CsGy7G005430.1	1.54998	3.5991	11.623	0.000651424	0.0285372	9.55749	10.1064	8.65902	0.596595	9.44096	0.0631922	14.782	14.7878	14.5597	0.1062	14.7098	0.00721966	1.54998	up	DNA repair protein XRCC4
CsGy3G023540.1	1.55664	5.83405	16.1573	5.82923e-05	0.00442109	45.0729	43.7735	44.965	0.588771	44.6038	0.0132	66.4541	75.4018	66.4569	4.21731	69.4376	0.0607353	1.55664	up	Zinc knuckle family protein isoform 3
CsGy7G020350.1	1.55784	4.10251	13.8497	0.000198033	0.012032	13.5162	13.2987	13.4215	0.0890569	13.4121	0.00664003	22.951	19.338	20.3189	1.52549	20.8693	0.0730976	1.55784	up	Alanine aminotransferase 2
CsGy6G000040.1	1.56718	6.21406	15.9285	6.57814e-05	0.00488931	57.7973	61.3545	54.1807	2.92873	57.7775	0.0506897	90.8314	84.2582	96.7411	5.09849	90.6102	0.0562683	1.56718	up	5-oxoprolinase
CsGy3G029840.1	1.57471	4.07084	13.2679	0.000269995	0.0152801	14.6473	12.3643	12.1226	1.13745	13.0447	0.0871958	20.617	21.7755	19.1541	1.0726	20.5155	0.0522822	1.57471	up	transcription factor bHLH155-like
CsGy5G020160.1	1.59901	5.68262	15.7351	7.28587e-05	0.00525379	42.6411	34.3211	41.7488	3.72958	39.5704	0.0942519	65.4816	60.4514	63.4155	2.06444	63.1162	0.0327086	1.59901	up	LOW QUALITY PROTEIN: nuclear pore complex protein NUP214
CsGy3G014020.1	1.61598	5.3802	16.6925	4.3954e-05	0.00352549	31.1608	29.8831	34.5124	1.95209	31.8521	0.0612862	45.8371	53.7075	54.6797	3.95923	51.4081	0.0770157	1.61598	up	Tubby-like F-box protein
CsGy6G016340.1	1.61626	4.27748	15.9125	6.63375e-05	0.00489799	15.4956	13.8125	15.2151	0.736239	14.8411	0.0496082	24.0531	21.5318	26.078	1.85969	23.8876	0.0778516	1.61626	up	DNA-binding protein
CsGy2G022780.1	1.61983	4.345	18.3707	1.81835e-05	0.00177831	16.0611	15.7124	14.6585	0.596251	15.4773	0.0385242	25.4795	25.8381	24.0073	0.792163	25.1083	0.0315499	1.61983	up	protein TIFY 8-like isoform X1
CsGy4G002670.1	1.6285	7.37374	18.192	1.99718e-05	0.00191129	136.18	122.008	120.36	7.101	126.183	0.0562755	204.354	217.105	194.97	9.07122	205.477	0.0441472	1.6285	up	Stress associated endoplasmic reticulum protein
CsGy2G004740.1	1.71206	3.25847	14.7666	0.000121674	0.00808308	7.52157	7.28779	6.24686	0.554083	7.01874	0.0789434	12.5128	11.619	12.036	0.365164	12.056	0.0302891	1.71206	up	Universal stress protein A-like protein
CsGy7G019210.1	1.71463	3.37362	15.2176	9.5807e-05	0.00665515	6.78638	8.08198	7.91681	0.575783	7.59506	0.0758102	13.5502	12.1878	13.4596	0.621987	13.0659	0.047604	1.71463	up	pentatricopeptide repeat-containing protein At1g15510, chloroplastic
CsGy5G006590.1	1.88051	4.84492	26.6639	2.42101e-07	4.08968e-05	20.6985	17.7212	21.5857	1.65281	20.0018	0.0826329	33.5836	38.2697	40.573	2.90814	37.4754	0.0776012	1.88051	up	caffeoylshikimate esterase
CsGy0G001780.1	1.98419	1.29651	11.4198	0.000726659	0.0309809	1.66696	1.66644	1.53215	0.0634286	1.62185	0.0391088	3.44479	3.06693	3.19077	0.157279	3.23416	0.0486306	1.98419	up	carbon catabolite repressor protein 4 homolog 4
CsGy7G020340.1	2.04682	5.42835	38.5887	5.23208e-10	1.62035e-07	28.3331	30.8174	25.4822	2.17978	28.2109	0.0772673	59.9708	54.9263	58.7564	2.14971	57.8845	0.037138	2.04682	up	Pectinesterase
CsGy4G008550.1	2.42445	3.48398	41.7834	1.01965e-10	3.49787e-08	6.72983	6.57147	6.30871	0.173672	6.53667	0.0265689	15.6248	14.3816	17.5363	1.29752	15.8476	0.0818748	2.42445	up	Annexin
CsGy1G018770.1	3.7424	0.470969	26.8006	2.25566e-07	3.86898e-05	0.564514	0.55613	0.660374	0.0472888	0.593673	0.0796547	2.30178	2.1834	2.11213	0.0782161	2.1991	0.0355673	3.7424	up	P-loop containing nucleoside triphosphate hydrolases superfamily protein
CsGy6G015350.1	66.3331	-2.25196	29.1407	6.73091e-08	1.28279e-05	0	0	0	0	0	#DIV/0!	0.324166	0.325008	0.388258	0.0300169	0.345811	0.0868016	66.3331	up	Unknown Protein
