# Supplementary material for: Comparative Transcriptome Analysis of Two Cucumber Cultivars with Different Sensitivity to Cucumber Mosaic Virus Infection
Source: Pathogens. 2020 Feb 21;9(2):145. doi: 10.3390/pathogens9020145 (PMC7168641; doi:10.3390/pathogens9020145)
Supplement: Supplementary file 1 [file pathogens-09-00145-s001.zip › Tab S2.xlsx]

## Sheet: VandaZ_CMV
Row.names	FC	logCPM	LR	PValue	FDR	V1_minus	V1_plus	V2_minus	V2_plus	V3_minus	V3_plus	fold_change	up_down	Gene Ontology 1	Gene Ontology 2	Gene Ontology 3	Gene Ontology 4	Gene Ontology 5	Gene Ontology 6	Gene Ontology 7	Gene Ontology 8	Gene Ontology 9	Gene Ontology 10	Gene Ontology 11	Gene Ontology 12	Gene Ontology 13	Gene Ontology 14	Gene Ontology 15	Gene Ontology 16	Gene Ontology 17	Gene Ontology 18	Gene Ontology 19	Gene Ontology 20	Gene Ontology 21	Gene Ontology 22	Gene Ontology 23	Gene Ontology 24
CsGy7G006830.1	0.00353525306135774	6.4742218716032385	521.459066987772	2.0375271059670087e-115	2.2716389704426183e-111	0.347734243282385	202.424861356889	0.6104862636383349	206.6509824581	0.8965364148443159	126.44940865857299	-282.86518182546797	down	GO:0016021,integral component of membrane
CsGy7G006840.1	0.00356290121607781	5.4452048177081	522.4591322408901	1.2346035258631792e-115	2.2716389704426183e-111	0.069546848656477	105.123690711442	0.8721232337690501	82.7871727270795	0.0689643396034089	76.2176710905341	-280.670144736946	down	GO:0016021,integral component of membrane
CsGy5G018660.1	0.00937607191373019	7.41008519100485	460.20448817855987	4.339014770387358e-102	3.225045045003238e-98	3.1565923668201803	463.439711822109	2.89667010864052	291.585043367355	3.4055970182955404	260.07151501251303	-106.65447206474701	down	GO:0001172,transcription, RNA-templated	GO:0003723,RNA binding	GO:0003968,RNA-directed 5'-3' RNA polymerase activity	GO:0016021,integral component of membrane	GO:0031047,gene silencing by RNA
CsGy1G007940.1	0.0147289970015726	5.48762534742218	447.170946299527	2.977146565748748e-99	1.65961035307664e-95	2.0864054596943102	101.006574887234	1.04654788052286	90.5207371012783	0.758607735637498	77.3777574085026	-67.8932855980098	down	GO:0005524,ATP binding	GO:0016021,integral component of membrane
CsGy5G000730.1	0.00775760075496967	8.42907101901835	444.975070572022	8.947316093086726e-99	3.9901450848729595e-95	4.03072670758344	875.418357822697	5.8432256662526285	702.5895057657001	6.068861885099982	478.17864760199006	-128.905834624111	down	GO:0000272,polysaccharide catabolic process	GO:0004568,chitinase activity	GO:0005615,extracellular space	GO:0006032,chitin catabolic process
CsGy4G003780.1	0.0119623687450943	5.839797124737902	431.0106315542311	9.793203226592874e-96	3.639480759109468e-92	1.39093697312954	151.784336719131	1.1337602038997598	98.2543014754772	1.517215471275	93.3869485964687	-83.5954835792946	down
CsGy5G017290.1	0.0113115635278515	5.84377031354264	400.38140592806394	4.548911365213958e-89	1.4490232231648692e-85	1.46048382178602	153.980131825376	1.2209725272766698	104.21294943592501	1.17239377325795	86.4264306886574	-88.40510841297791	down	GO:0005622,intracellular	GO:0008270,zinc ion binding	GO:0016020,membrane	GO:0035556,intracellular signal transduction
CsGy5G009820.1	0.0252025503933528	6.60353528326426	392.836667143505	1.9968114212471293e-87	5.565612633871067e-84	3.82507667610624	247.16418664661495	5.6688010194988205	160.503155700586	4.965432451445441	165.080283046925	-39.6785239744526	down	GO:0004386,helicase activity
CsGy2G008290.1	0.0221104563879054	6.6370501280462815	371.997070562688	6.876588919873577e-83	1.70371310817046e-79	5.0073731032663495	247.575898229035	4.97110243248358	185.98588421229	3.0344309425499905	154.407488921615	-45.227469865660886	down	GO:0003924,GTPase activity	GO:0005525,GTP binding
CsGy3G039170.1	0.0537239648715701	6.477158980398871	369.2914494519	2.6697335298891394e-82	5.9529718249468e-79	10.2929336011586	176.62426885851897	10.116629511721	191.564192941221	7.034362639547711	142.226582582945	-18.613667148181502	down	GO:0000166,nucleotide binding	GO:0004672,protein kinase activity	GO:0016020,membrane	GO:0016310,phosphorylation
CsGy4G003830.1	0.0318660907942047	5.5381376335744	352.868500914504	1.0057500633989497e-78	1.8688512428058088e-75	2.3645928543202204	113.632396748138	3.40128061169929	89.12615991904569	2.96546660294658	70.8812740278787	-31.381320239690695	down
CsGy7G018810.1	0.0115065117052381	6.525701905096152	352.913028889359	9.835437774452946e-79	1.8688512428058088e-75	2.01685861103783	224.382812419331	2.5291573779302405	209.94725579792305	1.7930728296886298	116.124640428652	-86.90731175676589	down	GO:0009055,electron transfer activity	GO:0022900,electron transport chain
CsGy5G012670.1	0.0180472990696444	5.26378997954473	341.199201391529	3.4970932127909383e-76	5.998321881447108e-73	1.5300306704425002	100.594863304813	1.6570341441611898	69.4752996239503	0.965500754447724	59.9764626389743	-55.409953375350284	down	GO:0016021,integral component of membrane
CsGy5G018850.1	0.011610766080428	7.21455192450395	337.389094564515	2.36311963818107e-75	3.763774406582959e-72	4.07627989345343	410.623977657229	2.2488569705968704	234.677673309685	3.8356586400624	239.69367076834095	-86.1269612248653	down	GO:0001172,transcription, RNA-templated	GO:0003723,RNA binding	GO:0003968,RNA-directed 5'-3' RNA polymerase activity	GO:0016021,integral component of membrane	GO:0031047,gene silencing by RNA
CsGy1G029770.1	0.0351887073625741	7.9110554880374515	331.0457753469	5.688754176104557e-74	8.456522707918637e-71	16.6912436775545	622.370675426095	16.9191907351196	428.51553417692	15.5859407503704	347.90988675876997	-28.418207855613797	down
CsGy5G001350.1	0.0391345653520584	6.10771150789806	327.762902917161	2.951447343247288e-73	4.113210803733008e-70	5.77238843848759	125.43479544420099	4.62225313897596	173.307909828358	5.24128980985908	102.783647772014	-25.552858221470004	down	GO:0016491,oxidoreductase activity	GO:0046872,metal ion binding	GO:0055114,oxidation-reduction process
CsGy6G030790.1	0.0412074216445862	5.05985041184775	324.799347080521	1.3047383536288895e-72	1.7113562240715888e-69	2.78187394625908	82.6167908724386	2.5291573779302405	60.2203783236796	2.68960924453295	52.6679188357724	-24.2674731902665	down	GO:0005524,ATP binding
CsGy5G022140.1	0.00892770078253423	6.32529582841352	318.970451908278	2.4275054680006198e-71	2.8488693118672582e-68	1.59957751909897	215.050683217793	1.5698218207842902	98.7614204508345	1.10342943365454	166.820412523878	-112.01092244896401	down	GO:0006012,galactose metabolic process	GO:0047216,inositol 3-alpha-galactosyltransferase activity
CsGy5G030060.1	0.00932404988256307	4.2365112125052	319.00126797356	2.39027431640036e-71	2.8488693118672582e-68	0.4172810919388621	49.1309155022143	0.34884929350762	38.6678218709942	0.275857358413636	27.726062999448494	-107.24953347473	down	GO:0004672,protein kinase activity	GO:0005524,ATP binding	GO:0006468,protein phosphorylation	GO:0016021,integral component of membrane	GO:0030246,carbohydrate binding
CsGy7G015630.1	0.0297298023817649	6.36651373146447	318.296249365915	3.404223498972609e-71	3.7953687790045595e-68	5.28556049789226	172.91886461673198	5.3199517259912	198.283519364705	3.7930386781874894	113.10841600193399	-33.6362814376916	down	GO:0015079,potassium ion transmembrane transporter activity	GO:0016021,integral component of membrane	GO:0071805,potassium ion transmembrane transport
CsGy1G011010.1	0.0145174183680177	6.42728177324868	310.903764250676	1.3878631460309395e-69	1.4736463061998992e-66	3.19915503819794	206.953688763517	2.79079434806096	186.366223443808	1.4482511316715905	119.48889075076099	-68.8827706586611	down	GO:0016301,kinase activity	GO:0016310,phosphorylation
CsGy4G014480.1	0.046342073915749	4.3559534897611805	310.239332523343	1.9368133801736992e-69	1.9630483977778688e-66	2.0864054596943102	46.93512039597011	2.26752040779953	37.400024432601	1.2413581128613602	35.962675857025204	-21.578663091730103	down	GO:0005622,intracellular	GO:0016301,kinase activity	GO:0016310,phosphorylation	GO:0035556,intracellular signal transduction
CsGy6G020800.1	0.0610256721547613	7.086782725186289	307.775949508372	6.663841570173757e-69	6.460449536162367e-66	16.9694310721804	301.098403943738	12.122512949389801	263.0679684666	17.8617639572829	207.88746817996497	-16.3865462630874	down	GO:0005524,ATP binding	GO:0016021,integral component of membrane	GO:0016887,ATPase activity
CsGy5G017260.1	0.0694283673985842	6.027128311952598	307.111187320078	9.301274339070747e-69	8.641658967191645e-66	9.945199357876222	138.472328887526	7.0641981935293	132.738391799774	8.48261377121929	97.7952766047492	-14.403334508199801	down	GO:0005886,plasma membrane	GO:0016021,integral component of membrane
CsGy5G002240.1	0.0110460871894619	4.34833051959456	301.657150672618	1.4346214256218995e-67	1.2795675419406896e-64	0.4172810919388621	54.89487765610539	0.43606161688452505	39.80883956554821	0.4827503772238621	29.698209739994997	-90.5297942020602	down	GO:0016021,integral component of membrane
CsGy5G012720.1	0.0408397951641757	5.21837844548749	299.527939309869	4.1746277954290287e-67	3.5802250224029386e-64	3.06006134088499	95.37984992748312	3.0524313181916702	63.516651663501996	2.75857358413636	59.0483935845995	-24.4859210478409	down	GO:0016021,integral component of membrane
CsGy6G018600.1	0.00816251265538007	5.482551640876371	298.666156285884	6.432401045614457e-67	5.31221031537449e-64	0.834562183877725	110.475941282912	0.8721232337690501	104.720068411283	0.4827503772238621	54.7560742081158	-122.511295506645	down	GO:0016021,integral component of membrane
CsGy2G007410.1	0.0101304358709361	6.90789283604613	295.985155167333	2.4688243721952e-66	1.96606592325745e-63	1.89591664122422	262.406161139415	2.2756311538735803	312.733425996681	3.0470514166974105	142.106397640403	-98.7124357471098	down	GO:0005524,ATP binding	GO:0016021,integral component of membrane	GO:0042626,ATPase activity, coupled to transmembrane movement of substances	GO:0055085,transmembrane transport
CsGy1G010970.1	0.020353413876458	4.04588299510539	294.46322449267103	5.297673854856078e-66	4.07336315915796e-63	0.69546848656477	36.5591650958013	0.6104862636383349	39.485931557989396	0.689643396034089	24.2458040455428	-49.13180688359421	down	GO:0004672,protein kinase activity	GO:0005524,ATP binding	GO:0006468,protein phosphorylation	GO:0016021,integral component of membrane
CsGy6G030780.1	0.0385188613305964	4.2774007736134605	293.02256752377497	1.0913844711678193e-65	8.111896979366647e-63	1.25184327581659	48.033017949092205	1.5698218207842902	35.6251080188504	1.5861798108784	31.4383392169478	-25.961307407747196	down	GO:0005524,ATP binding
CsGy3G017060.1	0.0194505440573134	5.2613574235544	284.486810750615	7.904411670484347e-64	5.6855668202729086e-61	0.973655881190679	98.2618310044286	1.1337602038997598	69.98241859930761	2.27582320691249	61.1365489569429	-51.4124436341408	down
CsGy3G033850.1	0.0304505881274098	4.0289196160683	275.48619642160196	7.232030646003506e-62	5.03936935451832e-59	1.1822964271601102	39.7987863006764	0.6104862636383349	32.9627333982246	1.10342943365454	25.4058903635114	-32.8400882050571	down	GO:0004672,protein kinase activity	GO:0005524,ATP binding	GO:0006468,protein phosphorylation	GO:0016021,integral component of membrane	GO:0030246,carbohydrate binding
CsGy1G010960.1	0.0159557186097244	3.88317294063517	272.395893874204	3.40991070145501e-61	2.304066327910419e-58	0.69546848656477	30.329419904998197	0.261636970130715	37.6535839202796	0.41378603762045296	22.2736573049963	-62.6734542304185	down	GO:0004713,protein tyrosine kinase activity	GO:0005524,ATP binding	GO:0016021,integral component of membrane	GO:0018108,peptidyl-tyrosine phosphorylation
CsGy4G004000.1	0.164379058484556	6.087894177617401	269.43782416779203	1.5046430686122294e-60	9.867803277622206e-58	19.4731176238136	125.16032105592	17.965738615642394	122.849571780306	20.413444522609	104.63978588076401	-6.08349998606393	down	GO:0005789,endoplasmic reticulum membrane	GO:0016021,integral component of membrane
CsGy4G016020.1	0.0167024030683157	4.99104773186093	269.018000419571	1.85751871756007e-60	1.1833986389758395e-57	1.04320272984716	73.0101872826202	0.6104862636383349	76.0678463035952	1.4482511316715905	42.2271419740554	-59.8716242153796	down	GO:0003993,acid phosphatase activity	GO:0016311,dephosphorylation
CsGy3G011810.1	0.0280636088501492	2.99819179375663	267.079420288143	4.9141621010252e-60	3.043777403573888e-57	0.4172810919388621	15.507802937849801	0.52327394026143	18.6366223443808	0.41378603762045296	14.849104869997499	-35.6333358742165	down	GO:0016021,integral component of membrane	GO:0022857,transmembrane transporter activity	GO:0055085,transmembrane transport
CsGy6G030830.1	0.0436641577507833	4.53936349122146	266.49307477839903	6.595481765846427e-60	3.97475817337416e-57	2.64278024894613	51.052236220178	1.04654788052286	47.92274317126501	2.13789452770568	37.8188139657749	-22.9020792226791	down	GO:0005524,ATP binding	GO:0016021,integral component of membrane
CsGy6G023920.1	0.0234076464752473	4.93130559821516	266.101198484114	8.028946657959207e-60	4.711301383662488e-57	1.25260829115181	80.65333833587391	2.09396788427949	53.1207126686773	0.965500754447724	48.5384755783315	-42.7210826623455	down	GO:0005737,cytoplasm	GO:0006559,L-phenylalanine catabolic process	GO:0009800,cinnamic acid biosynthetic process	GO:0045548,phenylalanine ammonia-lyase activity
CsGy7G006240.1	0.125286184168303	6.94129897689046	265.258523833778	1.2255377666790896e-59	7.006933620874436e-57	28.931489041094494	239.06719219233898	31.047587122178196	223.385908644891	22.4823747107113	195.242527314108	-7.98172605094787	down	GO:0005576,extracellular region
CsGy5G003020.1	0.00503085639720575	7.294895467994999	265.10262764854	1.3252744905906899e-59	7.387742647797817e-57	1.04320272984716	439.84520721954397	2.26752040779953	327.59885808081697	1.4482511316715905	174.24496495887695	-198.773314331815	down
CsGy4G008220.1	0.0806954712714586	5.90130308104679	264.20817694061003	2.07616462464496e-59	1.1291297268373994e-56	11.475230028318698	116.239903436803	6.54092425326787	119.55329844048401	8.82743546923634	98.9553629227178	-12.3922691601368	down	GO:0002229,defense response to oomycetes	GO:0009620,response to fungus	GO:0009751,response to salicylic acid	GO:0010150,leaf senescence	GO:0033759,flavone synthase activity	GO:0034785,salicylate 5-hydroxylase activity	GO:0042742,defense response to bacterium	GO:0046872,metal ion binding	GO:0051553,flavone biosynthetic process	GO:0055114,oxidation-reduction process
CsGy3G033520.1	0.0025263310592980198	4.41013394215792	262.448313761891	5.021710078819958e-59	2.6660497937506486e-56	0.139093697312954	58.7375190920328	0.0	46.27460650135379	0.13792867920681798	25.985933522495603	-395.83094081021403	down	GO:0009941,chloroplast envelope	GO:0010236,plastoquinone biosynthetic process	GO:0010355,homogentisate farnesyltransferase activity	GO:0010356,homogentisate geranylgeranyltransferase activity	GO:0010357,homogentisate solanesyltransferase activity	GO:0016021,integral component of membrane	GO:0016117,carotenoid biosynthetic process
CsGy1G024850.1	0.0579714680628937	6.1997318827960095	257.300171756883	6.653127306527547e-58	3.450033318161659e-55	8.06743444415134	189.524565107704	8.11074607405216	120.567536391198	8.13779207320225	110.092191575216	-17.2498650355912	down	GO:0004553,hydrolase activity, hydrolyzing O-glycosyl compounds	GO:0005975,carbohydrate metabolic process	GO:0016429,tRNA (adenine-N1-)-methyltransferase activity	GO:0030488,tRNA methylation	GO:0031515,tRNA (m1A) methyltransferase complex
CsGy4G018180.1	0.101655736862107	3.80904828087659	256.638136213292	9.275561202138207e-58	4.700601447392678e-55	2.78187394625908	27.584676022192998	2.44194505455334	23.707812097953802	2.68960924453295	27.146019840464202	-9.83712312622823	down
CsGy7G005870.1	0.0830232939401292	3.87581634574224	256.510442467907	9.889533018242267e-58	4.9003734942392495e-55	2.92096764357204	25.937829692509798	2.18030808442262	29.666460058402095	1.7930728296886298	27.9580802630422	-12.0448123959179	down	GO:0004672,protein kinase activity	GO:0005524,ATP binding	GO:0006468,protein phosphorylation	GO:0016021,integral component of membrane	GO:0030246,carbohydrate binding
CsGy3G042020.1	0.0886079112098515	4.06438876561987	244.84732896654305	3.4499631545903e-55	1.6723321395881395e-52	2.50368655163317	34.3092985350659	2.18030808442262	31.314596728313397	3.58614565937726	29.0021579492139	-11.285674002987001	down	GO:0004674,protein serine/threonine kinase activity	GO:0005524,ATP binding	GO:0006468,protein phosphorylation	GO:0016021,integral component of membrane
CsGy1G011130.1	0.0864452985945576	7.320790277894798	237.80789032982798	1.18220350026168e-53	5.608675244432978e-51	25.3845997596141	349.2686590869709	27.4718818637251	323.66868602179795	23.723732823572696	212.99184797902697	-11.568009090814302	down	GO:0004672,protein kinase activity	GO:0005524,ATP binding	GO:0006468,protein phosphorylation	GO:0016021,integral component of membrane
CsGy6G019000.1	0.0904800833455559	6.88493329708514	233.928724127989	8.2905658180339265e-53	3.8513132627191796e-50	19.612211321126498	269.671086485618	19.797197406557398	225.034045314803	19.6548367869715	158.58379966630199	-11.052156043898199	down	GO:0005524,ATP binding	GO:0005886,plasma membrane	GO:0016021,integral component of membrane	GO:0042626,ATPase activity, coupled to transmembrane movement of substances	GO:0055085,transmembrane transport
CsGy6G036970.1	0.0644281803468352	5.641863967951862	227.47867026353802	2.1145378957215598e-51	9.6224420405713e-49	5.98102898445703	116.514377825084	5.6688010194988205	102.81837225369301	6.620576601927249	65.3128597016297	-15.521158515058401	down	GO:0005509,calcium ion binding	GO:0016021,integral component of membrane
CsGy1G027630.1	0.14354888404758098	5.27528301722426	224.41445780655	9.851903927700507e-51	4.3935550755973194e-48	10.918855239066902	79.3230982130723	9.24450627795193	59.713259348322296	9.241221506856787	66.3569373878014	-6.96626801827686	down	GO:0005737,cytoplasm	GO:0006559,L-phenylalanine catabolic process	GO:0009800,cinnamic acid biosynthetic process	GO:0045548,phenylalanine ammonia-lyase activity
CsGy5G006560.1	0.0468101167003697	4.5517288419662405	220.644483965591	6.543439911844838e-50	2.86089457165326e-47	2.0864054596943102	58.7375190920328	2.18030808442262	47.288844452068396	2.13789452770568	31.554347848744698	-21.3629033740927	down	GO:0000145,exocyst	GO:0006887,exocytosis
CsGy4G006310.1	0.0395326203984913	5.24032576495334	220.336950594537	7.636358781275838e-50	3.21274581329979e-47	3.26870188685442	102.104472440356	3.0524313181916702	67.3200439786818	2.41375188611931	52.203884308584996	-25.29556578643	down
CsGy4G021470.1	0.0469907715447981	4.03401661279484	220.33953461642	7.626454570253637e-50	3.21274581329979e-47	1.46048382178602	40.4849722713777	1.2209725272766698	32.455614422867306	1.7930728296886298	23.897778150152195	-21.2807742270557	down	GO:0004970,ionotropic glutamate receptor activity	GO:0006811,ion transport	GO:0016021,integral component of membrane	GO:0035235,ionotropic glutamate receptor signaling pathway
CsGy2G026090.1	0.0716423438875248	4.33113948619528	217.993358996203	2.4779474240713e-49	1.0232087344804001e-46	2.9905144922285096	44.1903765131648	3.1396436415685804	41.8373154669774	2.13789452770568	29.3501838446045	-13.9582256210092	down	GO:0016021,integral component of membrane	GO:0016192,vesicle-mediated transport
CsGy6G003370.1	0.0130527273323316	4.9887101396255495	214.91804321131	1.16130353378519e-48	4.70813567206223e-46	1.11274957850363	84.9498231728231	0.959335557145955	68.3342819293964	0.41378603762045296	38.514865756556	-76.61234120190349	down	GO:0003677,DNA binding	GO:0003824,catalytic activity	GO:0008152,metabolic process
CsGy6G028220.1	0.0421031166341963	5.47238668708318	213.000960642909	3.04202528354743e-48	1.2112692816525099e-45	3.75552982744976	83.851925619701	3.6629175818300097	118.539060489769	3.44821698017044	56.4962036850686	-23.7512108352519	down	GO:0004601,peroxidase activity	GO:0005576,extracellular region	GO:0006979,response to oxidative stress	GO:0020037,heme binding	GO:0042744,hydrogen peroxide catabolic process	GO:0046872,metal ion binding	GO:0055114,oxidation-reduction process	GO:0098869,cellular oxidant detoxification
CsGy1G028230.1	0.0156226116088491	3.38105694995668	210.704295625787	9.642944344516428e-48	3.719216190179199e-45	0.347734243282385	23.055848615564297	0.43606161688452505	26.877305693937	0.20689301881022695	14.5010789746069	-64.0097843457601	down	GO:0005985,sucrose metabolic process	GO:0016157,sucrose synthase activity
CsGy3G011790.1	0.181053817765914	6.093763975281321	210.69786093238704	9.67416535251564e-48	3.719216190179199e-45	21.0031482942561	128.31677652114598	20.233259023442	123.356690755664	21.861695654280602	97.3312420775618	-5.52321962795012	down	GO:0016021,integral component of membrane	GO:0022857,transmembrane transporter activity	GO:0055085,transmembrane transport
CsGy5G000700.1	0.0286328953714025	4.564442091693049	208.052058703066	3.65477467678331e-47	1.3812570464900698e-44	1.39093697312954	64.63871844006411	1.30818485065357	46.7817254767111	1.31032245246477	30.046235635385603	-34.9248648112186	down	GO:0000272,polysaccharide catabolic process	GO:0004568,chitinase activity	GO:0005615,extracellular space	GO:0006032,chitin catabolic process
CsGy1G010990.1	0.15893677661161298	6.08389413246118	207.65171748958	4.468974855572168e-47	1.66082002215914e-44	20.1685861103783	138.006545850614	18.489012555903894	117.72095080277398	17.4479779196624	97.6792679729524	-6.291809997151611	down	GO:0004672,protein kinase activity	GO:0005524,ATP binding	GO:0006468,protein phosphorylation	GO:0016021,integral component of membrane
CsGy2G009380.1	0.0766774148577911	3.4200751601381403	207.34891150353297	5.203257227820371e-47	1.8740245455630096e-44	1.87776491372488	21.820713868301894	1.831458790915	21.679336196524602	1.03446509405113	18.329363823903197	-13.041649902447	down	GO:0000166,nucleotide binding
CsGy4G021480.1	0.0429417066016052	4.14827124370967	207.346043487294	5.2107597912327e-47	1.8740245455630096e-44	1.9473117623813605	44.3276137073051	1.5698218207842902	34.3573105804572	0.965500754447724	26.3339594178862	-23.2873837380888	down	GO:0004970,ionotropic glutamate receptor activity	GO:0006811,ion transport	GO:0016021,integral component of membrane	GO:0035235,ionotropic glutamate receptor signaling pathway
CsGy5G016640.1	0.101587035922256	6.51651871004773	206.44159260383202	8.20805732394759e-47	2.90513114618069e-44	21.3463619923758	204.08790167548	14.2657557963772	155.060501297564	15.2112574933051	142.346071473696	-9.84377574285457	down	GO:0003746,translation elongation factor activity	GO:0003924,GTPase activity	GO:0005525,GTP binding	GO:0005737,cytoplasm	GO:0006414,translational elongation	GO:0016779,nucleotidyltransferase activity
CsGy5G026280.1	0.13067262202072502	5.69202231255821	204.943738032007	1.7420540594221098e-46	6.06942522140533e-44	12.726795116740696	106.221176552982	9.418930924705741	90.8996817556141	13.8530737891556	79.6950298286448	-7.65271243919322	down	GO:0016021,integral component of membrane	GO:0055085,transmembrane transport
CsGy3G039950.1	0.0312222840213359	4.8437737091279685	198.951169039605	3.53763666419912e-45	1.21357265135865e-42	1.46048382178602	78.77414943651121	1.2209725272766698	44.8800293191212	2.5516805653261296	46.8674872459296	-32.0284063560707	down	GO:0005509,calcium ion binding
CsGy1G001860.1	0.14511608369468398	6.0253893223882695	197.70205929198798	6.62686550012394e-45	2.2388764685115688e-42	18.7776491372488	131.06152040395202	17.2680400286272	117.39804279521499	13.7928679206818	95.1270780734215	-6.89103491866511	down	GO:0006629,lipid metabolic process	GO:0016787,hydrolase activity
CsGy7G019650.1	0.069962217479466	5.3462551483033405	197.651547560541	6.79722394324639e-45	2.2621567087538497e-42	7.644241870076669	87.9724723737624	4.80949799726618	73.0531507748399	3.64269641785206	70.00587289233971	-14.2934291683008	down	GO:0004674,protein serine/threonine kinase activity	GO:0005524,ATP binding	GO:0006468,protein phosphorylation	GO:0016021,integral component of membrane	GO:0030246,carbohydrate binding
CsGy5G021430.1	0.0551053469480326	5.669541143767481	195.95092987040798	1.5976213678295298e-44	5.23878842056808e-42	6.53740377370884	126.944404579744	5.05831475586049	100.409557120746	4.48268207422158	65.42886833342651	-18.147059321540198	down	GO:0016874,ligase activity
CsGy1G000260.1	0.0122532381902159	2.6380750193622	191.539062427674	1.46687770489799e-43	4.72495843319277e-41	0.20864054596943105	15.64504013199	0.17442464675381	14.326111053843801	0.0689643396034089	9.3966991755453	-81.611079820393	down
CsGy1G012830.1	0.14601164326169194	4.96530837946048	191.516905350266	1.48330384036009e-43	4.72495843319277e-41	7.92834074683838	65.5993787990459	7.936321427298349	55.149188570106496	8.27572075240907	45.0113491371799	-6.84876889035303	down	GO:0005516,calmodulin binding	GO:0006952,defense response	GO:0009607,response to biotic stimulus	GO:0016021,integral component of membrane
CsGy3G026290.1	0.118286460935797	7.6495641603411615	190.624938121069	2.3223180651921897e-43	7.29338707290923e-41	44.038803240497714	471.38451022808295	39.9127197934406	312.741159561055	43.723391308561204	295.97212625152696	-8.45405291602037	down	GO:0004497,monooxygenase activity	GO:0005506,iron ion binding	GO:0016021,integral component of membrane	GO:0016705,oxidoreductase activity, acting on paired donors, with incorporation or reduction of molecular oxygen	GO:0020037,heme binding	GO:0055114,oxidation-reduction process
CsGy7G019660.1	0.0649008750552801	5.686763892628571	186.111012493277	2.24521623304958e-42	6.9533099395193795e-40	9.18018402265497	113.90687113641899	4.7094654623528704	99.2685394261918	5.03439679104885	80.16196457162721	-15.4081127434451	down	GO:0004674,protein serine/threonine kinase activity	GO:0005524,ATP binding	GO:0006468,protein phosphorylation	GO:0016021,integral component of membrane	GO:0030246,carbohydrate binding
CsGy1G017530.1	0.200177048607573	6.8577996101619805	186.031887810194	2.3363142214799997e-42	7.1363197959672685e-40	41.72810919388621	220.951882565824	34.797717027385104	193.59266884265	39.792423951166896	167.284447051066	-4.995577699621308	down	GO:0003723,RNA binding	GO:0004525,ribonuclease III activity	GO:0005524,ATP binding	GO:0005634,nucleus	GO:0006353,DNA-templated transcription, termination	GO:0009944,polarity specification of adaxial/abaxial axis	GO:0010050,vegetative phase change	GO:0010216,maintenance of DNA methylation	GO:0010267,production of ta-siRNAs involved in RNA interference	GO:0010492,maintenance of shoot apical meristem identity	GO:0010599,production of lsiRNA involved in RNA interference	GO:0048608,reproductive structure development	GO:0051214,RNA virus induced gene silencing	GO:0090502,RNA phosphodiester bond hydrolysis, endonucleolytic
CsGy7G019670.1	0.0356537587200917	5.94033411463933	184.38136325123	5.35615254476077e-42	1.61393904652805e-39	5.35510734654873	126.08804448830799	4.97110243248358	151.485566080782	2.4827162257227204	81.6019797181215	-28.047533721500105	down	GO:0004674,protein serine/threonine kinase activity	GO:0005524,ATP binding	GO:0006468,protein phosphorylation	GO:0016021,integral component of membrane	GO:0030246,carbohydrate binding
CsGy7G008300.1	0.12369459606544805	8.076720273313429	183.42773167473598	8.65058525597294e-42	2.57187666716913e-39	59.462555601287896	622.096201037814	60.87420171707971	448.419953959694	58.2748669648805	373.7798116494689	-8.08442754824057	down	GO:0005524,ATP binding	GO:0016021,integral component of membrane	GO:0042626,ATPase activity, coupled to transmembrane movement of substances	GO:0055085,transmembrane transport
CsGy3G011410.1	0.0883451371567482	2.8846798489616203	183.142971185048	9.981923346453819e-42	2.9286437734108897e-39	1.25184327581659	15.782277326130302	1.30818485065357	13.185093359289803	1.17239377325795	13.573009920232101	-11.3192421471453	down	GO:0016740,transferase activity
CsGy1G011090.1	0.118106923429395	5.22019995526946	182.88359925783	1.13720982131941e-41	3.2931824150363994e-39	8.14421416506809	79.48997864114679	7.80934028446158	73.7790915880639	7.91207178968029	49.28858739153	-8.466904148915559	down	GO:0004672,protein kinase activity	GO:0005524,ATP binding	GO:0006468,protein phosphorylation	GO:0016021,integral component of membrane
CsGy7G001570.1	0.0904806574991096	5.97214868180092	179.429654186529	6.45581408732552e-41	1.8455351605023702e-38	12.1706985148835	127.767827744585	10.901540422113099	138.697039760222	8.41364943161588	81.7860854167832	-11.052085911398699	down	GO:0016020,membrane
CsGy1G022930.1	0.00812956420843153	4.20336013705367	178.283401630582	1.14877005287397e-40	3.24243982771948e-38	0.20864054596943105	51.875659385019596	0.17442464675381	41.5837559792987	0.4827503772238621	19.837476037262302	-123.007823588238	down	GO:0005375,copper ion transmembrane transporter activity	GO:0016021,integral component of membrane	GO:0035434,copper ion transmembrane transport
CsGy1G027460.1	0.119590216733301	5.41814864967397	176.186325070582	3.297225447437149e-40	9.1901916283692e-38	8.34562183877725	83.9891628138412	11.3376020389976	88.2734393619824	8.068827733598841	59.280410848193206	-8.36188801488762	down	GO:0046983,protein dimerization activity
CsGy3G028390.1	0.0818521878848362	8.105573261702888	176.1500880263	3.3578523078946203e-40	9.24362848906596e-38	54.2465419520521	536.185717506009	27.907943480609607	564.296639828837	42.9647835729237	430.16000670274	-12.217144414111099	down	GO:0003700,DNA binding transcription factor activity	GO:0005634,nucleus	GO:0006355,regulation of transcription, DNA-templated	GO:0043565,sequence-specific DNA binding
CsGy2G002790.1	0.0063206380530173795	5.11200852582992	176.020717543097	3.583536313740729e-40	9.744596673633019e-38	0.4172810919388621	85.36153475524391	0.7849109103921451	89.7600586382424	0.13792867920681798	34.9185981708535	-158.21187538536802	down
CsGy4G013220.1	0.0780475568477134	3.27918005913732	174.960173460643	6.1080667947488785e-40	1.6409358239676e-37	1.5300306704425002	18.1153096265148	0.959335557145955	22.059675428042606	1.7930728296886298	16.0091911879661	-12.812700876097901	down	GO:0004674,protein serine/threonine kinase activity	GO:0005524,ATP binding	GO:0006468,protein phosphorylation	GO:0016021,integral component of membrane
CsGy5G027820.1	0.00999094207989727	3.35382584443458	174.47863699473598	7.7814386986942e-40	2.06560142980337e-37	0.139093697312954	17.9780724323745	0.34884929350762	31.187816984474	0.13792867920681798	14.3850703428101	-100.09066132132799	down	GO:0004222,metalloendopeptidase activity	GO:0006508,proteolysis	GO:0008270,zinc ion binding	GO:0031012,extracellular matrix
CsGy5G023950.1	0.0146830542877407	2.7883393961847203	173.450660842056	1.3048208605948902e-39	3.42292888818175e-37	0.20864054596943105	18.8014955972161	0.43606161688452505	13.8189920784865	0.0	10.788802757107598	-68.1057210852194	down	GO:0004497,monooxygenase activity	GO:0005506,iron ion binding	GO:0016021,integral component of membrane	GO:0016705,oxidoreductase activity, acting on paired donors, with incorporation or reduction of molecular oxygen	GO:0020037,heme binding	GO:0055114,oxidation-reduction process
CsGy5G008920.1	0.124072042971317	7.25308668270056	172.39796422117	2.21537936436807e-39	5.744015007753398e-37	41.6585623452297	297.941948478512	23.6345396351413	267.63203924481604	35.8614565937726	251.274696471989	-8.05983343267088	down	GO:0003700,DNA binding transcription factor activity	GO:0005634,nucleus	GO:0006355,regulation of transcription, DNA-templated	GO:0016021,integral component of membrane	GO:0043565,sequence-specific DNA binding
CsGy6G012820.1	0.0644642556327453	3.65939717927697	170.811257881139	4.920192381496639e-39	1.26103965198405e-36	1.1822964271601102	31.976266234681397	1.91867111429191	22.313234915721306	1.65514415048181	19.4894501418717	-15.512472612683696	down
CsGy1G016880.1	0.204862478117873	5.82795368568972	170.078610614365	7.112088760500048e-39	1.8021063088821598e-36	16.9694310721804	105.809876682143	19.3611357896729	95.465147111012	21.930659993884	83.4102062619391	-4.881323359881558	down	GO:0008643,carbohydrate transport	GO:0016021,integral component of membrane	GO:0022857,transmembrane transporter activity	GO:0055085,transmembrane transport
CsGy4G016850.1	0.21705777739201695	5.24490192757101	166.86621458006002	3.57810422490262e-38	8.964558203020068e-36	13.978916579951902	66.4228019638875	13.0818485065357	68.587841417075	13.7928679206818	53.595987890147285	-4.60706827470158	down	GO:0004190,aspartic-type endopeptidase activity	GO:0006508,proteolysis
CsGy6G026490.1	0.0410041717582368	6.66704213144181	165.71031310178	6.399493612005878e-38	1.5855100951167498e-35	12.796620152791801	215.325157606073	5.3199517259912	215.145225295335	5.93093320589316	158.699808298098	-24.387762442711	down	GO:0003700,DNA binding transcription factor activity	GO:0005634,nucleus	GO:0006355,regulation of transcription, DNA-templated	GO:0009867,jasmonic acid mediated signaling pathway	GO:0042742,defense response to bacterium	GO:0043565,sequence-specific DNA binding	GO:0050832,defense response to fungus
CsGy4G013270.1	0.0962557109420092	3.634268827854	165.42781671454202	7.37658030721002e-38	1.8075053592326295e-35	2.3645928543202204	28.9570479635956	2.44194505455334	22.566794403399896	1.93100150889545	18.6773897192937	-10.388993964238301	down	GO:0008152,metabolic process	GO:0016021,integral component of membrane	GO:0043231,intracellular membrane-bounded organelle	GO:0080043,quercetin 3-O-glucosyltransferase activity	GO:0080044,quercetin 7-O-glucosyltransferase activity
CsGy1G011030.1	0.102139368480495	4.934012778323631	165.20005080848	8.27198006192491e-38	2.0048762110956696e-35	5.35510734654873	74.3825592240228	5.58158869612192	52.48681394948071	6.27575490391021	42.2271419740554	-9.790544183665698	down	GO:0004672,protein kinase activity	GO:0005524,ATP binding	GO:0006468,protein phosphorylation	GO:0016021,integral component of membrane
CsGy5G004480.1	0.111497414532723	2.91793189577982	164.90511131155398	9.594851140200236e-38	2.300494523915969e-35	1.46048382178602	13.8609566081666	1.7442464675381002	13.0583136154505	1.517215471275	15.4291480289818	-8.9688178348433	down
CsGy7G002360.1	0.0509256026835564	2.78652906036089	164.45798959348699	1.20146771916206e-37	2.850034808710169e-35	0.973655881190679	16.8801748792524	0.6104862636383349	11.5369566893786	0.4827503772238621	13.108975393044698	-19.6364882751382	down
CsGy3G036940.1	0.0921027342993147	5.23093296605429	164.228935895863	1.34818520966418e-37	3.1644035584307195e-35	6.718921048702249	78.959831360183	7.81352647598367	79.64569745448479	4.75350503584416	50.40923077468761	-10.8574409609839	down	GO:0005524,ATP binding	GO:0016021,integral component of membrane
CsGy7G013180.1	0.0319330496559516	5.25302932364303	162.171842486696	3.79442759771419e-37	8.813348601440741e-35	3.5468892814803303	102.37894682863701	1.4826094974073798	73.78581091448741	2.06893018810227	49.1876598818667	-31.3155182725751	down	GO:0003677,DNA binding	GO:0005634,nucleus	GO:0006355,regulation of transcription, DNA-templated
CsGy4G024110.1	0.17657894407804198	4.69775028902945	161.759014452923	4.670222647635159e-37	1.0735734494532898e-34	7.719700200868949	45.83722284284799	6.45371192989097	48.8102013781403	9.37915018606361	39.5589434427277	-5.663189375274731	down	GO:0004715,non-membrane spanning protein tyrosine kinase activity	GO:0005524,ATP binding	GO:0018108,peptidyl-tyrosine phosphorylation
CsGy6G002870.1	0.0300445948255848	4.5939660907	161.323596406589	5.813874860266618e-37	1.32283450647168e-34	1.46535210119197	69.10990622515389	1.75157230270176	46.87959943895501	1.1074983296911398	28.168519921121696	-33.2838570733009	down	GO:0016021,integral component of membrane
CsGy1G006530.1	0.0845189340425645	4.6307708434824	160.092593082227	1.0799854362713798e-36	2.40815152579792e-34	4.59009201132749	53.248031326422215	4.53504081559906	52.360034205641405	2.68960924453295	34.1065377482755	-11.831668386830199	down	GO:0003677,DNA binding	GO:0140110,transcription regulator activity
CsGy2G026330.1	0.0846077433248303	6.519777070090308	160.09756750939502	1.07728608572921e-36	2.40815152579792e-34	19.681758169783002	179.780724323745	8.7212323376905	176.22384393666198	14.620439995922696	154.523497553412	-11.8192491692013	down	GO:0004497,monooxygenase activity	GO:0005506,iron ion binding	GO:0016021,integral component of membrane	GO:0016705,oxidoreductase activity, acting on paired donors, with incorporation or reduction of molecular oxygen	GO:0020037,heme binding	GO:0055114,oxidation-reduction process
CsGy7G008150.1	0.240045306975632	6.75795976548384	159.670961856128	1.3351795012900099e-36	2.9477061900757e-34	42.284483983137996	169.350697569085	36.193114201415604	191.31063345354198	47.4474656471453	164.616248519738	-4.165880235690319	down	GO:0016021,integral component of membrane	GO:0030001,metal ion transport	GO:0046873,metal ion transmembrane transporter activity	GO:0055085,transmembrane transport
CsGy6G020130.1	0.0341898422933087	6.2932465463797	159.473770398184	1.4744305277472699e-36	3.22322077526554e-34	4.65963885998396	226.304133137294	7.41304748703692	120.060417415841	3.65510999898067	112.296355579356	-29.2484531347403	down	GO:0008152,metabolic process	GO:0016787,hydrolase activity
CsGy4G010010.1	0.0638860732160366	6.0641186113345	158.63912101416201	2.24383909921062e-36	4.85758487710663e-34	9.59746511459383	143.275630682435	6.54092425326787	77.08208425430979	8.068827733598841	159.859894616067	-15.6528637566815	down	GO:0016301,kinase activity	GO:0016310,phosphorylation
CsGy1G004360.1	0.224123495710877	6.10596400052964	156.664581947208	6.059596404404611e-36	1.2992007752443699e-33	24.897771819018804	126.80716738560301	26.0764846896946	119.93363767200199	25.034055276037396	92.5748881738907	-4.46182581985968	down	GO:0016021,integral component of membrane
CsGy2G003810.1	0.19268082027635394	5.109463411780902	156.58041108718902	6.32173697053106e-36	1.3424961044657298e-33	11.5447768769752	65.5993787990459	9.07008163119812	55.4027480577852	13.034260185044301	54.5249850135765	-5.189930157893992	down	GO:0007165,signal transduction	GO:0016020,membrane	GO:0043531,ADP binding
CsGy7G005140.1	0.108081073192466	4.03308036962556	156.24487786236298	7.484392963137668e-36	1.5744056065287196e-33	3.61643613013681	36.7795680295906	2.44194505455334	30.5539182652774	3.65510999898067	23.6657608865585	-9.25231375357682	down	GO:0004672,protein kinase activity	GO:0005524,ATP binding	GO:0006468,protein phosphorylation	GO:0016021,integral component of membrane
CsGy3G012250.1	0.0338997532787802	7.62754442278116	154.828216363507	1.52663039475316e-35	3.18138360207532e-33	14.465744520547199	484.44729531513	16.6575537649889	436.502658038797	7.93089905439202	230.393142748555	-29.498739762981	down	GO:0016491,oxidoreductase activity	GO:0046872,metal ion binding	GO:0055114,oxidation-reduction process
CsGy2G002840.1	0.0357464199559883	3.12639178506188	154.60967895181003	1.70408625902494e-35	3.5183069818276e-33	0.765015335221248	21.9579510624422	0.69769858701524	19.5240805512561	0.41378603762045296	11.7168718114824	-27.974829401971398	down	GO:0016021,integral component of membrane	GO:0031347,regulation of defense response	GO:2000031,regulation of salicylic acid mediated signaling pathway
CsGy6G036690.1	0.100730766868535	3.80045733334741	153.500889711197	2.97718161288333e-35	6.090384917804827e-33	2.01685861103783	33.0741637878035	2.87800667143786	23.3274728664359	2.96546660294658	21.8096227778088	-9.92745345923069	down
CsGy5G024930.1	0.24398039969333604	5.996447154944531	152.621747901974	4.63382890458906e-35	9.39319244677518e-33	29.663330529506602	107.93993517239402	22.970243367979396	101.855226539746	22.7539562800695	99.65535900698	-4.0986898999137695	down	GO:0004672,protein kinase activity	GO:0005524,ATP binding	GO:0006468,protein phosphorylation	GO:0016021,integral component of membrane	GO:0030247,polysaccharide binding
CsGy7G002770.1	0.16598434818221694	10.5165560179392	150.585399464216	1.2912399329431e-34	2.5938800022311096e-32	479.664615183722	2685.18294054839	325.38917851923304	2237.53569902025	446.3372059132621	2617.50275923245	-6.02466443945789	down
CsGy5G029920.1	0.237135865602314	6.64327102327622	148.864587922695	3.07001065815252e-34	6.112062290668289e-32	38.18121991240589	181.839282235849	34.6232923806313	166.968922636392	42.4130688560965	137.70224594286802	-4.21699179691796	down	GO:0005623,cell	GO:0016853,isomerase activity	GO:0045454,cell redox homeostasis
CsGy7G021410.1	0.196952060541327	4.143820823422511	147.912779166254	4.9567522174931e-34	9.781031942093909e-32	6.12012268176998	33.7603497585048	6.01765031300644	30.8074777529561	5.58611150787612	25.637907627105108	-5.0773776991795705	down
CsGy6G017520.1	0.018045061484613	7.3642613979497185	146.67478299248998	9.24327350031118e-34	1.8079518641222694e-31	3.61643613013681	404.163536743076	10.116629511721	357.51887762689796	3.93096735739431	213.22386524262	-55.4168242016076	down
CsGy3G018140.1	0.113255900653061	5.2362303528224015	146.175087373531	1.18867897761368e-33	2.3047968558982396e-31	7.441512806243041	94.1447151802207	7.67468445716764	59.332920116804296	8.13779207320225	52.319892940381784	-8.82956202929607	down	GO:0008152,metabolic process	GO:0016758,transferase activity, transferring hexosyl groups
CsGy4G022520.1	0.0318181780461746	3.90909715907465	146.067098690748	1.2550828093848898e-33	2.4125721106607198e-31	0.904109032534202	44.464850901445395	1.1337602038997598	27.891543644651605	0.8275720752409069	18.213355192106306	-31.428575154391304	down	GO:0016747,transferase activity, transferring acyl groups other than amino-acyl groups
CsGy2G002280.1	0.16898261659786404	5.45666027435959	145.356112497541	1.79517402327297e-33	3.4212641342684396e-31	15.161213007112	89.8903621618726	11.599239009128402	77.08208425430979	11.5860090533727	60.5565057979586	-5.917768467153912	down
CsGy3G039190.1	0.14901801017433	4.59502934168887	145.27476382317	1.8702132858022197e-33	3.5340691395608394e-31	5.633294741174638	45.9744600369883	8.45959536755978	45.2603685506392	5.103361130652259	36.890744911400105	-6.71059826144601	down	GO:0004674,protein serine/threonine kinase activity	GO:0005524,ATP binding	GO:0006468,protein phosphorylation	GO:0016021,integral component of membrane	GO:0030246,carbohydrate binding	GO:0048544,recognition of pollen
CsGy4G014470.1	0.0948326903931574	4.519294746975961	144.585078233883	2.6465129343743596e-33	4.9589870093008e-31	4.52054516267101	41.72010701864011	5.407164049368111	47.288844452068396	2.27582320691249	38.9789002837435	-10.5448869567467	down
CsGy4G009190.1	0.0231585120832186	4.238691720406931	143.31637762250799	5.01252985976509e-33	9.31411590108683e-31	0.765015335221248	38.014702776853	0.17442464675381	48.176302658943605	1.5861798108784	27.726062999448494	-43.1806670655941	down	GO:0003935,GTP cyclohydrolase II activity	GO:0008686,3,4-dihydroxy-2-butanone-4-phosphate synthase activity	GO:0009231,riboflavin biosynthetic process
CsGy5G000740.1	0.0256546101749524	2.7602035243691803	140.352802672595	2.2287667642781495e-32	4.10719349668382e-30	0.2811779091181369	16.7605040459621	0.34884929350762	16.7587607786327	0.41378603762045296	8.59357141761567	-38.97934886480329	down	GO:0000272,polysaccharide catabolic process	GO:0004568,chitinase activity	GO:0005615,extracellular space	GO:0006032,chitin catabolic process
CsGy3G012840.1	0.144703892832252	4.958290874079821	140.175433174732	2.4369730618287096e-32	4.4540676502177486e-30	8.206528141464291	66.5600391580278	8.285170720805969	59.0793606291256	7.37918433756475	39.5589434427277	-6.91066411847847	down	GO:0005509,calcium ion binding	GO:0032440,2-alkenal reductase [NAD(P)] activity	GO:0055114,oxidation-reduction process
CsGy1G011000.1	0.0569813456388473	2.93850060366106	137.471083879241	9.51183107416899e-32	1.72434804302293e-29	0.6259216379082929	18.5270212089356	1.39539717403048	15.467128748397698	0.6206790564306801	11.7168718114824	-17.5496030988472	down	GO:0016301,kinase activity	GO:0016310,phosphorylation
CsGy4G020810.1	0.243986903567207	8.36953171766327	137.334441829887	1.0189396992041e-31	1.8322836623268598e-29	124.026998473166	626.938889907442	129.104152424738	491.745283280113	136.416567096673	478.190828508329	-4.09858064256529	down	GO:0004497,monooxygenase activity	GO:0005506,iron ion binding	GO:0016021,integral component of membrane	GO:0016705,oxidoreductase activity, acting on paired donors, with incorporation or reduction of molecular oxygen	GO:0020037,heme binding	GO:0055114,oxidation-reduction process
CsGy4G012710.1	0.0817655403293441	5.2059266745217405	137.238496841479	1.06938058599345e-31	1.90760386451856e-29	6.328763227739412	99.76581341501179	5.6688010194988205	59.8272343380338	4.94598450767728	48.143582195695	-12.2300910135503	down	GO:0048046,apoplast
CsGy3G024280.1	0.0523812907184795	6.633402196679831	136.804784149057	1.3304221255475301e-31	2.3544248059888e-29	7.093778562960662	256.770790236433	13.2562731532896	199.17097757158	9.51707886527043	113.57245052912201	-19.0907857802597	down	GO:0008152,metabolic process	GO:0016758,transferase activity, transferring hexosyl groups
CsGy1G030640.1	0.0964991733368361	3.55991572610673	136.359820764118	1.66459836159114e-31	2.92261529659522e-29	2.3645928543202204	27.1729644397722	2.18030808442262	23.8345918417932	1.86203716929204	15.777173924372402	-10.3627830728605	down	GO:0004842,ubiquitin-protein transferase activity	GO:0016567,protein ubiquitination	GO:0016874,ligase activity
CsGy2G024860.1	0.250985498656813	8.15586512000877	136.109780643873	1.8879821410735394e-31	3.2889238891920193e-29	113.892423046398	527.376736488534	110.72964964942801	451.892451143453	119.021346896808	390.29793270512704	-3.98429393471596	down	GO:0005886,plasma membrane	GO:0016021,integral component of membrane	GO:0022857,transmembrane transporter activity	GO:0055085,transmembrane transport
CsGy3G034880.1	0.129596858902586	3.86980732634102	135.355034970568	2.761080774242469e-31	4.77260303132237e-29	4.59009201132749	29.2315223518761	2.9652189948147702	28.3986626200089	2.68960924453295	22.0416400414026	-7.71623640007872	down	GO:0003777,microtubule motor activity	GO:0005524,ATP binding	GO:0007018,microtubule-based movement	GO:0008017,microtubule binding
CsGy4G009730.1	0.24847497019670006	5.37333150631305	134.933303642335	3.41448226212346e-31	5.856625036986839e-29	18.7776491372488	65.4621416049057	14.3900333571893	74.2929298898447	16.551441504818097	60.9045316933492	-4.02455023622046	down	GO:0004672,protein kinase activity	GO:0005524,ATP binding	GO:0006468,protein phosphorylation	GO:0016021,integral component of membrane
CsGy2G009360.1	0.195055005834441	5.09029572787675	134.42491352954	4.410911266837439e-31	7.50797705556804e-29	10.2233867525021	69.8537318173941	10.7271157753593	55.0224088262672	12.6894384870272	48.0275735638982	-5.12675896587234	down	GO:0004674,protein serine/threonine kinase activity	GO:0005524,ATP binding	GO:0006468,protein phosphorylation
CsGy5G017280.1	0.0686523870717688	2.21816575948866	133.90254204584699	5.73843096813699e-31	9.69360103996353e-29	0.486827940595339	10.43002675466	0.7849109103921451	9.635260531788733	0.6206790564306801	7.6565696985924605	-14.566135900775098	down	GO:0005886,plasma membrane	GO:0016021,integral component of membrane
CsGy6G018650.1	0.134312356180898	3.7911363601431103	133.576415012296	6.762894745970048e-31	1.13110964526655e-28	4.38145146535805	28.819810769455295	2.26752040779953	22.8203538910786	3.31028830096363	23.5497522547617	-7.44533137854533	down	GO:0003700,DNA binding transcription factor activity	GO:0005634,nucleus	GO:0006355,regulation of transcription, DNA-templated	GO:0043565,sequence-specific DNA binding
CsGy6G033440.1	0.22959365000767	5.94243983787588	133.56630772069	6.797411986084779e-31	1.13110964526655e-28	27.4381095598939	102.790658411057	18.6986709813019	107.88956200726601	22.9651250879352	91.0667759605316	-4.35552115647186	down	GO:0016020,membrane
CsGy5G000990.1	0.0684887009759673	8.98855558305863	132.723425587557	1.0392687716459199e-30	1.7165640792711698e-28	76.2233461274988	1203.2957182218304	61.6591126274718	1120.73293553964	57.65418790844979	531.7835681567859	-14.600948561586799	down	GO:0004252,serine-type endopeptidase activity	GO:0006508,proteolysis
CsGy6G001120.1	0.13874811340604198	5.04811483624146	132.638075516033	1.08492337169244e-30	1.7787956869116202e-28	7.99788759549486	71.6378153412175	6.01765031300644	56.416986008499784	10.3446509405113	48.6076167228825	-7.20730520546632	down	GO:0003333,amino acid transmembrane transport	GO:0005886,plasma membrane	GO:0015171,amino acid transmembrane transporter activity	GO:0016021,integral component of membrane
CsGy4G011580.1	0.140282557132777	5.25626777431245	131.072048543571	2.387804954243489e-30	3.8863704284468096e-28	10.640667844441	78.2252006599502	7.0641981935293	74.67326912136271	10.6894726385284	50.579763463429	-7.12846999968429	down	GO:0016021,integral component of membrane
CsGy4G002380.1	0.241600148953508	6.26923346879789	130.878676747849	2.6321151096019795e-30	4.25296396477572e-28	30.6006134088499	147.804458089064	31.396436415685802	124.244148962539	28.4133079166045	102.319613244827	-4.1390702958235	down	GO:0005509,calcium ion binding	GO:0005789,endoplasmic reticulum membrane	GO:0006457,protein folding	GO:0009626,plant-type hypersensitive response	GO:0010204,defense response signaling pathway, resistance gene-independent	GO:0016021,integral component of membrane	GO:0042742,defense response to bacterium	GO:0046283,anthocyanin-containing compound metabolic process	GO:0051082,unfolded protein binding
CsGy6G034490.1	0.0225400911103004	1.51431056766704	130.737593906146	2.8259949443527e-30	4.53338383231486e-28	0.139093697312954	6.86185970701317	0.17442464675381	4.81763026589436	0.0689643396034089	6.38047474882705	-44.36539298383849	down	GO:0003677,DNA binding	GO:0005634,nucleus	GO:0006355,regulation of transcription, DNA-templated
CsGy3G003000.1	0.240589177550962	7.7980558175449	129.330474814746	5.74167215235596e-30	9.144843260945227e-28	88.74177888566471	416.5148842157	94.01488460030359	357.01175865154	76.6193812993873	304.522658466746	-4.15646293893738	down
CsGy6G031650.1	0.0234189467206984	4.15916429067704	129.30613111505698	5.81252489706991e-30	9.192034053536518e-28	0.69546848656477	45.83722284284799	1.2209725272766698	44.7532495752819	0.6206790564306801	17.5173034013252	-42.7004686387611	down	GO:0004190,aspartic-type endopeptidase activity	GO:0006508,proteolysis	GO:0016021,integral component of membrane
CsGy5G009080.1	0.157483208871745	3.28077882324808	128.66011785135	8.04852254778133e-30	1.26384475894668e-27	3.30597899773429	18.091567591928502	2.82602812670523	16.1703759874744	2.01803450547495	17.582036217867802	-6.34988331241336	down	GO:0001172,transcription, RNA-templated	GO:0003723,RNA binding	GO:0003968,RNA-directed 5'-3' RNA polymerase activity	GO:0031047,gene silencing by RNA
CsGy4G004910.1	0.11373414576408	3.41539691632379	128.489311161735	8.771836261470129e-30	1.3677930416661599e-27	2.78187394625908	20.311104732759	2.44194505455334	22.947133634917893	1.517215471275	16.1251998197629	-8.79243426221628	down	GO:0044267,cellular protein metabolic process
CsGy5G005040.1	0.016964584659833	5.45999321524676	128.074452900283	1.0811041744264695e-29	1.6740597834278693e-27	0.765015335221248	102.516184022777	2.79079434806096	109.918037908695	0.965500754447724	50.9277893588196	-58.946329665688715	down	GO:0004601,peroxidase activity	GO:0005576,extracellular region	GO:0006979,response to oxidative stress	GO:0020037,heme binding	GO:0042744,hydrogen peroxide catabolic process	GO:0046872,metal ion binding	GO:0055114,oxidation-reduction process	GO:0098869,cellular oxidant detoxification
CsGy4G006860.1	3.35111637930714	7.573260966530969	128.04911675046	1.0949934825613799e-29	1.6838734258037098e-27	313.725834289368	85.6360091435244	256.840292344985	85.8298865792233	306.54648953715304	90.25471553795359	3.35111637930714	up	GO:0004497,monooxygenase activity	GO:0005506,iron ion binding	GO:0016021,integral component of membrane	GO:0016705,oxidoreductase activity, acting on paired donors, with incorporation or reduction of molecular oxygen	GO:0020037,heme binding	GO:0055114,oxidation-reduction process
CsGy7G019140.1	0.29878483577236403	6.172520012006428	127.566453628733	1.39645901573452e-29	2.13275637896222e-27	36.303454998681005	114.318582718839	33.5767445001084	119.046179465127	29.9994877274829	101.04351829506099	-3.34689007029082	down	GO:0004674,protein serine/threonine kinase activity	GO:0005524,ATP binding	GO:0006468,protein phosphorylation	GO:0016021,integral component of membrane	GO:0030246,carbohydrate binding
CsGy3G036340.1	0.101694803371485	3.6386216363773705	127.501664838694	1.44279805702005e-29	2.1885381683968094e-27	2.1559523083507903	29.3687595460164	2.5291573779302405	24.5952703048291	2.41375188611931	16.1251998197629	-9.833344151785788	down	GO:0007165,signal transduction	GO:0043531,ADP binding
CsGy4G014710.1	0.0735157604531132	3.06143595856381	127.44700249777901	1.48308838479671e-29	2.2344530273106094e-27	0.868083764930146	19.608313061566697	1.90637417669577	15.9718389086221	0.862468031080231	13.1694158902108	-13.602525415455403	down	GO:0016740,transferase activity
CsGy1G011110.1	0.141208882629676	3.99507238884188	126.438233196234	2.4655733831262e-29	3.68975538905691e-27	3.42212223499061	35.745897483326104	4.53504081559906	28.1802211213737	4.157170391293491	21.9256314096057	-7.0817074774433495	down	GO:0004672,protein kinase activity	GO:0005524,ATP binding	GO:0006468,protein phosphorylation	GO:0016021,integral component of membrane
CsGy2G007190.1	0.0814841754281203	3.99790982617293	126.012615580135	3.055347791555e-29	4.5418763370728896e-27	2.3645928543202204	37.0540424178711	2.7035820246840503	35.6251080188504	2.3447875465159	18.561381087496894	-12.272321524344699	down	GO:0008810,cellulase activity	GO:0016021,integral component of membrane	GO:0030245,cellulose catabolic process
CsGy7G018110.1	0.0381293568030293	4.07982879128542	124.87436914469	5.42210413792483e-29	8.00676013691708e-27	1.73867121641193	46.32084671499829	1.39539717403048	34.6094754909536	0.689643396034089	19.980746697531398	-26.226511114935693	down	GO:0008152,metabolic process	GO:0016874,ligase activity
CsGy1G025260.1	0.195348546957189	7.57496821279353	124.736789762009	5.81136989563314e-29	8.525126706107079e-27	64.8034753907107	371.42121249070397	50.75757220535871	332.67004783439	71.64443176907659	255.084419940198	-5.119055225013518	down	GO:0005516,calmodulin binding	GO:0006950,response to stress
CsGy7G016850.1	0.0465134236730953	2.61223784440845	124.303810028722	7.22840150270495e-29	1.0534568412242799e-26	0.904109032534202	12.7630590550445	0.261636970130715	15.340349004558401	0.4827503772238621	9.04867328015473	-21.499169939159497	down	GO:0010112,regulation of systemic acquired resistance
CsGy2G007540.1	0.108887963124928	7.67326588190688	123.988413089742	8.47369762706817e-29	1.2269253875867898e-26	48.047900878149	466.050374966239	26.512023032638893	351.4282519531131	45.8575617619283	289.875292607443	-9.18375154885295	down	GO:0007165,signal transduction	GO:0016021,integral component of membrane	GO:0043531,ADP binding
CsGy3G031270.1	4.54341524818605	7.604944745033821	123.879671892331	8.95103764804199e-29	1.2876789514583199e-26	360.736930747746	67.38346232286939	350.67613004539595	68.96818064859299	242.616546724792	73.54900852467921	4.54341524818605	up	GO:0016021,integral component of membrane	GO:0055085,transmembrane transport
CsGy5G005090.1	0.269335264226361	5.96665804575089	122.728553669783	1.59893615164105e-28	2.2854537377751397e-26	28.5142079491556	98.5363053927092	21.2798069039648	100.66311660842399	29.9994877274829	97.7952766047492	-3.71284466916132	down	GO:0016021,integral component of membrane	GO:0016301,kinase activity	GO:0016310,phosphorylation
CsGy2G002800.1	0.0300744825958414	3.03076707169577	122.24483566557699	2.04039023643051e-28	2.89787398037755e-26	0.6259216379082929	25.114406527668198	0.34884929350762	14.4528907976831	0.4827503772238621	10.788802757107598	-33.2507798534255	down
CsGy4G017560.1	0.15249113539637602	4.45764486823995	121.568857444874	2.8687000794013395e-28	4.04849837787918e-26	5.91148213580055	50.09157586119621	6.45371192989097	37.2732446887617	5.379218489065889	29.118166581010694	-6.5577582421474006	down	GO:0004672,protein kinase activity	GO:0005524,ATP binding	GO:0006468,protein phosphorylation	GO:0016021,integral component of membrane
CsGy3G024170.1	0.152635891535166	6.587713740526088	121.252115341805	3.365288917037959e-28	4.71944731271148e-26	26.775536732743696	210.384618617024	19.4483481130498	164.43332775960502	30.413273765103305	128.305546767322	-6.55153902494559	down	GO:0016021,integral component of membrane
CsGy1G005300.1	0.17807955470684395	7.55748892371418	121.09269187034701	3.64688346194608e-28	5.0823879646546085e-26	58.4888997200972	423.925692699274	56.07752393134989	294.25578545107396	56.6197228143987	243.5021181416	-5.61546777026824	down	GO:0016740,transferase activity
CsGy1G024480.1	0.26669431421861	5.89641920461456	120.905398660495	4.0079553076143795e-28	5.550893630384178e-26	26.739094184047694	104.546608310082	25.0299368091717	101.55057481530001	23.792697163176108	77.4937660402995	-3.7496112466061	down	GO:0016021,integral component of membrane	GO:0022857,transmembrane transporter activity	GO:0055085,transmembrane transport
CsGy2G007400.1	0.0219117773910811	2.18364016889821	120.77304979363701	4.28446015909195e-28	5.89721559428594e-26	0.139093697312954	11.8023986960627	0.17442464675381	11.029837714021301	0.275857358413636	5.91644022163963	-45.6375574720394	down
CsGy5G002340.1	0.0858636132638986	4.91888099419068	120.415538792435	5.1305287715653e-28	7.01843745695479e-26	5.28556049789226	69.0303086525525	2.5291573779302405	48.4298621466223	6.620576601927249	52.43590157217871	-11.646376875924599	down	GO:0030001,metal ion transport	GO:0046872,metal ion binding
CsGy2G021720.1	3.6027537147245896	5.27992490979135	119.962589698992	6.44650078868599e-28	8.764882596714649e-26	66.41724046693561	17.703598044094	59.04274292616471	15.0867895168797	54.137006588676	17.0532688741378	3.6027537147245896	up	GO:0000287,magnesium ion binding	GO:0005524,ATP binding	GO:0005634,nucleus	GO:0005737,cytoplasm	GO:0009611,response to wounding	GO:0016310,phosphorylation	GO:0032957,inositol trisphosphate metabolic process	GO:0047325,inositol tetrakisphosphate 1-kinase activity	GO:0052725,inositol-1,3,4-trisphosphate 6-kinase activity	GO:0052726,inositol-1,3,4-trisphosphate 5-kinase activity
CsGy6G002460.1	6.675894565457232	3.3241570750166898	119.366090551765	8.70797626710488e-28	1.17679063517518e-25	18.6385554399358	2.74474388280527	14.8260949740738	2.02847590142921	15.516976410767	2.55218989953082	6.675894565457232	up	GO:0006950,response to stress
CsGy3G007520.1	0.0236316405225595	3.61760795892416	119.07372518879299	1.0090844255342198e-27	1.35545569400976e-25	0.765015335221248	35.54443328232821	0.8721232337690501	24.088151329471803	0.13792867920681798	15.4291480289818	-42.316148091596496	down
CsGy1G002720.1	0.14225177707369502	3.82658426312449	118.43354962985701	1.39345043101761e-27	1.860548365918e-25	4.1728109193886205	31.976266234681397	2.8794020686118995	24.7220500486685	3.72407433858408	19.837476037262302	-7.0297891567424	down
CsGy3G000500.1	0.296816125644995	5.83039053578465	117.39210317575001	2.35572964458554e-27	3.12667021517668e-25	24.202303332454	97.4384078395871	28.5184297442479	89.7600586382424	25.7926630116749	77.2617487767058	-3.36908918889415	down	GO:0004190,aspartic-type endopeptidase activity	GO:0006508,proteolysis
CsGy6G022000.1	4.413682331697969	7.25472795517462	116.99140276057501	2.8831467107836198e-27	3.8040476542634897e-25	239.519346772907	54.0714544912638	303.150036058122	51.4725759987661	201.237942962747	62.876678433895705	4.413682331697969	up	GO:0004674,protein serine/threonine kinase activity	GO:0005524,ATP binding	GO:0005886,plasma membrane	GO:0006468,protein phosphorylation	GO:0016021,integral component of membrane
CsGy1G005850.1	0.204286933067052	4.50559753300816	116.709239142311	3.32394275283142e-27	4.35983973544911e-25	7.23287226027361	42.8180045717622	6.80256122339859	40.9498572601021	9.310185846460199	31.090313321557304	-4.89507569077742	down	GO:0000145,exocyst	GO:0005576,extracellular region	GO:0006887,exocytosis	GO:0050789,regulation of biological process
CsGy5G024600.1	0.19611005286932895	6.89913808166653	115.97969251040399	4.80188500753576e-27	6.261545725031129e-25	38.8071415503142	266.102919437971	39.158333196230295	172.16689213380403	39.792423951166896	162.528093147395	-5.09917765748762	down	GO:0015031,protein transport
CsGy3G034270.1	0.236572889589094	3.90956367394067	115.66172066143601	5.63695724933628e-27	7.307725159633749e-25	5.494201043861692	26.0750668866501	4.97110243248358	24.2149310733111	6.965398299944298	23.897778150152195	-4.22702703482596	down
CsGy3G036570.1	6.33349380435624	6.68836650015005	115.066344468309	7.61081330610856e-27	9.80959046818548e-25	218.44665162999402	34.5837729233464	181.663269594093	26.623746206258307	130.342601850443	22.6216832003868	6.33349380435624	up	GO:0005774,vacuolar membrane	GO:0016021,integral component of membrane
CsGy2G026350.1	0.198429464862002	5.28925372162138	114.445344921786	1.04096195698271e-26	1.33398676533337e-24	11.683870574288099	83.851925619701	13.779547093550999	61.4881757620728	13.723903581078401	52.319892940381784	-5.03957414134767	down	GO:0004497,monooxygenase activity	GO:0005506,iron ion binding	GO:0016021,integral component of membrane	GO:0016705,oxidoreductase activity, acting on paired donors, with incorporation or reduction of molecular oxygen	GO:0020037,heme binding	GO:0055114,oxidation-reduction process
CsGy2G023670.1	0.15735110637899	6.31711218543799	114.302574853458	1.1186738824524999e-26	1.42538229891004e-24	27.6796457652779	169.213460374945	16.8319784117427	140.471956173973	20.7582662206261	106.03188946232599	-6.355214291226139	down	GO:0003700,DNA binding transcription factor activity	GO:0005634,nucleus	GO:0006355,regulation of transcription, DNA-templated	GO:0043565,sequence-specific DNA binding
CsGy6G030800.1	0.141628776518775	4.13214176003107	112.894522905429	2.27564355130593e-26	2.8830852219897502e-24	5.494201043861692	39.6615491065361	3.83734222858382	31.0606569014032	3.93096735739431	23.5497522547617	-7.060711986503919	down	GO:0005524,ATP binding	GO:0016021,integral component of membrane
CsGy3G012740.1	0.20191042022003505	5.95246866573083	112.849919010688	2.3274170022290198e-26	2.9320194528645598e-24	19.8903987157524	127.218878968024	17.1808277052503	91.15463582047501	25.585769992864694	92.6908968056876	-4.95269139111412	down	GO:0004672,protein kinase activity	GO:0005524,ATP binding	GO:0006468,protein phosphorylation	GO:0016021,integral component of membrane
CsGy5G017430.1	2.93908670744884	6.37380383400349	112.75478713637501	2.4418098767407401e-26	3.0588470017733196e-24	128.105295225231	43.09247896004271	123.928711518582	37.526804176440294	116.687662608968	44.77933187358621	2.93908670744884	up	GO:0004674,protein serine/threonine kinase activity	GO:0004715,non-membrane spanning protein tyrosine kinase activity	GO:0005524,ATP binding	GO:0018108,peptidyl-tyrosine phosphorylation
CsGy1G031450.1	0.0126752185440295	2.99520447271699	112.200249367295	3.22983647387643e-26	4.0234018823741096e-24	0.139093697312954	15.096091355429001	0.261636970130715	26.3701867185797	0.20689301881022695	8.46863012117045	-78.8941032082665	down	GO:0004553,hydrolase activity, hydrolyzing O-glycosyl compounds	GO:0005975,carbohydrate metabolic process
CsGy6G007780.1	0.0418386528047949	2.59174624529504	111.36023701773199	4.93390479685074e-26	6.11201162000988e-24	0.6259216379082929	15.2333285495692	0.7849109103921451	13.0583136154505	0.13792867920681798	8.58463875296731	-23.901343206858602	down	GO:0005783,endoplasmic reticulum	GO:0005886,plasma membrane	GO:0010155,regulation of proton transport
CsGy2G018920.1	0.057679520397248	2.88091271630683	111.26965539422599	5.16456771096649e-26	6.36240501763154e-24	1.32139012447306	18.252546820655	0.52327394026143	15.593908492237	0.6206790564306801	10.2087595981233	-17.3371760568195	down	GO:0004970,ionotropic glutamate receptor activity	GO:0006811,ion transport	GO:0016021,integral component of membrane	GO:0035235,ionotropic glutamate receptor signaling pathway
CsGy2G027000.1	0.159359132876818	5.43772390740482	109.993710456644	9.830214343497126e-26	1.2043632935785699e-23	12.7270733041353	98.94801697513	11.1631773922438	75.6875070720773	12.1377237702	51.97186704499129	-6.27513454640206	down	GO:0005524,ATP binding	GO:0016021,integral component of membrane	GO:0016887,ATPase activity
CsGy1G004340.1	0.00490723904563729	1.7716174761322998	109.76527414076	1.10308982837929e-25	1.34408180290718e-23	0.0	11.390687113641901	0.0	5.32474924125167	0.0689643396034089	5.56841432624907	-203.78057614475398	down	GO:0003723,RNA binding	GO:0003735,structural constituent of ribosome	GO:0005886,plasma membrane	GO:0006412,translation	GO:0022625,cytosolic large ribosomal subunit	GO:0042788,polysomal ribosome
CsGy6G026500.1	0.219707333595067	4.51138789088585	109.61674395326	1.18892019155378e-25	1.44079034952534e-23	7.8587938981819105	40.3477350772375	7.58747213379073	43.3586723930493	9.44811452566702	30.046235635385603	-4.55150942682258	down	GO:0004672,protein kinase activity	GO:0005524,ATP binding	GO:0006468,protein phosphorylation
CsGy2G014880.1	29.1576218029102	4.89757031193271	109.38254752681601	1.33802467639588e-25	1.61271752617704e-23	79.86301090508691	2.4702694945247403	61.5201833963324	1.90169615758988	26.642579532947305	1.39210358156227	29.1576218029102	up	GO:0016042,lipid catabolic process	GO:0016787,hydrolase activity
CsGy1G029340.1	0.216707043503228	4.5929107411052	109.33813295944599	1.3683439304230096e-25	1.6403942451920595e-23	9.66701196325031	48.9936783080741	8.54680769093669	39.0481611025122	7.861934714788611	32.598425534916394	-4.61452467734444	down	GO:0004674,protein serine/threonine kinase activity	GO:0005524,ATP binding	GO:0006468,protein phosphorylation	GO:0016021,integral component of membrane	GO:0030246,carbohydrate binding
CsGy2G004760.1	0.117699145673732	4.08926192879929	109.119173216261	1.5281621525955899e-25	1.82219035714313e-23	4.1728109193886205	39.9360234948167	3.4884929350762004	33.4698523735819	3.31028830096363	20.3015105644497	-8.49623839048119	down	GO:0004427,inorganic diphosphatase activity	GO:0009678,hydrogen-translocating pyrophosphatase activity	GO:0016021,integral component of membrane	GO:0055085,transmembrane transport
CsGy3G017080.1	20.8410259279425	2.4028850232938104	108.721661933635	1.86752525802423e-25	2.2150041597566104e-23	9.527918265937359	0.274474388280527	10.6399034519824	0.507118975357302	6.82746962073748	0.4640345271874221	20.8410259279425	up	GO:0004497,monooxygenase activity	GO:0005506,iron ion binding	GO:0016021,integral component of membrane	GO:0016705,oxidoreductase activity, acting on paired donors, with incorporation or reduction of molecular oxygen	GO:0020037,heme binding	GO:0055114,oxidation-reduction process
CsGy6G031300.1	0.258293091060319	4.6849846298723605	107.41593625245001	3.608929877639269e-25	4.25777346093124e-23	10.501574147128	45.9744600369883	11.5120266857515	44.24613059992461	9.999829242494288	33.758511852885	-3.8715708418483	down
CsGy2G025810.1	0.234930425698772	5.71927682085507	106.29314227214	6.3596169457886495e-25	7.463512560905009e-23	18.082180650684	103.888555964179	18.7506495260346	70.7430970623436	23.585804144365802	82.9461717347517	-4.25657935546501	down	GO:0016021,integral component of membrane	GO:0016760,cellulose synthase (UDP-forming) activity	GO:0030244,cellulose biosynthetic process	GO:0071555,cell wall organization
CsGy4G021120.1	0.175200483467836	4.60650204360127	105.991763091704	7.4042329632108985e-25	8.64395741432862e-23	7.51105965489952	40.7594466596583	8.982869307821211	51.7261354864448	5.65507584747953	33.6425032210881	-5.70774680643837	down
CsGy5G001850.1	0.19290772499249695	8.17611683033087	105.69212550739599	8.61289571862532e-25	1.0002622329891e-22	92.2191213184886	588.61032566759	102.474479967863	526.6430559085579	86.3433531834679	341.64542064174	-5.18382558313252	down	GO:0005524,ATP binding	GO:0005788,endoplasmic reticulum lumen	GO:0009705,plant-type vacuole membrane	GO:0034975,protein folding in endoplasmic reticulum
CsGy3G015180.1	0.0972004128236538	2.9377979532039795	105.527845092712	9.357372006066287e-25	1.08109161135371e-22	1.5300306704425002	17.840835238234302	1.91867111429191	14.326111053843801	0.8275720752409069	11.6008631796856	-10.2880221487768	down	GO:0005509,calcium ion binding	GO:0005829,cytosol	GO:0042538,hyperosmotic salinity response
CsGy3G039140.1	0.0327988765152807	2.37923538314887	105.101144417603	1.16057875377432e-24	1.3339476830752398e-22	0.4172810919388621	14.4099053847277	0.087212323376905	11.283397201700001	0.4827503772238621	6.72850064421762	-30.4888491998837	down	GO:0004672,protein kinase activity	GO:0005524,ATP binding	GO:0006468,protein phosphorylation	GO:0016021,integral component of membrane
CsGy2G025870.1	12.6853228661674	3.50595709898111	105.05965984692301	1.18513287170576e-24	1.3551842447843598e-22	24.689131273049398	1.37237194140263	21.890293167603197	1.39457718223258	12.8273671662341	1.85613810874969	12.6853228661674	up	GO:0004674,protein serine/threonine kinase activity	GO:0005524,ATP binding	GO:0005737,cytoplasm	GO:0007346,regulation of mitotic cell cycle	GO:0023014,signal transduction by protein phosphorylation	GO:0031098,stress-activated protein kinase signaling cascade	GO:0032147,activation of protein kinase activity	GO:0042981,regulation of apoptotic process
CsGy3G030110.1	0.0524480789508969	2.09764490810573	103.623005536176	2.44719018836404e-24	2.78405340919089e-22	0.6259216379082929	11.527924307782099	0.34884929350762	8.24068334955615	0.344821698017044	6.38047474882705	-19.066475264732198	down	GO:0004252,serine-type endopeptidase activity	GO:0005886,plasma membrane	GO:0006508,proteolysis	GO:0009506,plasmodesma	GO:0016021,integral component of membrane
CsGy2G004660.1	0.237164982316282	7.307216281819099	102.620005434939	4.0601249122831685e-24	4.59556676619747e-22	63.4267259747071	329.780977519053	58.868318279410886	234.542526102752	60.205868473776	205.567295544028	-4.21647407738468	down	GO:0005516,calmodulin binding	GO:0006950,response to stress
CsGy3G010230.1	0.229733029605456	4.61450504868814	102.45456895544001	4.41374561553893e-24	4.970590895721569e-22	8.94295972188773	37.3285168061517	9.07008163119812	50.4583380480515	9.723971884080653	33.1558470107003	-4.35287865100374	down	GO:0005524,ATP binding	GO:0016021,integral component of membrane	GO:0042626,ATPase activity, coupled to transmembrane movement of substances	GO:0055085,transmembrane transport
CsGy5G004820.1	0.287665544149516	4.88819368203778	102.276778455191	4.82818751268024e-24	5.40999623908262e-22	13.770276033982501	48.581966725653295	12.7329992130281	51.979694974123404	13.448046222664699	38.6308743883529	-3.47625921956174	down	GO:0004672,protein kinase activity	GO:0004842,ubiquitin-protein transferase activity	GO:0005524,ATP binding	GO:0006468,protein phosphorylation	GO:0016567,protein ubiquitination
CsGy6G021760.1	0.0366993225420143	2.00762154498116	101.858978582645	5.9618419570474684e-24	6.64685759791222e-22	0.347734243282385	9.05765481325739	0.087212323376905	10.522718738664	0.41378603762045296	5.452405694452209	-27.2484593920004	down	GO:0016021,integral component of membrane
CsGy6G027950.1	0.0362136929587678	5.351538186373348	101.10620774385299	8.71812381582307e-24	9.67147884802103e-22	2.0864054596943102	108.55462056494801	5.1455270792373895	77.8427627173458	1.517215471275	53.479979258350404	-27.6138642125944	down	GO:0004497,monooxygenase activity	GO:0005506,iron ion binding	GO:0016021,integral component of membrane	GO:0016705,oxidoreductase activity, acting on paired donors, with incorporation or reduction of molecular oxygen	GO:0020037,heme binding	GO:0055114,oxidation-reduction process
CsGy5G018580.1	0.322286730630764	4.23404345850569	101.033603838547	9.0436097736064e-24	9.982891620389879e-22	9.895334267389519	29.305355962323603	9.24450627795193	28.971453502675	8.62054245042611	27.9580802630422	-3.1028270945032297	down	GO:0004674,protein serine/threonine kinase activity	GO:0004713,protein tyrosine kinase activity	GO:0005524,ATP binding	GO:0005886,plasma membrane	GO:0016021,integral component of membrane	GO:0018108,peptidyl-tyrosine phosphorylation	GO:0030246,carbohydrate binding	GO:0048544,recognition of pollen
CsGy4G005090.1	0.283124389516892	4.34685531307044	100.57714189451599	1.13874356967561e-23	1.2508228628880099e-21	9.527918265937359	35.269958894047704	8.02353375067526	33.2162928859033	9.586043204873839	27.842071631245304	-3.532016445868	down	GO:0016021,integral component of membrane
CsGy6G029250.1	0.240355252580566	3.309382650579201	100.349241447328	1.2776065733881199e-23	1.39647408693178e-21	3.82507667610624	18.252546820655	3.83734222858382	15.467128748397698	4.06889603660112	15.313139397184901	-4.16050820301838	down	GO:0005737,cytoplasm	GO:0006769,nicotinamide metabolic process	GO:0008936,nicotinamidase activity
CsGy4G003480.1	0.110973575416365	2.1288676334341003	99.8054295793889	1.68128703712149e-23	1.82874821237732e-21	0.563120833571495	8.90257678387889	1.05692614700471	8.65144971959556	1.12294634176231	7.29636289686323	-9.01115419817798	down	GO:0043531,ADP binding
CsGy3G042010.1	0.326353480366606	6.15373553692397	99.3754586788698	2.08895182251728e-23	2.2611382397325398e-21	29.9746917709416	101.555523663795	35.582627937777204	106.241425337355	39.8613882907703	115.196571374278	-3.0641622049707	down	GO:0004674,protein serine/threonine kinase activity	GO:0005524,ATP binding	GO:0006468,protein phosphorylation	GO:0016021,integral component of membrane
CsGy6G033840.1	0.253332450329951	4.56658993937984	99.355393975434	2.11022335828611e-23	2.2731285238195102e-21	10.7102146930975	46.5234088135493	8.89565698444431	33.850191605099894	9.37915018606361	34.4545636436661	-3.9473821798097903	down	GO:0016021,integral component of membrane	GO:0022857,transmembrane transporter activity	GO:0055085,transmembrane transport
CsGy5G013370.1	0.26979872266184	5.36040013574166	98.7234391308778	2.9034516563567496e-23	3.1125560112232103e-21	17.595352710088697	71.7750525353578	17.3552523520041	73.1519121952907	17.723835278076102	50.579763463429	-3.70646676950128	down	GO:0008152,metabolic process	GO:0016874,ligase activity
CsGy1G025270.1	0.23974990595912696	5.09533917515821	98.50879702098021	3.235839997175249e-23	3.45228517976142e-21	16.7054312346804	63.7579301280719	11.6864513325053	54.1349506193919	11.526561792634599	49.0902126311574	-4.17101310634291	down	GO:0005516,calmodulin binding	GO:0006950,response to stress
CsGy1G010380.1	0.00813215444511637	1.8208970132337	97.6906467399118	4.8912736462233596e-23	5.1936009411184995e-21	0.069546848656477	4.80330179490922	0.087212323376905	11.9172959208966	0.0	5.91644022163963	-122.968643395667	down
CsGy4G013180.1	5.3345211901808085	6.87172854524042	97.65963751241921	4.968475158074669e-23	5.25057152013029e-21	262.539353678201	41.9945814069206	161.081161277144	30.1735790337594	164.27305693532	38.0508312293686	5.3345211901808085	up	GO:0006633,fatty acid biosynthetic process	GO:0051213,dioxygenase activity
CsGy5G009600.1	0.274415416324633	6.35283036153564	96.9496014311067	7.111464186833209e-23	7.47978436028334e-21	39.919891128817795	135.59034781058	27.384669540348202	137.429242321829	38.4821014987022	113.224424633731	-3.64411013562372	down
CsGy3G013910.1	0.15528161209384694	4.03023307301956	96.85240641237681	7.46927043478845e-23	7.81923906830577e-21	4.65963885998396	35.681670476468504	3.83734222858382	31.568156215991998	4.89646811184203	19.6054587736686	-6.43991253385259	down	GO:0004656,procollagen-proline 4-dioxygenase activity	GO:0005506,iron ion binding	GO:0016021,integral component of membrane	GO:0019511,peptidyl-proline hydroxylation	GO:0031418,L-ascorbic acid binding	GO:0055114,oxidation-reduction process
CsGy2G020670.1	0.18016559176322006	8.2804869840371	96.5546932527606	8.68122730468809e-23	9.04367640040294e-21	88.6026851883518	584.630447037522	112.76553412633801	635.927195098056	83.8606369577452	362.410965733377	-5.550449396099111	down	GO:0005524,ATP binding	GO:0006457,protein folding	GO:0006950,response to stress	GO:0051082,unfolded protein binding
CsGy6G032420.1	0.197051818717542	3.17639542366012	96.54586527050672	8.72002164358522e-23	9.04367640040294e-21	3.3382487355109	16.3312261026914	2.9652189948147702	17.6223843936662	2.82753792373976	12.6449408658573	-5.07480725886333	down	GO:0006357,regulation of transcription by RNA polymerase II	GO:0016787,hydrolase activity	GO:0070449,elongin complex
CsGy2G004930.1	2.8936269628280096	5.18353079785565	96.5073320591362	8.891395294502079e-23	9.17871908688923e-21	53.69016716280029	16.605700490971902	51.106421498866304	18.3830628567022	54.8266499847101	20.069493300856	2.8936269628280096	up	GO:0046983,protein dimerization activity
CsGy2G000330.1	0.28158750798728904	5.148288755538768	96.0823870949782	1.10200830165669e-22	1.1323770096931298e-20	17.317165315462805	61.345025780697796	12.296937596143598	52.61359369332	17.310049240455598	53.363970626553495	-3.551293902019049	down	GO:0004672,protein kinase activity	GO:0004842,ubiquitin-protein transferase activity	GO:0005524,ATP binding	GO:0006468,protein phosphorylation	GO:0006950,response to stress	GO:0016567,protein ubiquitination
CsGy1G019730.1	7.39239163853523	5.47990869316181	95.60093513629721	1.40540014324956e-22	1.43750515569627e-20	93.5405114429616	11.390687113641901	84.1598920587133	13.0583136154505	54.2059709282794	6.96051790781133	7.39239163853523	up	GO:0008661,1-deoxy-D-xylulose-5-phosphate synthase activity	GO:0016114,terpenoid biosynthetic process
CsGy4G003810.1	0.0790009450538903	2.82344175588365	95.4521447936001	1.5150985885730196e-22	1.54263325698636e-20	1.1822964271601102	16.3312261026914	1.39539717403048	16.101027467594303	0.689643396034089	8.932664648357882	-12.6580764232359	down
CsGy6G017910.1	0.0126887754684668	2.44775000962635	94.9207486480604	1.9816189213458697e-22	2.00846085037137e-20	0.293696341876303	17.2788489282299	0.107096733106839	5.866479086677098	0.0	11.498659575072503	-78.8098112765197	down	GO:0004672,protein kinase activity	GO:0005509,calcium ion binding	GO:0005524,ATP binding	GO:0006468,protein phosphorylation	GO:0016021,integral component of membrane	GO:0030247,polysaccharide binding
CsGy3G000340.1	0.0847162779733014	2.5092291818627097	94.72587364337193	2.18662357544355e-22	2.2062141396036293e-20	1.04320272984716	14.6843797730082	1.2209725272766698	9.38170104411008	0.551714716827271	9.16468191195159	-11.8041068838642	down	GO:0003824,catalytic activity	GO:0008152,metabolic process
CsGy6G024380.1	0.019237824225232	1.07372875532968	94.69725099190701	2.21847051986774e-22	2.2282637681086e-20	0.069546848656477	6.03843654217159	0.087212323376905	4.05695180285841	0.0689643396034089	3.36425032210881	-51.980930290880785	down	GO:0008152,metabolic process	GO:0016758,transferase activity, transferring hexosyl groups
CsGy5G014010.1	3.54360575322213	8.203849107715879	94.6811703401943	2.2365657376490797e-22	2.23636514879368e-20	559.7825848359839	138.609566081666	426.55547363644206	127.540422302361	390.338162155294	122.389106545683	3.54360575322213	up	GO:0007623,circadian rhythm	GO:0009507,chloroplast	GO:0009611,response to wounding	GO:0009625,response to insect	GO:0009637,response to blue light	GO:0009646,response to absence of light	GO:0009651,response to salt stress	GO:0009695,jasmonic acid biosynthetic process	GO:0009723,response to ethylene	GO:0009734,auxin-activated signaling pathway	GO:0009737,response to abscisic acid	GO:0009751,response to salicylic acid	GO:0009864,induced systemic resistance, jasmonic acid mediated signaling pathway	GO:0009908,flower development	GO:0010038,response to metal ion	GO:0010114,response to red light	GO:0010218,response to far red light	GO:0033274,response to vitamin B2	GO:0042542,response to hydrogen peroxide	GO:0046423,allene-oxide cyclase activity	GO:0048573,photoperiodism, flowering	GO:0050832,defense response to fungus	GO:0080186,developmental vegetative growth	GO:1900367,positive regulation of defense response to insect
CsGy4G012800.1	0.0796897863209554	9.67291169994744	93.9259394412709	3.27553272304215e-22	3.2606173508211494e-20	141.18010277264798	1641.21960472341	155.063510964137	1850.47714107879	65.5161226232384	1047.55794512561	-12.548659573165901	down	GO:0004601,peroxidase activity	GO:0005576,extracellular region	GO:0006979,response to oxidative stress	GO:0020037,heme binding	GO:0042744,hydrogen peroxide catabolic process	GO:0046872,metal ion binding	GO:0055114,oxidation-reduction process	GO:0098869,cellular oxidant detoxification
CsGy1G008160.1	0.339765909937146	5.4625069045909	93.3769789804335	4.322492217473819e-22	4.2836858428991597e-20	23.715475391858696	74.2453220298825	20.4076836701958	64.4041098703773	23.1720181067454	59.860454007177495	-2.94320286630578	down	GO:0004842,ubiquitin-protein transferase activity	GO:0016567,protein ubiquitination
CsGy7G014950.1	0.194504408675229	4.08479675320335	93.27383012138279	4.55373576573477e-22	4.4928849603696396e-20	5.21107582298117	29.9654668661383	6.42092009630125	35.5809886679943	5.26232393343812	21.269254570899104	-5.14127163909037	down	GO:0009058,biosynthetic process	GO:0016853,isomerase activity
CsGy5G010880.1	0.15226204323742198	5.49788436745741	93.1407171488287	4.8705357436473185e-22	4.78428220316511e-20	14.883025612486101	101.281049275514	12.645786889651198	79.3641196434177	8.62054245042611	56.9602382122561	-6.56762498872226	down	GO:0004842,ubiquitin-protein transferase activity	GO:0016567,protein ubiquitination
CsGy3G028810.1	0.30810707468702503	5.070039366985942	92.67096078885359	6.175306704840518e-22	6.03934161861991e-20	16.3435094342721	51.4639478025988	16.8319784117427	44.11935085608521	14.620439995922696	59.39641947999001	-3.24562492119273	down	GO:0004672,protein kinase activity	GO:0005524,ATP binding	GO:0006468,protein phosphorylation	GO:0016021,integral component of membrane	GO:0030246,carbohydrate binding
CsGy7G019980.1	0.137749925278668	4.33063161863772	92.3014823610561	7.442852791717099e-22	7.247193517454488e-20	6.60695062236532	43.641427736603795	4.883890109106679	38.4142623833156	3.37925264056704	26.217950786089396	-7.259532068543769	down	GO:0016021,integral component of membrane
CsGy3G015950.1	0.0601400619086832	1.5571298761586498	92.03768349346693	8.50415791732e-22	8.24459622784354e-20	0.278187394625908	6.86185970701317	0.261636970130715	6.59254667964492	0.4827503772238621	4.40832800828051	-16.6278511904162	down
CsGy3G030530.1	0.38950573509589503	5.920370830901929	91.89685085492373	9.13142156874155e-22	8.814391261463168e-20	35.2602522688339	91.12549690913492	35.582627937777204	85.8298865792233	31.3098101799476	85.2663443706888	-2.56735629259426	down	GO:0016740,transferase activity
CsGy3G015970.1	0.036070717001265	1.48614979342484	91.88633311572107	9.180083508992379e-22	8.82316819325483e-20	0.139093697312954	6.9990969011534405	0.261636970130715	6.71932642348425	0.20689301881022695	3.8282848492962303	-27.7233191667615	down
CsGy1G008810.1	0.22849926543648705	3.8208487630915497	91.46150267330091	1.1378443052883696e-21	1.08891211670902e-19	6.18966953042646	26.2123040807903	5.05831475586049	25.482728511704398	4.75853943263521	18.6773897192937	-4.37638168372124	down	GO:0010167,response to nitrate	GO:0015706,nitrate transport	GO:0016021,integral component of membrane
CsGy4G008240.1	0.207347255353039	4.25131748333155	91.4406172822324	1.14991729878134e-21	1.09576307385582e-19	6.60695062236532	37.8774655827127	7.84910910392145	34.1037510927785	5.51714716827271	24.2458040455428	-4.82282728217141	down	GO:0005634,nucleus	GO:0005737,cytoplasm	GO:0005886,plasma membrane	GO:0009506,plasmodesma	GO:0009809,lignin biosynthetic process	GO:0030744,luteolin O-methyltransferase activity	GO:0030755,quercetin 3-O-methyltransferase activity	GO:0032259,methylation	GO:0033799,myricetin 3'-O-methyltransferase activity	GO:0046983,protein dimerization activity	GO:0047763,caffeate O-methyltransferase activity	GO:0051555,flavonol biosynthetic process
CsGy3G002110.1	0.0709609645215886	2.1268894849307	91.0681990608399	1.38804632409295e-21	1.3170492312606199e-19	0.69546848656477	10.567263948800301	0.959335557145955	8.24068334955615	0.20689301881022695	7.19253517140504	-14.092254900167902	down
CsGy1G025800.1	0.22479103122992705	5.76933477047656	90.8935959933545	1.51609554448119e-21	1.43245332418821e-19	24.341397029767	104.02579315831998	18.5762248792808	97.8739622439592	17.4479779196624	67.0529891785825	-4.44857605985691	down	GO:0016021,integral component of membrane
CsGy1G020760.1	5.107974767211781	4.53145276119008	90.62519254941601	1.7363544374251694e-21	1.63363844918593e-19	43.6058741076111	8.920417619117131	41.338641280653	6.338987191966269	27.861593199777197	6.844509276014482	5.107974767211781	up
CsGy7G019680.1	0.0723550377235023	2.4339821174569	90.5546276650696	1.79939684339413e-21	1.6858382694959e-19	1.32730160660886	12.792565051784699	0.336029081971215	10.637707966326301	0.564128297955885	8.59995189236449	-13.8207377324769	down	GO:0004674,protein serine/threonine kinase activity	GO:0005524,ATP binding	GO:0006468,protein phosphorylation	GO:0016021,integral component of membrane	GO:0030246,carbohydrate binding
CsGy3G011370.1	0.0924292173277893	2.70689259682791	89.92205208097731	2.4773034616642893e-21	2.31125157272763e-19	1.53218662275085	16.7429376851121	0.6104862636383349	10.776278226342699	1.24315118569105	10.2087595981233	-10.8190897738928	down	GO:0004462,lactoylglutathione lyase activity	GO:0016740,transferase activity
CsGy2G014800.1	6.5204558290357495	6.04093346023201	89.7813827221728	2.65985495680077e-21	2.4712269094476497e-19	141.69641857707398	20.3454140312941	120.96000403083201	19.0520795649423	75.97608193956671	12.587168567222399	6.5204558290357495	up	GO:0016042,lipid catabolic process	GO:0016787,hydrolase activity
CsGy4G025690.1	0.306711991675211	5.746669901986259	89.6951693200847	2.77832575887519e-21	2.57058538470535e-19	27.192817824682496	84.9498231728231	24.8555121624179	95.7187065986907	23.861661502779498	67.0529891785825	-3.26038768337084	down	GO:0004674,protein serine/threonine kinase activity	GO:0005509,calcium ion binding	GO:0005524,ATP binding	GO:0006468,protein phosphorylation	GO:0016021,integral component of membrane	GO:0030247,polysaccharide binding
CsGy4G022840.1	18.773716065637103	5.10055946867225	89.1527822309965	3.65468683243856e-21	3.367446569822939e-19	96.8787601784725	2.60750668866501	63.6649960651406	3.42305308366179	30.137416406689702	4.06030211288994	18.773716065637103	up	GO:0005506,iron ion binding	GO:0016021,integral component of membrane	GO:0020037,heme binding	GO:0033773,isoflavone 2'-hydroxylase activity	GO:0055114,oxidation-reduction process
CsGy1G029760.1	0.25640951614062	6.364782907047711	89.06010673547493	3.82997055800677e-21	3.514431419853289e-19	33.7997684470478	169.899646345646	30.4371008585398	110.42515688405199	36.9648860274272	114.848545478887	-3.90001125953368	down
CsGy2G005060.1	0.19538295092955896	2.62911809628654	88.8730369237968	4.2098245181007784e-21	3.8471584878938996e-19	1.8082180650684	10.2927895605198	1.91867111429191	11.663736433217899	2.4827162257227204	10.0927509663264	-5.1181538370793	down	GO:0010112,regulation of systemic acquired resistance
CsGy4G008720.1	0.0968860453165099	4.47369009745225	88.5012237667003	5.08034384345521e-21	4.62373498046385e-19	4.8682794059533885	46.93512039597011	4.883890109106679	50.4583380480515	2.27582320691249	26.6819853132768	-10.3214038382222	down	GO:0006855,drug transmembrane transport	GO:0015238,drug transmembrane transporter activity	GO:0015297,antiporter activity	GO:0016021,integral component of membrane
CsGy7G013010.1	0.0672913292386927	2.6144337821527404	88.42784205217372	5.272347280526699e-21	4.7789755959831e-19	1.11274957850363	13.1747706374653	0.34884929350762	15.340349004558401	0.8965364148443159	7.888586962186179	-14.8607556324656	down	GO:0016021,integral component of membrane	GO:0022857,transmembrane transporter activity	GO:0055085,transmembrane transport	GO:0071705,nitrogen compound transport
CsGy1G014100.1	0.28071057062911403	6.403093728831119	88.054181049752	6.368589213592768e-21	5.74926325039237e-19	43.8324577405339	143.817717599289	28.5564543172403	137.447371825198	39.1038150202269	116.63774660709	-3.56238811299073	down	GO:0003743,translation initiation factor activity	GO:0006413,translational initiation	GO:0031047,gene silencing by RNA
CsGy7G008390.1	0.189410478646501	3.7349862385281294	87.9548530461014	6.696561302683779e-21	6.02096467448561e-19	4.03392586262164	27.0357272456319	3.5761413200699903	24.4684905609898	5.3105300068209	17.2852861377315	-5.27953895236342	down	GO:0016021,integral component of membrane	GO:0016757,transferase activity, transferring glycosyl groups
CsGy6G029210.1	0.0558145025974526	2.67928888217254	87.89877221403471	6.889142391611399e-21	6.1692408453072695e-19	0.69546848656477	14.2769225436057	1.12329472509454	16.3370913506231	0.344821698017044	7.86990957246688	-17.916490400572698	down	GO:0008152,metabolic process	GO:0016758,transferase activity, transferring hexosyl groups
CsGy7G012410.1	0.245205992034632	6.02053493102718	87.7970070915739	7.252860087539591e-21	6.468970969278309e-19	24.689131273049398	125.709269832481	22.849628724749106	110.93227585941	29.447773010655602	77.8417919356901	-4.07820376534177	down	GO:0003700,DNA binding transcription factor activity	GO:0005634,nucleus	GO:0006355,regulation of transcription, DNA-templated	GO:0043565,sequence-specific DNA binding
CsGy4G010940.1	0.126297172725353	2.97092106664186	87.5710468117121	8.130615897432779e-21	7.2229670629863e-19	1.87776491372488	17.840835238234302	1.39539717403048	15.7206882360763	2.13789452770568	9.97674233452958	-7.917833617499959	down	GO:0003677,DNA binding	GO:0005634,nucleus	GO:0006355,regulation of transcription, DNA-templated
CsGy1G029440.1	0.0815116701824024	3.29265366100425	87.5418268545529	8.25162300145454e-21	7.30137657485847e-19	1.04320272984716	25.8709951789635	1.91788620338152	19.486300187592	1.65514415048181	11.3535327766947	-12.2681819396199	down	GO:0004553,hydrolase activity, hydrolyzing O-glycosyl compounds	GO:0005975,carbohydrate metabolic process
CsGy7G018570.1	5.73666060937927	5.37949320749873	87.0304115143825	1.0686524405271399e-20	9.418502813784257e-19	89.43724737222948	12.900296249184802	73.6072009301078	10.522718738664	46.068178855077115	12.992966761247802	5.73666060937927	up	GO:0016021,integral component of membrane
CsGy1G009910.1	0.281591578876479	7.59276551568961	87.0041664703223	1.0829280141045799e-20	9.50674364508025e-19	82.6216562038947	332.525721401858	90.875240958735	344.58734375528604	81.37792073202249	228.07297011261798	-3.55124256197538	down	GO:0005509,calcium ion binding	GO:0005783,endoplasmic reticulum	GO:0006457,protein folding	GO:0016021,integral component of membrane	GO:0051082,unfolded protein binding
CsGy1G004050.1	0.17371421493981498	5.492019678032169	86.70988130633042	1.2566735909931897e-20	1.09887481301828e-18	8.06743444415134	85.9104835318049	15.698218207842901	69.6020793677896	16.551441504818097	76.4496883541278	-5.756581292708019	down	GO:0004364,glutathione transferase activity	GO:0004462,lactoylglutathione lyase activity	GO:0005737,cytoplasm	GO:0006749,glutathione metabolic process	GO:0009407,toxin catabolic process
CsGy1G006000.1	0.257798241199438	6.47090042995837	86.430990141121	1.44699552232739e-20	1.25545160143409e-18	38.9462352476271	166.331479297999	32.704621266339394	155.17840645933398	37.7234937630647	103.24768229920099	-3.87900241424214	down	GO:0003924,GTPase activity	GO:0005525,GTP binding	GO:0008466,glycogenin glucosyltransferase activity	GO:0016866,intramolecular transferase activity	GO:0071669,plant-type cell wall organization or biogenesis	GO:0102751,UDP-alpha-D-glucose:glucosyl-glycogenin alpha-D-glucosyltransferase activity
CsGy7G012000.1	0.260713899766493	4.96125251276928	86.4342762975532	1.44459308733208e-20	1.25545160143409e-18	13.561635488013	54.89487765610539	9.68056789483645	44.24613059992461	15.5859407503704	50.4637548316322	-3.83562211641054	down
CsGy6G034770.1	5.196105057890629	6.31682826151832	86.40475865384329	1.46631660161483e-20	1.2672840148375e-18	166.077874591667	22.3696626448629	142.50493639786302	24.4684905609898	89.03296242800091	29.5822011081982	5.196105057890629	up	GO:0006629,lipid metabolic process	GO:0016788,hydrolase activity, acting on ester bonds
CsGy3G037480.1	0.0100222689283796	1.51513812689174	86.3614084280341	1.49881391993498e-20	1.2903688334637099e-18	0.0	8.23423164841581	0.17442464675381	7.09966565500222	0.0	3.2482416903119504	-99.7778055195014	down	GO:0016021,integral component of membrane
CsGy7G017130.1	0.271146154689505	4.82579884808282	86.10052138360109	1.71017740816941e-20	1.4666744556677499e-18	12.5184327581659	47.8499435321091	10.98875274549	52.301715523475295	13.034260185044301	35.0346068026504	-3.68804787641234	down	GO:0004672,protein kinase activity	GO:0005524,ATP binding	GO:0006468,protein phosphorylation
CsGy7G001380.1	0.219817149993049	4.14933194023223	85.8051806276156	1.9856527474046494e-20	1.69640172266777e-18	7.51105965489952	34.1720613409256	4.97110243248358	31.568156215991998	6.8964339603408895	23.085717727574306	-4.54923558071616	down	GO:0003677,DNA binding	GO:0005634,nucleus	GO:0006355,regulation of transcription, DNA-templated	GO:0010016,shoot system morphogenesis
CsGy7G006850.1	0.022722308337451	0.3961545774477029	85.0257870201678	2.9449912269155896e-20	2.5063898617467094e-18	0.069546848656477	2.74474388280527	0.087212323376905	2.40881513294718	0.0	2.9002157949213903	-44.0096131585273	down
CsGy4G002140.1	0.351595563096828	6.0865285351535	84.5837299707431	3.6828339955938394e-20	3.1224270887357997e-18	38.737594701657706	114.318582718839	30.960374798801304	95.465147111012	36.5510999898067	92.92291406928128	-2.8441769605738902	down	GO:0006857,oligopeptide transport	GO:0016021,integral component of membrane	GO:0022857,transmembrane transporter activity	GO:0055085,transmembrane transport
CsGy1G011540.1	0.0285622021093626	0.5463332124472621	83.8206897061942	5.4174866322858486e-20	4.57572412601174e-18	0.139093697312954	3.5681670476468503	0.0	2.66237462062583	0.0689643396034089	2.7842071631245298	-35.011306067055806	down	GO:0005509,calcium ion binding	GO:0005622,intracellular	GO:0008270,zinc ion binding
CsGy2G001510.1	0.24807600412058	3.9676460620065295	83.6740654147316	5.83456534785683e-20	4.90940143873628e-18	7.3024191089300885	25.3888809159487	6.45371192989097	29.7932398022415	5.17232547025567	21.2295796188246	-4.0310226841365	down
CsGy2G021700.1	2.89343058507649	5.67937216269217	83.02985293978021	8.082351295373138e-20	6.77519808963272e-18	83.45621838777251	26.3495412749306	67.3279136469706	22.8203538910786	75.1711301677157	28.886149317417	2.89343058507649	up	GO:0000287,magnesium ion binding	GO:0005524,ATP binding	GO:0005634,nucleus	GO:0005737,cytoplasm	GO:0009611,response to wounding	GO:0016310,phosphorylation	GO:0032957,inositol trisphosphate metabolic process	GO:0047325,inositol tetrakisphosphate 1-kinase activity	GO:0052725,inositol-1,3,4-trisphosphate 6-kinase activity	GO:0052726,inositol-1,3,4-trisphosphate 5-kinase activity
CsGy4G013020.1	0.0895546719997276	4.3067352850541605	83.00835024548729	8.170750267984218e-20	6.80165748640816e-18	2.57323340028965	44.7393252897259	3.8973443070671294	47.887751961965286	3.51718131977385	19.0254156146843	-11.1663632691664	down	GO:0016702,oxidoreductase activity, acting on single donors with incorporation of molecular oxygen, incorporation of two atoms of oxygen	GO:0046872,metal ion binding	GO:0055114,oxidation-reduction process
CsGy5G005070.1	0.0974845824108529	2.39976972375994	83.00734113970108	8.174922443077339e-20	6.80165748640816e-18	0.556374789251816	13.312007831605596	1.30818485065357	9.0013618125921	1.10342943365454	8.12060422577989	-10.2580323500331	down	GO:0016021,integral component of membrane	GO:0016301,kinase activity	GO:0016310,phosphorylation
CsGy1G021460.1	0.0047211463008461785	0.253125775944913	82.76587483057341	9.23709825413057e-20	7.65683334091463e-18	0.0	2.19579510624422	0.0	2.02847590142921	0.0	3.1322330585151	-211.81296580891103	down	GO:0004553,hydrolase activity, hydrolyzing O-glycosyl compounds	GO:0005975,carbohydrate metabolic process	GO:0016021,integral component of membrane
CsGy4G024710.1	0.291421520125758	5.0238597321104415	82.73645696241559	9.375598598682697e-20	7.74285546494174e-18	14.7439319151731	59.835416645154886	16.9191907351196	49.6976595850156	12.758402826630599	42.8071851330397	-3.4314555753070897	down	GO:0000030,mannosyltransferase activity	GO:0006486,protein glycosylation	GO:0016020,membrane	GO:0097502,mannosylation
CsGy3G015960.1	0.0665939542586516	2.5896050302341096	82.5797777164563	1.01490097787874e-19	8.35065018625095e-18	0.69546848656477	15.9195145202706	0.52327394026143	12.9315338716112	1.10342943365454	7.0765265396081904	-15.016378155229996	down
CsGy1G020820.1	2.6822820249534702	6.45465084024521	82.16008522124659	1.25498861815539e-19	1.02881383116283e-17	145.144273146068	50.6405246377572	119.393670702983	45.0068090629605	116.342840910951	46.4034527187422	2.6822820249534702	up	GO:0048583,regulation of response to stimulus	GO:0050794,regulation of cellular process
CsGy7G003810.1	0.0796986022367447	0.99159299088079	82.0450364472434	1.3302081302240598e-19	1.08648281640059e-17	0.347734243282385	4.1171158242079	0.34884929350762	3.80339231517976	0.20689301881022695	3.71227621749938	-12.5472714945426	down	GO:0003677,DNA binding
CsGy2G000910.1	3.34851723988051	4.535489813727019	81.9487149889599	1.3966408674644596e-19	1.13658022126725e-17	38.737594701657706	8.78318042497686	34.5360800572544	10.0155997633067	31.3098101799476	12.2969149704667	3.34851723988051	up
CsGy4G013240.1	0.235983812278854	3.4129311889614904	81.7415628808918	1.5509728073376e-19	1.2575851512005e-17	4.10326407073215	20.3765668743639	3.33622021846012	15.269352348008402	4.91901945089235	17.2193932348709	-4.23757879976248	down	GO:0004674,protein serine/threonine kinase activity	GO:0004715,non-membrane spanning protein tyrosine kinase activity	GO:0005524,ATP binding	GO:0016021,integral component of membrane	GO:0018108,peptidyl-tyrosine phosphorylation	GO:0030246,carbohydrate binding
CsGy3G016970.1	0.0820518905619836	1.78102049473041	81.6108507272876	1.65701886194063e-19	1.33870313708523e-17	0.556374789251816	7.82252006599502	0.43606161688452505	7.86034411803817	0.6206790564306801	4.64034527187422	-12.187409615438199	down	GO:0016021,integral component of membrane	GO:0016740,transferase activity
CsGy6G035690.1	3.4593423889030803	4.12939742141998	81.05460647804479	2.19565954551651e-19	1.76746630129701e-17	26.2887087921483	6.31291093045212	26.512546306579104	6.71932642348425	26.137484709692	9.62871643913901	3.4593423889030803	up	GO:0016702,oxidoreductase activity, acting on single donors with incorporation of molecular oxygen, incorporation of two atoms of oxygen	GO:0046872,metal ion binding	GO:0055114,oxidation-reduction process
CsGy1G005720.1	2.930987128637529	6.38625168581069	81.0144288321883	2.24075627864157e-19	1.7972799820557394e-17	141.666930713244	43.3669533483233	109.015404221131	36.512566225725706	120.894487324776	46.8674872459296	2.930987128637529	up	GO:0003951,NAD+ kinase activity	GO:0004143,diacylglycerol kinase activity	GO:0005524,ATP binding	GO:0005622,intracellular	GO:0007205,protein kinase C-activating G-protein coupled receptor signaling pathway	GO:0016021,integral component of membrane	GO:0016310,phosphorylation	GO:0035556,intracellular signal transduction
CsGy4G025520.1	0.0184649433278296	0.6596350904341589	80.80284154724059	2.4939907970675797e-19	1.99322604992878e-17	0.0	4.39159021248843	0.087212323376905	3.1694935959831296	0.0689643396034089	2.4361812677339705	-54.1566785365023	down	GO:0016021,integral component of membrane	GO:0022857,transmembrane transporter activity	GO:0055085,transmembrane transport
CsGy5G009890.1	0.00519687396400922	0.123029562098946	80.7160925293276	2.60591328738114e-19	2.07523766007231e-17	0.0	2.74474388280527	0.0	2.15525564526853	0.0	1.85613810874969	-192.42336968829102	down	GO:0016491,oxidoreductase activity	GO:0055114,oxidation-reduction process
CsGy5G026400.1	2.46544164294752	5.36159635828834	80.5138137155	2.88679778821298e-19	2.2907408214082895e-17	59.18436820666199	24.2909833628266	55.990311607973005	22.947133634917893	58.136938285673715	23.085717727574306	2.46544164294752	up	GO:0016021,integral component of membrane
CsGy3G033840.1	0.00320697371692912	0.7501642053273121	80.28741030505941	3.23725098232403e-19	2.5597241987184892e-17	0.0	4.80330179490922	0.0	4.18373154669774	0.0	1.97214674054654	-311.82045388185	down	GO:0005622,intracellular	GO:0051716,cellular response to stimulus
CsGy3G019230.1	0.0225511282394992	0.8651839779621509	80.1918482760935	3.3976601615219797e-19	2.67706806648824e-17	0.069546848656477	4.80330179490922	0.17442464675381	4.18373154669774	0.0	2.55218989953082	-44.3436793662704	down
CsGy2G020010.1	0.14775034895221398	3.4445679512359204	80.0208373893218	3.70482019075471e-19	2.90880565540312e-17	2.3645928543202204	20.722816315179802	3.92455455196072	24.088151329471803	2.41375188611931	13.8050271838258	-6.76817352440516	down	GO:0016021,integral component of membrane
CsGy6G034480.1	0.122970072971593	1.71120543205354	79.9198373745965	3.89912173015706e-19	3.05061811715938e-17	0.834562183877725	7.410808483574232	0.69769858701524	5.45152898509099	0.689643396034089	5.56841432624907	-8.13205990559186	down	GO:0004675,transmembrane receptor protein serine/threonine kinase activity	GO:0005524,ATP binding	GO:0005886,plasma membrane	GO:0006468,protein phosphorylation	GO:0007178,transmembrane receptor protein serine/threonine kinase signaling pathway	GO:0016021,integral component of membrane
CsGy3G036380.1	0.058308469846989015	1.00285574362895	78.9537774968129	6.35802477397316e-19	4.95703623811376e-17	0.278187394625908	5.07777618318975	0.261636970130715	3.67661257134044	0.13792867920681798	3.36425032210881	-17.1501670790567	down	GO:0005509,calcium ion binding
CsGy6G020020.1	0.357993681244311	6.98368783036677	78.8431941778952	6.72406902106371e-19	5.22415648194002e-17	78.37929843584959	204.620656463133	62.182386567733296	184.21096779854	59.861046775758886	171.34474916395598	-2.7933453923661697	down	GO:0016021,integral component of membrane
CsGy5G004510.1	0.312503731345245	4.23615419808184	78.75032702633229	7.047706546774079e-19	5.45658890902668e-17	8.62380923340315	33.6231125643645	9.24450627795193	29.286120826884197	9.310185846460199	24.2458040455428	-3.1999617914809195	down	GO:0016021,integral component of membrane
CsGy4G013200.1	0.274397534341293	3.73940215126552	78.72341942883808	7.144357131068248e-19	5.51227942244152e-17	5.94090045278224	22.149945897044397	6.496009906728768	24.0744591171372	5.103361130652259	17.6657944500252	-3.6443476155883	down	GO:0004674,protein serine/threonine kinase activity	GO:0005524,ATP binding	GO:0006468,protein phosphorylation	GO:0016021,integral component of membrane
CsGy3G011850.1	0.228686027281778	3.33552773290502	78.65475225580221	7.39705756268419e-19	5.68757205285283e-17	4.1728109193886205	19.075969985496602	3.0524313181916702	17.8759438813449	4.20682471580794	13.573009920232101	-4.37280760825776	down
CsGy4G011190.1	0.378456183210074	5.63901398180792	78.52000675925109	7.919212696179129e-19	6.068130745683928e-17	27.192817824682496	76.30387994198651	27.559094187101998	79.3641196434177	27.5857358413636	62.0646180113177	-2.64231381164915	down	GO:0016021,integral component of membrane	GO:0055085,transmembrane transport
CsGy3G024840.1	0.383358823137667	5.121939610105571	78.2288602561808	9.17679325655873e-19	7.007675891600911e-17	18.429914893966398	55.032114850245705	18.489012555903894	49.1905406096583	21.1720522582465	47.58047629695311	-2.60852219812062	down	GO:0005216,ion channel activity	GO:0016021,integral component of membrane	GO:0034220,ion transmembrane transport
CsGy1G022060.1	0.0404540591891346	1.13874367570165	78.1767981957228	9.421871165230958e-19	7.170269052638909e-17	0.347734243282385	6.03843654217159	0.087212323376905	4.18373154669774	0.0689643396034089	3.48025895390567	-24.7193982518468	down	GO:0003676,nucleic acid binding
CsGy2G006490.1	0.123365495727633	1.60813010536748	78.04222814514159	1.00861115819857e-18	7.649663811398579e-17	0.6259216379082929	6.724622512872911	0.6104862636383349	5.19796949741234	0.8275720752409069	5.2203884308585	-8.10599425797151	down
CsGy3G011050.1	0.11808451998913197	1.76192456399564	77.9513604217347	1.0560933747127099e-18	7.982633921811519e-17	0.6259216379082929	7.68528287185475	0.572548902969381	5.95864796044829	1.00494835670087	5.56841432624907	-8.4685105218875	down
CsGy6G016290.1	0.0396652186441884	0.986117971039314	77.76158316515351	1.1625949456089598e-18	8.75795341121238e-17	0.0	5.21501337733001	0.34884929350762	3.80339231517976	0.13792867920681798	3.2482416903119504	-25.2110043554876	down
CsGy3G000030.1	2.6180971683586	6.545343273758429	77.5485595342946	1.29499223899631e-18	9.722470351898891e-17	144.726992054129	49.2681526963546	143.98754589527002	50.7118975357302	114.549768081262	53.9440137855378	2.6180971683586	up	GO:0004857,enzyme inhibitor activity	GO:0005618,cell wall	GO:0016021,integral component of membrane	GO:0030599,pectinesterase activity	GO:0042545,cell wall modification	GO:0043086,negative regulation of catalytic activity	GO:0045330,aspartyl esterase activity	GO:0045490,pectin catabolic process	GO:0050829,defense response to Gram-negative bacterium
CsGy4G017610.1	0.16263142829616	4.50559972148712	77.2954459968708	1.47205057187279e-18	1.1014692500543502e-16	6.25921637908293	53.79698010298329	6.19207495976025	41.20341674778079	6.8964339603408895	24.361812677339696	-6.14887300982779	down	GO:0016021,integral component of membrane	GO:0016757,transferase activity, transferring glycosyl groups
CsGy3G033470.1	4.00984770396112	3.7355307274971	77.22541240648991	1.5251844649044497e-18	1.13741014041604e-16	24.6195844243929	5.21501337733001	18.5762248792808	4.69085052205504	17.999692636489698	5.336397062655349	4.00984770396112	up	GO:0004180,carboxypeptidase activity	GO:0006508,proteolysis	GO:0016021,integral component of membrane
CsGy5G005210.1	0.30152014646109904	5.40575886752052	76.7306477030409	1.95938933820839e-18	1.45634878211236e-16	18.6385554399358	66.8345135463083	22.149400980355892	77.9695424611851	18.5053391744619	51.7654876890247	-3.31652797246508	down	GO:0004672,protein kinase activity	GO:0005524,ATP binding	GO:0006468,protein phosphorylation	GO:0016021,integral component of membrane
CsGy2G024870.1	0.317635343052435	6.9844251285716785	76.56347171265841	2.13247793904207e-18	1.57973398952691e-16	60.8788076273284	204.09750827907	47.822354249785604	181.499149077817	74.63051870956458	192.181407546884	-3.14826426552577	down	GO:0016021,integral component of membrane	GO:0055085,transmembrane transport
CsGy4G009690.1	0.0743215324514198	2.25684913755353	76.3575232003238	2.36687981383189e-18	1.74757238704714e-16	0.765015335221248	14.272668190587401	0.6104862636383349	7.09966565500222	0.689643396034089	7.0765265396081904	-13.455050871746302	down	GO:0004672,protein kinase activity	GO:0005524,ATP binding	GO:0006468,protein phosphorylation	GO:0016021,integral component of membrane
CsGy4G012850.1	0.0270612155429158	6.52126501160302	76.2707690683538	2.47317813088323e-18	1.82003055981632e-16	8.136981292807809	206.679214375237	4.796677785729768	238.219138674092	1.65514415048181	95.4751039688121	-36.9532550529418	down	GO:0004601,peroxidase activity	GO:0005576,extracellular region	GO:0006979,response to oxidative stress	GO:0020037,heme binding	GO:0042744,hydrogen peroxide catabolic process	GO:0046872,metal ion binding	GO:0055114,oxidation-reduction process	GO:0098869,cellular oxidant detoxification
CsGy1G019050.1	0.0982832922027207	4.0467460358325	75.468061342354	3.71365633635539e-18	2.72391805881751e-16	2.9905144922285096	46.24893442526879	3.1396436415685804	30.5539182652774	2.96546660294658	16.1251998197629	-10.174669341940499	down	GO:0009055,electron transfer activity	GO:0016021,integral component of membrane	GO:0022900,electron transport chain
CsGy1G006910.1	0.160096943254846	6.28535925912693	75.198036036894	4.2579043062649295e-18	3.11287705642936e-16	15.439400401737899	122.003865590694	31.570861062439604	172.29367187764302	17.999692636489698	111.136269261388	-6.24621544715054	down	GO:0005975,carbohydrate metabolic process	GO:0008422,beta-glucosidase activity	GO:1901657,glycosyl compound metabolic process
CsGy1G027730.1	3.38141605573349	6.92233382811752	75.1580752758839	4.34496022950575e-18	3.1661412809646806e-16	227.41819510668	60.6588398099965	183.49472838500802	47.162064708228996	147.859544109709	57.4242727394435	3.38141605573349	up	GO:0005777,peroxisome	GO:0009695,jasmonic acid biosynthetic process	GO:0010181,FMN binding	GO:0016629,12-oxophytodienoate reductase activity	GO:0031408,oxylipin biosynthetic process	GO:0055114,oxidation-reduction process
CsGy5G014650.1	0.260034909705493	5.06286650399459	74.7727802646116	5.28128556144555e-18	3.83589920029684e-16	12.657526455478802	68.755834264272	16.2214921481043	48.6834216343009	12.8963315058375	43.1552110284303	-3.8456374997209695	down	GO:0005773,vacuole	GO:0005783,endoplasmic reticulum	GO:0005794,Golgi apparatus	GO:0016021,integral component of membrane	GO:0016740,transferase activity
CsGy3G009110.1	0.0449035478728799	1.34584142170808	74.55651729147459	5.89269140343789e-18	4.26607899070967e-16	0.20864054596943105	7.54804567771449	0.261636970130715	3.5498328275011097	0.20689301881022695	4.64034527187422	-22.2699552122465	down
CsGy4G023350.1	2.31494507630042	7.572607935270032	74.50936354388409	6.03513407653544e-18	4.3550621242261205e-16	252.66370116898102	115.004768689541	280.125982686619	118.539060489769	262.754133888988	110.092191575216	2.31494507630042	up	GO:0016021,integral component of membrane	GO:0016740,transferase activity
CsGy4G019080.1	0.296774975393766	4.65648314344788	74.3713658071093	6.4720989101733895e-18	4.65531811287246e-16	10.640667844441	48.170255143232495	12.296937596143598	37.90714340795829	11.9997950909931	31.786365112338398	-3.3695563403659	down	GO:0001666,response to hypoxia	GO:0005634,nucleus	GO:0005737,cytoplasm	GO:0006629,lipid metabolic process	GO:0009625,response to insect	GO:0009816,defense response to bacterium, incompatible interaction	GO:0009862,systemic acquired resistance, salicylic acid mediated signaling pathway	GO:0010105,negative regulation of ethylene-activated signaling pathway	GO:0010150,leaf senescence	GO:0010225,response to UV-C	GO:0010310,regulation of hydrogen peroxide metabolic process	GO:0010618,aerenchyma formation	GO:0010942,positive regulation of cell death	GO:0016787,hydrolase activity	GO:0031348,negative regulation of defense response	GO:0071327,cellular response to trehalose stimulus	GO:0080142,regulation of salicylic acid biosynthetic process	GO:0080151,positive regulation of salicylic acid mediated signaling pathway	GO:1900367,positive regulation of defense response to insect	GO:1900426,positive regulation of defense response to bacterium	GO:1901183,positive regulation of camalexin biosynthetic process	GO:2000022,regulation of jasmonic acid mediated signaling pathway
CsGy1G026370.1	0.0207061058454763	0.968018319829304	74.25705941416079	6.85791394198116e-18	4.916969938208871e-16	0.069546848656477	5.76396215389107	0.087212323376905	4.31051129053706	0.0689643396034089	2.4361812677339705	-48.2949332657098	down	GO:0005789,endoplasmic reticulum membrane
CsGy5G003150.1	2.98871120641393	6.048985248362548	73.6832695294364	9.1712939182875e-18	6.554535634294057e-16	111.900879488272	39.24983752411529	88.17165893405091	27.637984156972895	94.8949312942906	31.9023737441353	2.98871120641393	up	GO:0003677,DNA binding	GO:0003700,DNA binding transcription factor activity	GO:0005634,nucleus	GO:0006355,regulation of transcription, DNA-templated
CsGy1G005400.1	0.14013646109751302	2.2849060870217	73.42955133069549	1.0429289447417999e-17	7.42978581784427e-16	1.32139012447306	11.6651615019224	1.30818485065357	6.71932642348425	1.10342943365454	8.46863012117045	-7.1359016216640185	down	GO:0005509,calcium ion binding	GO:0016021,integral component of membrane
CsGy2G000270.1	3.02864561007922	6.98526481474673	72.99184136596	1.30186888487883e-17	9.244927514340149e-16	227.487741955336	63.2663464986615	192.826446986337	63.643431407341296	148.54918750574302	60.9045316933492	3.02864561007922	up	GO:0006520,cellular amino acid metabolic process	GO:0030170,pyridoxal phosphate binding
CsGy4G013010.1	0.123855352959392	5.3049462558927	72.16505629066859	1.97929775675765e-17	1.4010914723867302e-15	7.441512806243041	94.4191895685013	8.13795631894576	81.93470572950379	10.8274013177352	37.3547794385875	-8.07393444131449	down	GO:0016020,membrane	GO:0016702,oxidoreductase activity, acting on single donors with incorporation of molecular oxygen, incorporation of two atoms of oxygen	GO:0046872,metal ion binding	GO:0055114,oxidation-reduction process
CsGy1G012950.1	0.0414985214345506	0.41262404514205	72.02737510513359	2.12232615880474e-17	1.49758318636165e-15	0.069546848656477	3.0192182710858	0.087212323376905	2.78915436446516	0.13792867920681798	2.20416400414026	-24.0972440807837	down
CsGy3G042030.1	0.134507679623846	2.7926426094140897	71.8306340494357	2.34483548171265e-17	1.64937355114286e-15	2.01685861103783	17.429123655813502	1.4826094974073798	12.170855408575196	1.5861798108784	8.700647384764169	-7.434519744869	down
CsGy6G003190.1	0.311478796878229	4.20898735630175	71.7449185902044	2.4489378458317305e-17	1.7171828957973598e-15	9.04109032534202	34.3092985350659	7.84910910392145	25.1023892801864	9.65500754447724	26.217950786089396	-3.21049140430238	down	GO:0006979,response to oxidative stress	GO:0015031,protein transport
CsGy3G017250.1	0.335227361754631	6.17824299369238	71.68630159867259	2.52277855570825e-17	1.7634143020433399e-15	28.0273800085603	109.789755312211	42.9084631014373	102.69159250985399	38.551065838305604	113.804467792715	-2.9830500552396697	down	GO:0016021,integral component of membrane	GO:0016491,oxidoreductase activity	GO:0055114,oxidation-reduction process
CsGy3G043850.1	0.0991837675357428	2.9480755219098995	71.3638726686582	2.970618849442789e-17	2.06996434702736e-15	1.39093697312954	20.722816315179802	1.6570341441611898	15.213569260718998	1.31032245246477	8.23661285757674	-10.0822949646436	down	GO:0004553,hydrolase activity, hydrolyzing O-glycosyl compounds	GO:0005618,cell wall	GO:0010411,xyloglucan metabolic process	GO:0016021,integral component of membrane	GO:0016762,xyloglucan:xyloglucosyl transferase activity	GO:0042546,cell wall biogenesis	GO:0048046,apoplast	GO:0071555,cell wall organization
CsGy6G012130.1	0.4195078404882289	5.8716478132483605	71.07176119853841	3.44465221469508e-17	2.39279922377791e-15	33.3129405064525	90.30207374429341	34.0128061169929	83.1675119585975	36.6890286690135	74.709558877175	-2.38374567406461	down	GO:0004180,carboxypeptidase activity	GO:0006508,proteolysis	GO:0008236,serine-type peptidase activity	GO:0016020,membrane
CsGy6G032280.1	0.0144650471428858	0.984924922567187	71.0434891489733	3.49436847804467e-17	2.4197959106658396e-15	0.0	6.724622512872911	0.087212323376905	2.91593410830448	0.0689643396034089	3.1322330585151	-69.1321632153698	down	GO:0016874,ligase activity
CsGy3G003870.1	0.0366388083304068	2.0041167084273	70.9910048798349	3.5885728099534795e-17	2.4773373534471398e-15	0.486827940595339	13.312007831605596	0.17442464675381	6.84610616732357	0.20689301881022695	4.98837116726479	-27.2934641045651	down	GO:0004252,serine-type endopeptidase activity	GO:0006508,proteolysis
CsGy1G026780.1	0.237153660282034	4.650755988949999	70.93125045809029	3.69892307719238e-17	2.5456353942974e-15	11.197042633692801	46.6606460076896	10.7271157753593	46.0210470136751	7.31021999796134	30.6262787943699	-4.21667537752002	down	GO:0000166,nucleotide binding	GO:0004672,protein kinase activity	GO:0016021,integral component of membrane	GO:0016310,phosphorylation
CsGy1G018300.1	0.3609812391566671	5.89835911802225	70.81770111773059	3.91805865244433e-17	2.68814990252934e-15	34.982064874208	103.614081575899	27.995155803986503	79.23733989957842	32.1373822551885	81.090033626002	-2.77022706868707	down	GO:0004970,ionotropic glutamate receptor activity	GO:0005234,extracellularly glutamate-gated ion channel activity	GO:0006811,ion transport	GO:0016021,integral component of membrane	GO:0035235,ionotropic glutamate receptor signaling pathway	GO:0060079,excitatory postsynaptic potential
CsGy4G013490.1	0.257851771604019	3.84531214997824	70.2349934261586	5.2644236733954997e-17	3.600801198447021e-15	8.06743444415134	22.918611421423996	4.97110243248358	22.6935741472392	4.82750377223862	24.0137867819491	-3.87819712767262	down
CsGy3G041030.1	2.8215934024233995	9.406625116037679	70.0002301676198	5.92975390271888e-17	4.043475612318829e-15	1146.47980010202	385.910989922421	1007.65118429676	340.276832464749	849.916521272411	338.513187583224	2.8215934024233995	up
CsGy3G018020.1	0.328860955140569	5.89978211327822	69.8085284140996	6.5349720788748e-17	4.4425855919131205e-15	28.166473705873198	112.260024806736	27.995155803986503	82.15327400788291	32.7580613116192	76.3336797223309	-3.0407988068165697	down	GO:0008270,zinc ion binding	GO:0009699,phenylpropanoid biosynthetic process	GO:0016021,integral component of membrane	GO:0045551,cinnamyl-alcohol dehydrogenase activity	GO:0052747,sinapyl alcohol dehydrogenase activity	GO:0055114,oxidation-reduction process
CsGy1G023520.1	3.12297651593952	4.78330802757224	68.7429603364148	1.12170563612528e-16	7.60236847243813e-15	42.7017650750769	14.9588541612887	46.4841683598904	12.044075664735901	33.5166690472567	12.2969149704667	3.12297651593952	up	GO:0004674,protein serine/threonine kinase activity	GO:0005524,ATP binding	GO:0006468,protein phosphorylation	GO:0016021,integral component of membrane
CsGy3G023100.1	0.296304179213939	3.32102355471021	68.6314874805294	1.1869372220103898e-16	8.020098841329609e-15	4.59009201132749	16.7429376851121	4.62225313897596	17.2420451621483	4.6895750930318	13.108975393044698	-3.3749102110300497	down
CsGy7G001700.1	0.28936350847774106	5.99456715486855	68.5579240771899	1.2320501159027598e-16	8.299774466586041e-15	29.070582738407396	129.82638565668898	26.599758629956003	91.28141556431429	30.4822381047067	77.0297315131121	-3.4558607796149303	down	GO:0004674,protein serine/threonine kinase activity	GO:0005524,ATP binding	GO:0005886,plasma membrane	GO:0006468,protein phosphorylation
CsGy3G009100.1	0.32388403822309497	6.78327096187793	68.5157603579462	1.25867630576414e-16	8.453603694556842e-15	50.2128247299764	179.917961517885	62.3568112144871	191.057073965863	49.5163958352476	129.349624453494	-3.08752479895656	down	GO:0005525,GTP binding	GO:0005622,intracellular	GO:0006614,SRP-dependent cotranslational protein targeting to membrane	GO:0051301,cell division
CsGy5G025490.1	3.0269111901611	6.3348172685288295	68.2547337973803	1.4368170380873502e-16	9.621064959541041e-15	150.360286795303	39.7987863006764	113.376020389976	38.0339231517976	97.65350487842699	41.53109018327429	3.0269111901611	up	GO:0005737,cytoplasm	GO:0006629,lipid metabolic process	GO:0016021,integral component of membrane	GO:0016627,oxidoreductase activity, acting on the CH-CH group of donors	GO:0055114,oxidation-reduction process
CsGy1G013430.1	0.321848654536117	5.70058303467477	68.1973860126743	1.4792170736308102e-16	9.875324044257401e-15	24.6195844243929	93.1840548212389	28.692854391001703	82.4068334955615	23.0340894275386	61.6005834841303	-3.10705042853545	down	GO:0004321,fatty-acyl-CoA synthase activity	GO:0005777,peroxisome	GO:0009695,jasmonic acid biosynthetic process	GO:0016021,integral component of membrane	GO:0016874,ligase activity
CsGy4G013210.1	0.20112666940965104	2.58972928776056	68.0902438410282	1.56181504441685e-16	1.0395627421017001e-14	1.88819694102335	10.93286383399	2.3547327311764303	12.1925347447718	1.99996584849886	7.96097634842741	-4.97199104890072	down	GO:0004674,protein serine/threonine kinase activity	GO:0005524,ATP binding	GO:0006468,protein phosphorylation	GO:0016021,integral component of membrane
CsGy1G007910.1	0.298303522853826	5.11436454099389	68.0277201387927	1.6121315048258895e-16	1.06986036591094e-14	17.803993256058106	61.0705513924172	11.7736636558822	47.41562419590771	18.3445143345068	52.783927467569285	-3.35229027948832	down	GO:0005524,ATP binding	GO:0016021,integral component of membrane
CsGy4G024520.1	0.30898134380288106	3.37266695356179	67.9005728148236	1.71951209776429e-16	1.13436925313456e-14	4.1728109193886205	15.2333285495692	5.49437637274501	17.495604649826902	5.24128980985908	15.4291480289818	-3.23644135821341	down	GO:0016021,integral component of membrane
CsGy5G024270.1	0.448702242017851	6.6425944909201515	67.9055249023148	1.7151989519561e-16	1.13436925313456e-14	60.8534925744174	137.923380110965	59.3915922196723	148.839419267368	65.5850869628419	127.609494976541	-2.22864943910892	down	GO:0000287,magnesium ion binding	GO:0004012,phospholipid-translocating ATPase activity	GO:0005524,ATP binding	GO:0016021,integral component of membrane	GO:0045332,phospholipid translocation
CsGy6G027620.1	4.04408664334344	7.55769759135237	67.7625719532049	1.8441717399541203e-16	1.2130189220500602e-14	401.911238385781	86.18495792008551	244.89220404234902	59.9668188360009	256.133557287061	77.1457401449089	4.04408664334344	up	GO:0004674,protein serine/threonine kinase activity	GO:0005524,ATP binding	GO:0006468,protein phosphorylation
CsGy1G011100.1	0.154230928042239	2.90134768466278	67.7285577432779	1.8762619764616998e-16	1.2304967515042e-14	1.46048382178602	15.3052408392987	2.7035820246840503	15.7206882360763	2.06893018810227	9.28069054374844	-6.48378384733659	down	GO:0004672,protein kinase activity	GO:0005524,ATP binding	GO:0006468,protein phosphorylation	GO:0016021,integral component of membrane
CsGy5G005810.1	0.0675334355693589	1.29134914615421	67.5983092859009	2.00439373881497e-16	1.31067365360986e-14	0.347734243282385	6.724622512872911	0.17442464675381	4.56407077821571	0.41378603762045296	3.48025895390567	-14.8074800514624	down	GO:0005509,calcium ion binding
CsGy7G000660.1	0.256883208669058	3.31849781123742	67.3817507587817	2.2371011946438195e-16	1.45856381398152e-14	4.311904616701581	15.3705657437095	4.883890109106679	19.1437413197381	3.31028830096363	14.0370444474195	-3.89281964041604	down	GO:0016021,integral component of membrane
CsGy7G020750.1	2.6527908986207103	10.3700445208228	66.9215646422261	2.8252737685083404e-16	1.8366750580232897e-14	2212.84163055179	690.028612137245	1787.59099225642	737.224210425677	1763.7629853571802	745.587476558391	2.6527908986207103	up	GO:0016702,oxidoreductase activity, acting on single donors with incorporation of molecular oxygen, incorporation of two atoms of oxygen	GO:0031408,oxylipin biosynthetic process	GO:0046872,metal ion binding	GO:0055114,oxidation-reduction process
CsGy6G008110.1	0.400351286868465	5.30500948530885	66.8612928465062	2.9129873211791404e-16	1.8881916071992e-14	23.839964250953802	62.8214235152587	20.828483130489303	57.48459823137079	23.3031882806711	49.8492571090042	-2.4978063835437303	down	GO:0016021,integral component of membrane	GO:0016787,hydrolase activity
CsGy1G029400.1	4.08071229954262	6.9835867693669496	66.8541818249973	2.9235140456988197e-16	1.88952220843456e-14	203.076798076913	54.2086916854041	266.084798622937	49.95121907269421	137.721786188008	44.547314609992505	4.08071229954262	up	GO:0004553,hydrolase activity, hydrolyzing O-glycosyl compounds	GO:0005975,carbohydrate metabolic process
CsGy3G019200.1	0.189037985372928	3.470407004516089	66.7085852567583	3.14761264746069e-16	2.02848169979995e-14	3.75552982744976	23.8792717804058	2.3547327311764303	18.6366223443808	4.6206107534284	14.9651135017944	-5.28994211415887	down	GO:0016021,integral component of membrane
CsGy6G009140.1	0.0817477516229404	3.0642121315031803	66.2725393307569	3.92691573597952e-16	2.52341115506834e-14	0.904109032534202	21.546239480021402	2.3547327311764303	15.974247723755	0.758607735637498	11.0208200207013	-12.232752340547302	down	GO:0004797,thymidine kinase activity	GO:0005524,ATP binding	GO:0009157,deoxyribonucleoside monophosphate biosynthetic process	GO:0016310,phosphorylation	GO:0046104,thymidine metabolic process	GO:0071897,DNA biosynthetic process
CsGy2G018930.1	0.0818940300607198	6.97038992971313	66.2454360510861	3.9812853906435095e-16	2.5509971735795695e-14	30.2528791655675	314.273174581203	8.63402001431359	201.960131936045	18.2065856552999	182.36556918465698	-12.2109022996982	down	GO:0004970,ionotropic glutamate receptor activity	GO:0006811,ion transport	GO:0016021,integral component of membrane	GO:0035235,ionotropic glutamate receptor signaling pathway
CsGy3G008900.1	3.65743543856525	6.895984775911431	66.1053371922261	4.2745673374879294e-16	2.73106883929243e-14	224.63632116042095	58.6002818978925	202.59422720455	45.89426726983579	130.963280906873	48.143582195695	3.65743543856525	up	GO:0005782,peroxisomal matrix	GO:0006637,acyl-CoA metabolic process	GO:0009062,fatty acid catabolic process	GO:0047617,acyl-CoA hydrolase activity
CsGy1G005590.1	0.228255700450638	4.024276049715	66.0714629951665	4.348665607528891e-16	2.77047273476226e-14	6.328763227739412	31.1528430698398	6.88977354677549	31.4413764721527	5.24128980985908	18.329363823903197	-4.3810515926907	down	GO:0004672,protein kinase activity	GO:0005524,ATP binding	GO:0006468,protein phosphorylation
CsGy7G018670.1	0.388404539078493	5.493691614589782	66.0095638920347	4.4874024437273205e-16	2.85071509088979e-14	28.166473705873198	69.68149913874811	24.942724485794802	69.4504507941578	22.749059811957693	56.366042000192614	-2.57463520475982	down	GO:0016021,integral component of membrane	GO:0016301,kinase activity	GO:0016310,phosphorylation
CsGy1G014920.1	0.019225494869818	-0.058054049790484	65.661470075151	5.35424539725917e-16	3.3917319280706e-14	0.0	1.92132071796369	0.087212323376905	1.64813666991123	0.0	2.0881553723434	-52.014265784642895	down	GO:0016491,oxidoreductase activity	GO:0055114,oxidation-reduction process
CsGy6G011410.1	0.0841304206921836	1.01354580975887	65.2964140494444	6.443849404301719e-16	4.07039529793541e-14	0.278187394625908	4.66606460076896	0.087212323376905	3.42305308366179	0.551714716827271	3.71227621749938	-11.8863069003161	down	GO:0003677,DNA binding	GO:0005634,nucleus	GO:0006355,regulation of transcription, DNA-templated
CsGy1G028110.1	2.48418834008545	8.18591100856709	65.21477860869061	6.71639446794196e-16	4.23056960017429e-14	464.155667933328	182.93717978897098	385.12962003241205	151.882133119512	394.13120083348196	165.776334837707	2.48418834008545	up
CsGy7G005850.1	0.0912397236788052	2.8463837176430102	64.99759246157129	7.4989633574261e-16	4.71019394208133e-14	2.1559523083507903	17.703598044094	0.8721232337690501	13.8189920784865	0.689643396034089	9.97674233452958	-10.9601384098919	down
CsGy1G012870.1	0.3194772496880061	3.64031167103964	64.9197977295521	7.800936580129008e-16	4.88610347931788e-14	6.6764974710218	20.311104732759	6.80256122339859	17.495604649826902	4.89646811184203	19.6054587736686	-3.13011333663532	down	GO:0005516,calmodulin binding	GO:0006952,defense response	GO:0009607,response to biotic stimulus	GO:0016021,integral component of membrane
CsGy4G016710.1	0.336327638180371	4.4401883038297685	64.7465331790856	8.51793509463873e-16	5.3202497686345807e-14	10.571120995784499	36.642330835450295	11.948088302636002	35.7518877626898	10.5515439593216	25.985933522495603	-2.97329117942934	down	GO:0016021,integral component of membrane	GO:0022857,transmembrane transporter activity	GO:0055085,transmembrane transport
CsGy5G013230.1	0.122256829438431	4.20563511410686	64.6445476264556	8.970417802890812e-16	5.58721721142065e-14	4.729185708640442	40.4849722713777	1.7442464675381002	33.850191605099894	5.724040187082942	26.5659766814799	-8.17950215618509	down	GO:0005388,calcium-transporting ATPase activity	GO:0005516,calmodulin binding	GO:0005524,ATP binding	GO:0016021,integral component of membrane	GO:0070588,calcium ion transmembrane transport	GO:0099132,ATP hydrolysis coupled cation transmembrane transport
CsGy3G031960.1	2.4403588782247	5.07994172160498	64.5483530224262	9.4192238231891e-16	5.850413727283298e-14	50.69965267057179	20.9972907034603	46.0481067430058	19.904419782774106	45.033713761026	17.2852861377315	2.4403588782247	up	GO:0003700,DNA binding transcription factor activity	GO:0005634,nucleus	GO:0006355,regulation of transcription, DNA-templated	GO:0009408,response to heat	GO:0010200,response to chitin	GO:0043565,sequence-specific DNA binding
CsGy3G009470.1	0.208584410299794	4.097361650118391	64.4061047065933	1.01243975216051e-15	6.27093933157642e-14	8.06743444415134	35.269958894047704	3.83734222858382	25.989847487061702	5.9998975454965695	25.2898817317145	-4.794222149981018	down	GO:0004497,monooxygenase activity	GO:0005506,iron ion binding	GO:0016021,integral component of membrane	GO:0016705,oxidoreductase activity, acting on paired donors, with incorporation or reduction of molecular oxygen	GO:0020037,heme binding	GO:0055114,oxidation-reduction process
CsGy1G006220.1	0.29534391227476603	5.44455603911548	64.0584970840545	1.2077925329351402e-15	7.46020994442876e-14	20.4752877129534	62.4672143171827	24.1754304647248	81.52229122279451	15.3249796893111	58.807675673621	-3.38588323117246	down	GO:0000287,magnesium ion binding	GO:0004012,phospholipid-translocating ATPase activity	GO:0005524,ATP binding	GO:0016021,integral component of membrane	GO:0045332,phospholipid translocation
CsGy3G026500.1	0.3435971970962269	4.7198397441753	63.661661047163	1.4773190344620802e-15	9.09979553326949e-14	13.561635488013	45.5627484545675	14.0411840636817	42.090874954656	13.103224524647699	30.974304689760398	-2.91038462610026	down	GO:0016788,hydrolase activity, acting on ester bonds
CsGy2G000390.1	0.0851616214794279	0.664663087281873	63.5450291767933	1.5674263265735901e-15	9.6282292644457e-14	0.4172810919388621	3.29369265936632	0.17442464675381	2.91593410830448	0.13792867920681798	2.9002157949213903	-11.7423785811965	down	GO:0046983,protein dimerization activity
CsGy4G007420.1	0.15797138425159804	5.59021425908648	63.3173847028936	1.7594461609265e-15	1.0778057828664601e-13	12.7083652018467	121.70743325135099	14.5807667084146	84.550298624653	12.500476196513901	45.7932473154908	-6.33026041227391	down	GO:0004364,glutathione transferase activity
CsGy2G007390.1	0.274448923358202	6.24345196517811	63.224325738256205	1.8445629495612407e-15	1.1268510862826402e-13	38.7194429741584	146.83515178685101	25.021826063097702	119.965839726937	34.4005849879536	91.4189781666669	-3.6436652319995897	down	GO:0005524,ATP binding	GO:0016021,integral component of membrane	GO:0042626,ATPase activity, coupled to transmembrane movement of substances	GO:0055085,transmembrane transport
CsGy7G002020.1	4.06426434982788	4.82183789800244	63.1378774499973	1.92732016690514e-15	1.1741908492254305e-13	55.4983852278687	8.37146884255607	44.9143465391061	11.5369566893786	32.8270256512226	12.7609494976541	4.06426434982788	up	GO:0004420,hydroxymethylglutaryl-CoA reductase (NADPH) activity	GO:0005789,endoplasmic reticulum membrane	GO:0008299,isoprenoid biosynthetic process	GO:0015936,coenzyme A metabolic process	GO:0016021,integral component of membrane	GO:0050661,NADP binding	GO:0055114,oxidation-reduction process
CsGy6G028930.1	2.6574760082695	7.83606569192141	63.0117984003921	2.0547209610548607e-15	1.24839694794554e-13	377.43026083076006	135.45311061644	296.521812269154	104.719941631539	319.718678401404	133.757256409984	2.6574760082695	up	GO:0030001,metal ion transport	GO:0046872,metal ion binding	GO:0046983,protein dimerization activity
CsGy3G039800.1	0.135039594808724	1.58355994891844	62.8593820618861	2.22003592493563e-15	1.3451728547341e-13	0.69546848656477	6.03843654217159	0.43606161688452505	6.08542770428762	1.03446509405113	4.524336640077371	-7.405235489757251	down	GO:0004497,monooxygenase activity	GO:0005506,iron ion binding	GO:0016021,integral component of membrane	GO:0016705,oxidoreductase activity, acting on paired donors, with incorporation or reduction of molecular oxygen	GO:0020037,heme binding	GO:0055114,oxidation-reduction process
CsGy3G011390.1	0.298621144951336	6.626154178457	62.7510365636878	2.34558109763423e-15	1.41739206815849e-13	50.9756841128893	191.994834602229	35.757052584531	125.385166657093	49.7904601208315	140.370444474195	-3.34872468646841	down	GO:0016740,transferase activity
CsGy7G006020.1	2.37029748861297	8.55394665725761	62.732760051925	2.36744843975657e-15	1.42673960296465e-13	585.584465687537	226.990319107996	522.227392380907	212.60963041854905	475.922907603125	228.537004639805	2.37029748861297	up	GO:0006782,protoporphyrinogen IX biosynthetic process	GO:0008883,glutamyl-tRNA reductase activity	GO:0050661,NADP binding	GO:0055114,oxidation-reduction process
CsGy4G016820.1	2.22212181519605	7.034724216429559	62.6442361713214	2.47628599592228e-15	1.48830795517722e-13	178.31811995520698	86.5966695025062	193.785782543483	74.1661501460054	168.479881651128	82.48213720756429	2.22212181519605	up	GO:0003677,DNA binding	GO:0005634,nucleus	GO:0006355,regulation of transcription, DNA-templated	GO:0009611,response to wounding	GO:0009788,negative regulation of abscisic acid-activated signaling pathway
CsGy1G006630.1	0.37422914666723706	7.66102451887483	62.584984549605295	2.5519168465034104e-15	1.5296409097670098e-13	111.13586415305001	323.19359220032004	123.928711518582	315.554782416081	95.9983607279452	245.822290777537	-2.67215958165117	down	GO:0005516,calmodulin binding	GO:0006950,response to stress
CsGy1G006660.1	0.3102164993457701	4.94168982731714	62.2347435727666	3.0486162239353396e-15	1.8224676826088504e-13	18.360368045309894	45.288274066286895	12.907423859781899	55.65630754546381	12.620474147423801	40.8350383924931	-3.22355516908013	down	GO:0004672,protein kinase activity	GO:0005524,ATP binding	GO:0006468,protein phosphorylation	GO:0016021,integral component of membrane	GO:0030247,polysaccharide binding
CsGy2G023540.1	0.0929226204386205	1.3474826417923895	62.1282812879487	3.2179658756648804e-15	1.9185615800956e-13	0.347734243282385	5.90119934803133	0.52327394026143	5.7050884727696385	0.4827503772238621	3.2482416903119504	-10.761642270522804	down	GO:0003677,DNA binding	GO:0003700,DNA binding transcription factor activity	GO:0005634,nucleus	GO:0006355,regulation of transcription, DNA-templated
CsGy2G009270.1	0.288604924770971	4.62520905219725	61.993970811858	3.4451050981926796e-15	2.0485054261200104e-13	12.0316048175705	48.7192039197935	10.2910541584748	39.0481611025122	11.103258676148801	28.422114790229607	-3.46494433798582	down	GO:0016021,integral component of membrane	GO:0016192,vesicle-mediated transport
CsGy2G024930.1	0.19671025635335893	3.81446297245669	61.8927123504646	3.6268935424104704e-15	2.1508636225709697e-13	5.70284158983112	32.799689399523004	3.92455455196072	22.947133634917893	4.48268207422158	16.4732257151535	-5.08361901681251	down	GO:0004674,protein serine/threonine kinase activity	GO:0005524,ATP binding	GO:0006468,protein phosphorylation	GO:0016021,integral component of membrane
CsGy3G029060.1	0.16287846094393102	2.59938881427636	61.6950910408086	4.009787302011051e-15	2.3716243305104105e-13	1.66912436775545	14.821616967148499	1.6570341441611898	10.269159250985401	1.93100150889545	7.54056106679561	-6.13954720719172	down	GO:0003700,DNA binding transcription factor activity	GO:0005634,nucleus	GO:0006355,regulation of transcription, DNA-templated	GO:0043565,sequence-specific DNA binding
CsGy6G002690.1	2.6848405461476497	6.11544144111891	61.614338040276614	4.17765414185553e-15	2.46103298923856e-13	109.60583348260799	36.642330835450295	112.329472509454	38.9213813586729	78.8952045062998	36.42671038421261	2.6848405461476497	up	GO:0004337,geranyltranstransferase activity	GO:0008299,isoprenoid biosynthetic process
CsGy6G010830.1	0.181052265566532	7.2052181227948084	61.611807040769605	4.183027638897711e-15	2.46103298923856e-13	37.34665772852821	341.446139020976	57.6473457521342	258.884236919902	41.1717107432351	151.62328175848998	-5.52326697968067	down	GO:0005506,iron ion binding	GO:0016021,integral component of membrane	GO:0016710,trans-cinnamate 4-monooxygenase activity	GO:0020037,heme binding	GO:0055114,oxidation-reduction process
CsGy3G032770.1	0.0765617243831566	1.44042523092553	61.5948310941795	4.21924798436164e-15	2.47581030408674e-13	0.20864054596943105	7.410808483574232	0.6104862636383349	5.07118975357302	0.41378603762045296	3.71227621749938	-13.0613568079456	down
CsGy6G023620.1	0.4045181957087261	5.50849217186952	61.5017780606857	4.423435180249061e-15	2.5888125367242395e-13	28.375114251842604	70.8143921763759	23.896176605272004	68.96818064859299	26.551270747312397	55.452125998896896	-2.4720766843330098	down
CsGy5G014000.1	3.41035757609094	7.0293614264127005	61.2912351972413	4.92266894584943e-15	2.873446915040589e-13	251.829138985103	70.1282062056746	174.075797460302	45.2603685506392	177.169388441157	61.4845748523334	3.41035757609094	up	GO:0006629,lipid metabolic process	GO:0016020,membrane	GO:0016298,lipase activity
CsGy5G006460.1	2.1440249348223	6.85859477934103	61.266901691472704	4.983887180114911e-15	2.90158528308622e-13	159.67956451527098	76.30387994198651	163.87195562520398	67.1932642348425	149.37675958098401	77.0297315131121	2.1440249348223	up	GO:0004672,protein kinase activity	GO:0005524,ATP binding	GO:0006468,protein phosphorylation	GO:0016021,integral component of membrane
CsGy5G017360.1	0.007652662478559879	-0.34376956799662	61.0895633612519	5.453648057711859e-15	3.16680844767862e-13	0.0	1.64684632968316	0.0	1.64813666991123	0.0	1.27609494976541	-130.673475120803	down	GO:0005622,intracellular	GO:0016021,integral component of membrane	GO:0035556,intracellular signal transduction
CsGy7G002100.1	6.2833577857473895	3.89186589171768	61.0445545898419	5.5797639521066206e-15	3.231625366339569e-13	32.4783783225748	3.84264143592738	16.483129118235	2.5355948767865097	24.2754475403999	5.2203884308585	6.2833577857473895	up	GO:0000155,phosphorelay sensor kinase activity	GO:0000160,phosphorelay signal transduction system	GO:0005524,ATP binding	GO:0005622,intracellular	GO:0023014,signal transduction by protein phosphorylation
CsGy1G029430.1	0.145491783447484	4.06206595871122	60.928900732722504	5.91737404191424e-15	3.4182799582021696e-13	3.2057619888203104	40.0467739104879	6.279287283137161	30.6270701774727	3.5909731631495	18.9094069828875	-6.87324037347413	down	GO:0004553,hydrolase activity, hydrolyzing O-glycosyl compounds	GO:0005975,carbohydrate metabolic process
CsGy6G035960.1	2.36463740279456	10.3060481186463	60.9099197023701	5.9747027084184894e-15	3.4424785786128003e-13	1741.8008246014701	759.0589207897971	1759.85747342257	689.428246998252	1834.5203977902802	808.1161290968961	2.36463740279456	up	GO:0016021,integral component of membrane
CsGy3G036690.1	3.67021831876347	5.13212048804256	60.870740754504006	6.0947987348286e-15	3.50262428322702e-13	50.69965267057179	14.272668190587401	71.7757421391928	14.199331310004402	40.2751743283908	15.777173924372402	3.67021831876347	up
CsGy5G005290.1	0.309234756371966	3.2019262946367504	60.83092115994661	6.21933361454817e-15	3.56500516548059e-13	3.96417037341919	12.6258218609042	4.883890109106679	16.354586955273	4.41371773461817	13.8050271838258	-3.23378915013402	down	GO:0016021,integral component of membrane	GO:0016301,kinase activity	GO:0016310,phosphorylation
CsGy1G006110.1	2.6778922906348703	4.56080607485776	60.8224671840067	6.246099122199799e-15	3.5711671340208e-13	30.6701602575064	10.567263948800301	37.588511375446004	13.311873103129196	32.7580613116192	13.689018552029	2.6778922906348703	up	GO:0006004,fucose metabolic process	GO:0016021,integral component of membrane	GO:0016757,transferase activity, transferring glycosyl groups
CsGy3G002670.1	0.193451094989977	2.62298851994058	60.6439102197021	6.839131694278072e-15	3.90022911813331e-13	2.3645928543202204	13.8609566081666	2.0058834376688104	10.269159250985401	1.7930728296886298	8.00459559398303	-5.1692651315921	down
CsGy4G002920.1	0.0846483161339671	2.7919396918677206	60.4703377931224	7.46956141509548e-15	4.24888470494385e-13	1.32139012447306	20.722816315179802	1.39539717403048	12.044075664735901	0.689643396034089	7.6565696985924605	-11.813584081429	down	GO:0003700,DNA binding transcription factor activity	GO:0005634,nucleus	GO:0006355,regulation of transcription, DNA-templated	GO:0043565,sequence-specific DNA binding
CsGy7G013030.1	6.31102523470173	6.2728440627302895	60.28772228120461	8.195702243274672e-15	4.65007044835976e-13	168.09473320270504	28.133624798754	150.528470148538	20.1579792704527	78.0676324310589	14.617087606403803	6.31102523470173	up	GO:0004857,enzyme inhibitor activity	GO:0005618,cell wall	GO:0030599,pectinesterase activity	GO:0042545,cell wall modification	GO:0043086,negative regulation of catalytic activity	GO:0045330,aspartyl esterase activity	GO:0045490,pectin catabolic process
CsGy6G018240.1	0.266491606290838	4.15402101780938	59.9289897277132	9.834221801662002e-15	5.565570500849218e-13	9.24973087131145	27.1729644397722	5.756013342875731	35.3715485311718	7.65504169597839	22.969709095777397	-3.7524634037015097	down	GO:0005634,nucleus	GO:0009691,cytokinin biosynthetic process	GO:0016787,hydrolase activity
CsGy5G002410.1	0.0634417496044253	2.2435746949871604	59.752690685912285	1.07558022356471e-14	6.07171843672048e-13	0.486827940595339	12.900296249184802	0.52327394026143	11.4101769455393	0.758607735637498	4.29231937648365	-15.762490887077401	down	GO:0005506,iron ion binding	GO:0008610,lipid biosynthetic process	GO:0016021,integral component of membrane	GO:0016491,oxidoreductase activity	GO:0055114,oxidation-reduction process
CsGy2G017860.1	2.6505365335200097	6.343400782768768	59.7407940740594	1.08210156052819e-14	6.093106211277148e-13	115.308675072439	46.5234088135493	132.82436850302602	35.878667506529105	103.37754506551	50.115728936241595	2.6505365335200097	up	GO:0003700,DNA binding transcription factor activity	GO:0005634,nucleus	GO:0006355,regulation of transcription, DNA-templated	GO:0043565,sequence-specific DNA binding
CsGy1G025240.1	0.115748430886773	1.64195014435369	59.6383208390995	1.13993749441605e-14	6.402601070652161e-13	0.347734243282385	6.58738531873265	0.7849109103921451	6.84610616732357	0.8965364148443159	4.29231937648365	-8.63942597181483	down	GO:0005516,calmodulin binding	GO:0006950,response to stress
CsGy3G002120.1	0.34737927334761703	4.2596625717668	59.6287969386959	1.14546739330154e-14	6.41749546126577e-13	9.945199357876222	33.7603497585048	8.89565698444431	28.652222107687503	10.965329996942	23.781769518355397	-2.87869794407485	down	GO:0000413,protein peptidyl-prolyl isomerization	GO:0003755,peptidyl-prolyl cis-trans isomerase activity	GO:0006979,response to oxidative stress	GO:0016021,integral component of membrane
CsGy4G001480.1	2.51367423129702	6.8702565571162415	59.60156637642079	1.16142690109319e-14	6.49060076204913e-13	186.663741793984	68.755834264272	177.302653425248	60.6007175551975	135.997677697922	69.48917044631649	2.51367423129702	up
CsGy5G001940.1	0.438926567423486	6.57198516412977	59.48377050274961	1.2330684156605801e-14	6.87373988309991e-13	54.8724635899604	135.04139903401898	64.1010576820252	145.289586439867	55.4473290411407	116.93670085122999	-2.27828542225191	down	GO:0003824,catalytic activity	GO:0008152,metabolic process
CsGy7G011920.1	0.0221903788533125	5.600229318213789	59.365378737927706	1.30952795757551e-14	7.281759201500898e-13	0.6259216379082929	99.08525416927021	3.5757052584531004	153.53026978942302	2.20685886730908	35.8466672252284	-45.064575355401104	down
CsGy2G004540.1	2.59035884270153	6.30144291958818	59.310553890249004	1.34652436636576e-14	7.46885580129943e-13	127.302585498038	51.220900731776396	110.244313069835	36.4171010786147	101.522473294518	43.3241195963265	2.59035884270153	up
CsGy1G006700.1	0.321792024670748	3.39862267768123	59.21563465696361	1.4130665245290501e-14	7.81850058658777e-13	5.58593333723958	15.3376288171158	5.850638713739671	17.8573072590005	4.21034189712772	15.313835448975697	-3.10759721600678	down	GO:0004672,protein kinase activity	GO:0005524,ATP binding	GO:0006468,protein phosphorylation	GO:0016021,integral component of membrane	GO:0030247,polysaccharide binding
CsGy2G021710.1	2.90825970755726	4.0997909832491	59.093772103839704	1.50334299653486e-14	8.297411419983742e-13	28.375114251842604	8.23423164841581	21.541443874095503	7.606784630359519	24.2754475403999	9.62871643913901	2.90825970755726	up	GO:0000287,magnesium ion binding	GO:0005524,ATP binding	GO:0005634,nucleus	GO:0005737,cytoplasm	GO:0009611,response to wounding	GO:0016310,phosphorylation	GO:0032957,inositol trisphosphate metabolic process	GO:0047325,inositol tetrakisphosphate 1-kinase activity	GO:0052725,inositol-1,3,4-trisphosphate 6-kinase activity	GO:0052726,inositol-1,3,4-trisphosphate 5-kinase activity
CsGy1G012190.1	0.214068946535687	4.4316624825883695	58.874289203694104	1.68074131491816e-14	9.25362218272718e-13	8.276074990120769	42.6807673776219	8.54680769093669	43.3586723930493	6.34471924351362	22.2736573049963	-4.67139216679096	down	GO:0004672,protein kinase activity	GO:0005524,ATP binding	GO:0006468,protein phosphorylation
CsGy6G023200.1	0.0880383835529674	3.10166979005652	58.789338099374284	1.75489636743793e-14	9.638098325401744e-13	0.973655881190679	16.605700490971902	1.4826094974073798	24.5952703048291	1.86203716929204	8.23661285757674	-11.3586819707833	down	GO:0005524,ATP binding	GO:0005886,plasma membrane	GO:0016021,integral component of membrane	GO:0042626,ATPase activity, coupled to transmembrane movement of substances	GO:0055085,transmembrane transport
CsGy2G008440.1	0.335278009298735	4.75527885610752	58.6954747592033	1.8406435716174702e-14	1.0084194191628101e-12	13.005260698761196	43.3669533483233	15.9598551779736	46.6549457328717	12.0687594305966	32.2503996395258	-2.98259943171219	down	GO:0004360,glutamine-fructose-6-phosphate transaminase (isomerizing) activity	GO:0005829,cytosol	GO:0097367,carbohydrate derivative binding	GO:1901137,carbohydrate derivative biosynthetic process
CsGy1G027280.1	0.33002281430563	3.70845261025197	58.582254114147	1.9496708844759998e-14	1.06553336720701e-12	6.6764974710218	23.055848615564297	5.8432256662526285	20.4115387581314	7.10332697915112	16.3572170833566	-3.0300935470294905	down	GO:0004126,cytidine deaminase activity	GO:0008270,zinc ion binding	GO:0009972,cytidine deamination
CsGy5G017470.1	0.0752883517550317	1.37802448576468	58.459947765144605	2.0747190312041698e-14	1.1311023217063702e-12	0.14166693071324402	4.5963481061457	0.52327394026143	7.154434504340808	0.4827503772238621	3.6622764971949295	-13.282267132819399	down
CsGy4G003770.1	0.0197389968360775	-0.0861408732862984	58.3779600613811	2.1630064290004198e-14	1.17635895985003e-12	0.0	1.78408352382343	0.087212323376905	1.39457718223258	0.0	2.32017263593711	-50.661135837069	down	GO:0016021,integral component of membrane
CsGy1G008920.1	0.135799341956637	1.4873904077002702	58.318536992792104	2.2293359074562697e-14	1.20948253198199e-12	0.556374789251816	6.31291093045212	0.6104862636383349	5.32474924125167	0.8965364148443159	3.9442934810930894	-7.36380593301633	down	GO:0004497,monooxygenase activity	GO:0005506,iron ion binding	GO:0016021,integral component of membrane	GO:0016705,oxidoreductase activity, acting on paired donors, with incorporation or reduction of molecular oxygen	GO:0020037,heme binding	GO:0055114,oxidation-reduction process
CsGy2G000320.1	0.372855838447274	4.95907880281693	58.2411482912603	2.31877954534525e-14	1.2519163753537099e-12	16.621696828898	47.0723575901104	20.4948959935727	47.7959634274257	13.930796599888597	41.763107446868	-2.68200171992589	down	GO:0004674,protein serine/threonine kinase activity	GO:0005524,ATP binding	GO:0006468,protein phosphorylation
CsGy6G013610.1	0.27811579607213	3.88815792041912	58.2437598746199	2.31570340640689e-14	1.2519163753537099e-12	7.3024191089300885	25.800592498369497	4.883890109106679	26.623746206258307	7.31021999796134	18.213355192106306	-3.59562460717135	down	GO:0005385,zinc ion transmembrane transporter activity	GO:0005886,plasma membrane	GO:0009624,response to nematode	GO:0016021,integral component of membrane	GO:0071577,zinc ion transmembrane transport
CsGy6G002290.1	0.4295393583145271	8.03161203968958	57.9282743067116	2.71851456033965e-14	1.4641893156148201e-12	156.967237417669	420.632000039908	151.051744088799	350.545991715735	163.928235237303	327.840393457914	-2.3280753687483	down
CsGy1G019190.1	0.321238866881172	5.42678922526309	57.86806549037539	2.8030087544389e-14	1.5060599808790001e-12	26.1496150948354	76.30387994198651	15.9598551779736	59.8400390921616	20.8272305602295	60.3244885343649	-3.11294834808985	down	GO:0016620,oxidoreductase activity, acting on the aldehyde or oxo group of donors, NAD or NADP as acceptor	GO:0055114,oxidation-reduction process
CsGy7G021220.1	3.9917525440595902	6.005522714831799	57.83683584666501	2.84786477463602e-14	1.52648290252005e-12	104.59846037934099	23.4675601979851	131.690608299127	22.059675428042606	69.1022682826157	30.8582960579636	3.9917525440595902	up	GO:0005524,ATP binding	GO:0016021,integral component of membrane	GO:0042626,ATPase activity, coupled to transmembrane movement of substances	GO:0055085,transmembrane transport
CsGy3G032760.1	0.0821456032482969	3.93380304070058	57.6667801160592	3.10502763531199e-14	1.66033348230663e-12	1.4881634675513	40.812831928178795	1.96245170062712	32.5917758677507	3.67442001406963	14.063030380942	-12.173506072837	down	GO:0016491,oxidoreductase activity	GO:0055114,oxidation-reduction process
CsGy1G030330.1	4.27142334778655	2.5628743042337403	57.5562193501087	3.28455703015231e-14	1.7521304463716799e-12	8.83244977937258	1.2351347472623702	9.157293954575021	2.40881513294718	8.41364943161588	2.4361812677339705	4.27142334778655	up	GO:0016021,integral component of membrane
CsGy4G010160.1	2.5858301540053903	5.27742927841078	57.5130807714725	3.3573902246093995e-14	1.7867085257360501e-12	60.2275709365091	16.9194247167765	53.02509261315821	22.6102798555368	52.357588698228795	24.361812677339696	2.5858301540053903	up	GO:0016021,integral component of membrane
CsGy1G007330.1	4.1256098403813	2.89840609752346	57.432716181129294	3.4974109030932707e-14	1.85679210278985e-12	12.0316048175705	3.70540424178711	10.2038418350979	1.77491641375056	11.2411873553556	2.66819853132768	4.1256098403813	up	GO:0005096,GTPase activator activity	GO:0043547,positive regulation of GTPase activity	GO:0046872,metal ion binding
CsGy5G017810.1	0.22735779257883296	3.00148491077339	57.385810242961	3.5818209425931505e-14	1.89708891634067e-12	2.01685861103783	15.64504013199	3.83734222858382	13.185093359289803	3.31028830096363	11.3688459160918	-4.3983537518436515	down	GO:0003677,DNA binding	GO:0005634,nucleus	GO:0006355,regulation of transcription, DNA-templated
CsGy6G034650.1	0.252569714126756	5.11404589968917	57.2804754176995	3.778880444110099e-14	1.9967174441413997e-12	17.2476184668063	75.2059823888644	12.820211536405	50.965457023408796	12.1377237702	41.2990729196806	-3.95930289368794	down	GO:0016021,integral component of membrane	GO:0016874,ligase activity
CsGy5G024480.1	0.109973594954051	3.35392992005457	57.092293536936396	4.1583193687468295e-14	2.19201430932191e-12	1.8082180650684	20.173867538618694	2.7035820246840503	27.637984156972895	1.7930728296886298	9.51270780734215	-9.09309185007384	down	GO:0003677,DNA binding	GO:0005634,nucleus	GO:0006355,regulation of transcription, DNA-templated
CsGy4G007460.1	5.73187593543758	5.6069175834786105	56.9865193531013	4.38809551921795e-14	2.3076828747057004e-12	100.28655576264	13.037533443325	58.25783201577249	8.747802324913451	86.55024620227819	20.881553723434	5.73187593543758	up	GO:0016702,oxidoreductase activity, acting on single donors with incorporation of molecular oxygen, incorporation of two atoms of oxygen	GO:0046872,metal ion binding	GO:0055114,oxidation-reduction process
CsGy3G011280.1	0.463803535181553	6.28514428240026	56.7622489361638	4.918178464486809e-14	2.5803657270853395e-12	47.083216540435	111.299364447754	46.3969560365135	110.171597396374	54.8956143243135	98.72334565912406	-2.15608533386568	down	GO:0004672,protein kinase activity	GO:0005524,ATP binding	GO:0006468,protein phosphorylation	GO:0016021,integral component of membrane
CsGy5G009050.1	0.34320371419975604	4.66994684667966	56.737040228483494	4.98163163220361e-14	2.6075216463586002e-12	13.005260698761196	43.9159021248843	11.599239009128402	41.0766370039414	14.620439995922696	29.698209739994997	-2.9137213807015097	down	GO:0001172,transcription, RNA-templated	GO:0003723,RNA binding	GO:0003968,RNA-directed 5'-3' RNA polymerase activity	GO:0031047,gene silencing by RNA
CsGy5G005870.1	2.40710076235661	6.247137971869299	56.529547748778	5.53602086849314e-14	2.8909178764791604e-12	115.65640931572099	47.484069172531214	88.084446610674	41.20341674778079	115.92905487333	44.199288714602005	2.40710076235661	up	GO:0003677,DNA binding	GO:0003700,DNA binding transcription factor activity	GO:0005634,nucleus	GO:0006355,regulation of transcription, DNA-templated
CsGy1G014600.1	2.538489923424	6.94774180793342	56.387648368848495	5.95029815338098e-14	3.0999941173852596e-12	196.956675395143	69.8537318173941	160.90673663039	56.9241049838571	171.169490895661	81.5540681531894	2.538489923424	up	GO:0004553,hydrolase activity, hydrolyzing O-glycosyl compounds	GO:0005975,carbohydrate metabolic process	GO:0016021,integral component of membrane
CsGy7G011880.1	0.302499560645599	7.7322993075168895	56.297547932426006	6.22930627938124e-14	3.23778721253247e-12	88.4635914910388	390.988766105611	115.38190382764499	358.025996602255	92.8949654457918	231.901254961914	-3.3057899253334	down	GO:0033926,glycopeptide alpha-N-acetylgalactosaminidase activity
CsGy1G012450.1	0.240199181034062	3.5606178233809103	56.24451059347611	6.39962555534163e-14	3.3185779216978504e-12	3.5468892814803303	24.5654577511072	5.05831475586049	19.3973008074168	5.379218489065889	14.3850703428101	-4.16321153009341	down	GO:0003677,DNA binding	GO:0005634,nucleus	GO:0006355,regulation of transcription, DNA-templated
CsGy3G003470.1	0.184934572715371	3.82465081392948	56.2185590627709	6.48465387403511e-14	3.35486802977343e-12	4.10326407073215	36.5050936413101	4.62225313897596	20.9186577334887	4.82750377223862	16.1251998197629	-5.407317762801871	down
CsGy3G016990.1	3.16268360415606	4.7412753736213205	56.161424553740005	6.67585599173205e-14	3.4457925209176204e-12	43.1190461670158	10.7045011429406	44.042223305337	11.029837714021301	32.3442752739988	15.893182556169199	3.16268360415606	up
CsGy3G004920.1	0.3818621940853901	5.727851391020532	56.02925931083	7.14004740795678e-14	3.6768770693445814e-12	34.5647837822691	74.10808483574229	29.2161283312632	87.7315827368132	24.3444118800033	69.025135919129	-2.61874575563871	down	GO:0004553,hydrolase activity, hydrolyzing O-glycosyl compounds	GO:0005975,carbohydrate metabolic process
CsGy6G024010.1	0.378132737208564	5.775845742174879	55.9600303894228	7.395943835544721e-14	3.79987916232664e-12	31.574269290040608	90.8510225208544	29.564977624770798	87.3512435052952	29.309844331448804	61.2525575887397	-2.6445739857970496	down	GO:0004672,protein kinase activity	GO:0005524,ATP binding	GO:0006468,protein phosphorylation	GO:0016021,integral component of membrane
CsGy1G002080.1	0.407318428171453	5.999220413948232	55.8852777453127	7.68257202959948e-14	3.93806876128757e-12	34.7734243282385	108.829094953229	38.6350592559689	87.98514222449181	37.9303867818749	76.6817056177215	-2.45508165316564	down	GO:0016021,integral component of membrane	GO:0022857,transmembrane transporter activity	GO:0055085,transmembrane transport
CsGy6G000810.1	0.453106342935112	5.20763156710899	55.8308897345275	7.898076026504401e-14	4.03924998254576e-12	23.15910060260689	53.659742908843	21.890293167603197	53.62783164403461	24.206483200796495	45.8234095597579	-2.2069874226925297	down	GO:0004674,protein serine/threonine kinase activity	GO:0005524,ATP binding	GO:0006468,protein phosphorylation
CsGy3G044690.1	0.33553098466407805	4.8757825748043215	55.428964859806	9.689807836655288e-14	4.9442410787583405e-12	14.0484634286084	52.4246081615806	14.8260949740738	47.92274317126501	15.6549050899738	32.598425534916394	-2.9803506850527204	down	GO:0004674,protein serine/threonine kinase activity	GO:0005524,ATP binding	GO:0006468,protein phosphorylation
CsGy6G022550.1	2.7842555606670696	7.893306437795	55.146573107727896	1.11868538427974e-13	5.69507915494739e-12	363.451831078749	124.199660696938	320.330863763372	97.1132837809233	363.235176691155	154.639506185208	2.7842555606670696	up	GO:0016021,integral component of membrane
CsGy2G008010.1	0.326109045751995	3.02032447287131	55.141945652981605	1.1213221917093299e-13	5.69549936918784e-12	3.75552982744976	12.0768730843432	4.7094654623528704	11.5369566893786	3.72407433858408	13.573009920232101	-3.06645894379912	down
CsGy4G016780.1	0.4556054177415779	7.39215881329239	55.070095833548	1.1630706153251e-13	5.89412467739072e-12	101.121117946518	263.083701166885	110.93407533542299	215.525564526853	103.653402423924	214.383951560589	-2.19488171356032	down	GO:0016021,integral component of membrane
CsGy3G038750.1	7.67825798682187	4.17147864053011	54.9829316480367	1.2158108621997e-13	6.147426441117651e-12	30.461519711536894	3.5681670476468503	45.873682096252004	4.81763026589436	15.999726787990902	3.59626758570252	7.67825798682187	up	GO:0016021,integral component of membrane
CsGy5G005700.1	0.43368634510915705	5.48032217669113	54.77887518057101	1.34882826147279e-13	6.804563930841679e-12	27.6100989166214	68.755834264272	23.7217519585182	61.99529473743011	29.7925947086726	56.7282209486624	-2.3058138935601096	down	GO:0016021,integral component of membrane	GO:0022857,transmembrane transporter activity	GO:0055085,transmembrane transport
CsGy3G008950.1	2.30178342228354	5.64928965495701	54.6520599379481	1.4387343556790194e-13	7.241737847162719e-12	69.825036051103	32.2507406229619	66.106941119694	24.975609536347104	71.9298062063555	33.0624600621038	2.30178342228354	up
CsGy3G025410.1	0.402540048422145	5.27160347962695	54.3887864936203	1.6449888260832005e-13	8.236140823431171e-12	23.993662786484602	66.0110903814667	21.628656197472402	47.41562419590771	21.1030879186431	52.5519102039756	-2.48422487133826	down	GO:0005777,peroxisome	GO:0008152,metabolic process	GO:0016747,transferase activity, transferring acyl groups other than amino-acyl groups
CsGy5G001390.1	2.04011390589299	7.29847086781181	54.3894569777318	1.6444276556084896e-13	8.236140823431171e-12	219.76804175446705	108.417383370808	215.937712681217	100.916676096103	196.272510511302	100.46347513607701	2.04011390589299	up	GO:0005773,vacuole	GO:0008289,lipid binding	GO:0016021,integral component of membrane
CsGy6G032520.1	2.24497477258133	8.64625916251933	54.385936969240504	1.64737591140475e-13	8.236140823431171e-12	602.067068819122	269.808323679758	548.652726364109	233.14794892051896	510.33611306522596	237.005634760976	2.24497477258133	up
CsGy6G020690.1	2.02874522916824	6.7821032013581	54.3037408545584	1.7177450269451e-13	8.56874241852838e-12	158.91454918005	71.50057814707729	137.097772348495	74.039370402166	144.411327129538	71.5773258186599	2.02874522916824	up	GO:0003700,DNA binding transcription factor activity	GO:0005634,nucleus	GO:0007623,circadian rhythm	GO:0008270,zinc ion binding	GO:0009845,seed germination	GO:0043565,sequence-specific DNA binding	GO:0045893,positive regulation of transcription, DNA-templated
CsGy3G028150.1	2.41162515666729	10.700421836547301	54.2661140086294	1.75095378854099e-13	8.714903476983719e-12	2628.3145044255803	1044.78675898983	2208.47766487337	877.8229463434891	2218.37591202285	1002.89462188382	2.41162515666729	up	GO:0002237,response to molecule of bacterial origin	GO:0003700,DNA binding transcription factor activity	GO:0005634,nucleus	GO:0009611,response to wounding	GO:0009751,response to salicylic acid	GO:0010200,response to chitin	GO:0031347,regulation of defense response	GO:0042742,defense response to bacterium	GO:0043565,sequence-specific DNA binding	GO:0044212,transcription regulatory region DNA binding	GO:0045892,negative regulation of transcription, DNA-templated	GO:0050832,defense response to fungus
CsGy4G009710.1	0.448705050214446	6.6371942201109	54.2546653719451	1.7611850477180606e-13	8.7463038294025e-12	59.253915055318394	141.903258741032	60.9614140404566	116.63736433217899	64.9644079064112	154.175471658021	-2.22863549122542	down	GO:0004672,protein kinase activity	GO:0005524,ATP binding	GO:0006468,protein phosphorylation	GO:0016021,integral component of membrane
CsGy5G013390.1	0.3749935321208781	4.977511620977401	54.241055360099104	1.7734257102821305e-13	8.787521441749119e-12	20.5163203536607	49.8171014729156	13.430697800043399	42.978333161531296	17.723835278076102	45.4753836643674	-2.66671266126706	down	GO:0008152,metabolic process	GO:0016874,ligase activity
CsGy3G036010.1	0.336382677928753	7.46377236809294	53.917269608344796	2.0911161040882198e-13	1.0338737669392301e-11	99.3824467301057	317.017918464009	70.5547696119161	267.378479757137	96.8948971427895	209.39558039332402	-2.97280468232613	down
CsGy6G030570.1	2.94361070029464	3.75987997435132	53.733988223047895	2.29557443743963e-13	1.13244953110684e-11	22.3245384187291	6.31291093045212	18.8378618494115	7.733564374198849	17.241084900852197	5.8004315898427805	2.94361070029464	up
CsGy6G017900.1	0.0299900284544899	3.93733349584319	53.3837808361618	2.74352654481615e-13	1.35044492044835e-11	1.23633432856619	45.5757859880108	1.4627250876774498	18.094892498955396	0.0689643396034089	28.6403270266395	-33.3444165122253	down	GO:0004672,protein kinase activity	GO:0005509,calcium ion binding	GO:0005524,ATP binding	GO:0006468,protein phosphorylation	GO:0016021,integral component of membrane	GO:0030247,polysaccharide binding
CsGy1G030020.1	2.15972131357444	7.52332616356142	53.332219933426714	2.8164892166961606e-13	1.38330565096676e-11	268.242195268032	118.71017293132799	265.561524682676	111.946513810124	218.754885222013	117.748761273808	2.15972131357444	up	GO:0016021,integral component of membrane
CsGy4G012840.1	0.2863321801832	8.570751813272919	53.108592587206495	3.15608825696093e-13	1.5432994726691902e-11	150.360286795303	703.477857162991	211.664308835748	647.083812555917	146.27336429883005	424.475583744694	-3.49244712683074	down	GO:0004601,peroxidase activity	GO:0005576,extracellular region	GO:0006979,response to oxidative stress	GO:0020037,heme binding	GO:0042744,hydrogen peroxide catabolic process	GO:0046872,metal ion binding	GO:0055114,oxidation-reduction process	GO:0098869,cellular oxidant detoxification
CsGy6G018210.1	2.5514544128439	4.03918815548894	53.110651162101	3.15278241342346e-13	1.5432994726691902e-11	23.367741148576304	7.82252006599502	24.3322382221565	10.395938994824697	21.1720522582465	8.700647384764169	2.5514544128439	up
CsGy1G003630.1	0.386588354599371	6.195785803647691	53.0887932938068	3.18806137667342e-13	1.5555228135024902e-11	40.198078523443705	102.37894682863701	50.4087229118511	113.848209967714	32.4132396136022	101.62356145404499	-2.5867307902648	down	GO:0004190,aspartic-type endopeptidase activity	GO:0006508,proteolysis	GO:0009414,response to water deprivation	GO:0009737,response to abscisic acid
CsGy5G017340.1	0.062510545170507	0.406838227967389	53.07946438498721	3.20323840902995e-13	1.55951550315611e-11	0.069546848656477	3.15645546522606	0.261636970130715	1.77491641375056	0.13792867920681798	2.7842071631245298	-15.997300891751099	down	GO:0005622,intracellular	GO:0016021,integral component of membrane	GO:0035556,intracellular signal transduction
CsGy6G010360.1	0.445794785522866	7.0431547367059695	53.0432135732822	3.262903665752261e-13	1.5851029616327594e-11	83.9430463283678	196.111950426436	71.3396805223083	160.503155700586	88.82606940919071	191.298233833015	-2.24318460528226	down	GO:0003677,DNA binding	GO:0005634,nucleus	GO:0006355,regulation of transcription, DNA-templated	GO:0010016,shoot system morphogenesis
CsGy6G018140.1	0.430955073818184	5.0369562744286105	53.0106329907367	3.3174763854538396e-13	1.60811061832282e-11	20.0990392617219	53.79698010298329	20.3204713468189	42.3444344423347	19.103122070144305	42.11113334225861	-2.3204274894368497	down	GO:0006406,mRNA export from nucleus	GO:0008541,proteasome regulatory particle, lid subcomplex	GO:0043248,proteasome assembly
CsGy2G019490.1	2.74191774823066	9.46852638952711	52.8689388399374	3.56563925483024e-13	1.72465562048166e-11	1244.05402876706	392.223900852873	872.0360214456731	323.415126534119	996.051956892035	419.371203945633	2.74191774823066	up	GO:0004497,monooxygenase activity	GO:0005506,iron ion binding	GO:0016705,oxidoreductase activity, acting on paired donors, with incorporation or reduction of molecular oxygen	GO:0020037,heme binding	GO:0047987,hydroperoxide dehydratase activity	GO:0055114,oxidation-reduction process
CsGy5G015550.1	2.3232522014001	5.92347485146642	52.8131943364119	3.66828692971152e-13	1.77046454456077e-11	93.1232303510228	41.3083954362193	85.6425015561207	33.2162928859033	73.72287903604409	34.2225463800724	2.3232522014001	up	GO:0004367,glycerol-3-phosphate dehydrogenase [NAD+] activity	GO:0005975,carbohydrate metabolic process	GO:0009331,glycerol-3-phosphate dehydrogenase complex	GO:0046168,glycerol-3-phosphate catabolic process	GO:0051287,NAD binding	GO:0055114,oxidation-reduction process
CsGy4G014510.1	0.256212612975957	2.9415828195337497	52.80666264354079	3.68050627580341e-13	1.77252546302083e-11	3.68598297879328	15.782277326130302	2.61636970130715	9.888820019467381	3.2413239613602203	11.948889075076098	-3.90300847559695	down
CsGy6G023630.1	2.43495333005858	3.89147560739108	52.5125047228819	4.2751752198021603e-13	2.0544796778264806e-11	21.0031482942561	8.09699445427555	21.018169933834105	9.0013618125921	19.1720864097477	8.00459559398303	2.43495333005858	up	GO:0003677,DNA binding	GO:0005634,nucleus	GO:0006355,regulation of transcription, DNA-templated	GO:0016021,integral component of membrane
CsGy2G014790.1	6.18423071873217	3.76769065446192	52.499416670113796	4.30376146437836e-13	2.06376931468191e-11	30.0609298632756	4.2200437198131	23.7768701468924	4.14861355765424	13.239842881402	2.4939535663688	6.18423071873217	up	GO:0016042,lipid catabolic process	GO:0016787,hydrolase activity
CsGy4G002310.1	2.43166360723236	9.35075161502224	52.438430646026895	4.43950675960835e-13	2.12429445763405e-11	1038.02781838548	359.80586809025397	890.120892095048	344.591400707089	845.546664857781	436.153592664525	2.43166360723236	up	GO:0005737,cytoplasm	GO:0006559,L-phenylalanine catabolic process	GO:0009800,cinnamic acid biosynthetic process	GO:0045548,phenylalanine ammonia-lyase activity
CsGy3G028800.1	0.353609453824614	6.425707340846679	52.4099823753148	4.504285426613329e-13	2.15067572682279e-11	53.69016716280029	138.060617305105	33.4895321767315	108.903799957981	47.723323005558996	135.03404741154	-2.8279786900041097	down	GO:0004672,protein kinase activity	GO:0005524,ATP binding	GO:0006468,protein phosphorylation	GO:0016021,integral component of membrane	GO:0030246,carbohydrate binding
CsGy2G023390.1	2.12936432899078	5.82004815898737	52.1918931336442	5.03335020354003e-13	2.3981547615071705e-11	75.5278776409341	36.0933820588893	69.5082217313933	33.7234118612606	83.65374393893501	37.5867967021812	2.12936432899078	up	GO:0003999,adenine phosphoribosyltransferase activity	GO:0005829,cytosol	GO:0006168,adenine salvage	GO:0009116,nucleoside metabolic process
CsGy5G023860.1	2.6134497819365	4.877030089775071	52.15737662576421	5.12260566458235e-13	2.43547678270485e-11	40.4762659180696	17.2918864616732	44.4782849222215	12.044075664735901	40.413103007597606	18.561381087496894	2.6134497819365	up	GO:0007165,signal transduction
CsGy6G007910.1	0.452417163570314	6.208739185525429	51.9880847688492	5.583844563842939e-13	2.64911842733127e-11	44.857717383427705	111.84831322431499	44.216647952090796	107.88956200726601	49.30950281643739	86.4264306886574	-2.2103493866332595	down	GO:0003677,DNA binding	GO:0005634,nucleus	GO:0005829,cytosol
CsGy6G009470.1	0.0198085804686415	-0.10833388514451403	51.8876136694177	5.876998719833448e-13	2.78227850222604e-11	0.069546848656477	2.60750668866501	0.0	1.64813666991123	0.0	1.27609494976541	-50.483173268426704	down
CsGy1G025980.1	2.71627316055618	6.90602410231375	51.808899843692	6.1173891894759e-13	2.889947969214689e-11	195.009363632762	67.9324110994304	190.733351225291	52.48681394948071	137.859714867214	72.273377609441	2.71627316055618	up	GO:0030001,metal ion transport	GO:0046872,metal ion binding
CsGy3G034200.1	0.436293550014685	4.28435921381441	51.63114375169	6.697076501777181e-13	3.1571123009857805e-11	12.448885909509402	29.643233934296894	12.122512949389801	27.637984156972895	11.103258676148801	24.5938299409334	-2.29203480080405	down	GO:0004650,polygalacturonase activity	GO:0005576,extracellular region	GO:0005774,vacuolar membrane	GO:0005975,carbohydrate metabolic process	GO:0016829,lyase activity	GO:0071555,cell wall organization
CsGy2G002540.1	4.38334520487686	2.35767624931968	51.5036676449801	7.146346885497621e-13	3.36179837242249e-11	7.23287226027361	1.64684632968316	8.982869307821211	1.64813666991123	6.620576601927249	1.85613810874969	4.38334520487686	up	GO:0005509,calcium ion binding
CsGy4G015540.1	4.34814293749978	3.99462017890525	51.4500450171176	7.34422982528103e-13	3.4476134030340304e-11	31.5216918724563	6.31291093045212	24.4194505455334	7.22644539884155	18.8809189679421	3.71227621749938	4.34814293749978	up	GO:0005777,peroxisome
CsGy2G016730.1	0.5091392836631801	6.24689592279533	51.4300480239027	7.419420121154593e-13	3.475593064317331e-11	52.1601364923578	101.555523663795	49.1005380611975	105.734306361997	52.5508267777976	95.0110694416247	-1.96409908268156	down	GO:0005739,mitochondrion	GO:0009055,electron transfer activity	GO:0015035,protein disulfide oxidoreductase activity	GO:0022900,electron transport chain	GO:0045454,cell redox homeostasis	GO:0050220,prostaglandin-E synthase activity
CsGy2G027020.1	0.41420475878573	5.461222878616459	51.4096401252361	7.496949743037809e-13	3.50454895954418e-11	20.834844920507397	59.919131333580395	29.4777653013939	67.5197220752287	27.4110491691481	60.002912607024	-2.414264874531069	down	GO:0043531,ADP binding
CsGy3G002010.1	0.434329883241257	3.9146966793795896	51.4037058463289	7.51964584278315e-13	3.50780466532173e-11	9.87565250921974	20.9972907034603	8.8084446610674	22.059675428042606	8.82743546923634	20.4175191962466	-2.30239741400555	down	GO:0000272,polysaccharide catabolic process	GO:0016161,beta-amylase activity	GO:0102229,amylopectin maltohydrolase activity
CsGy1G014340.1	2.9825393270033103	6.06977636546139	51.3668364349676	7.66220446377685e-13	3.5594404369755e-11	105.850303655158	33.6231125643645	95.0614324808264	23.454252610275198	98.3431482744611	43.1552110284303	2.9825393270033103	up	GO:0009507,chloroplast	GO:0045454,cell redox homeostasis
CsGy3G017390.1	0.363195907794711	3.90445849159126	51.366821430483895	7.6622630269452e-13	3.5594404369755e-11	8.76290293071611	24.5654577511072	6.45371192989097	22.947133634917893	8.82743546923634	19.1414242464812	-2.75333498681717	down
CsGy5G028630.1	0.113230394607829	3.6056115649486	51.3601760717977	7.68824423626032e-13	3.5640846149715706e-11	2.4341397029767	33.7603497585048	2.5291573779302405	24.4684905609898	2.68960924453295	9.744725070935859	-8.831550958234141	down	GO:0004106,chorismate mutase activity	GO:0009073,aromatic amino acid family biosynthetic process	GO:0046417,chorismate metabolic process
CsGy2G009860.1	0.489514668030453	6.5925369732668315	51.32975047267671	7.808328894190409e-13	3.6122431054493297e-11	67.1822558021568	128.042302132866	57.3857087820035	139.330938479419	65.79197998165209	121.809063386698	-2.0428397049336	down	GO:0008519,ammonium transmembrane transporter activity	GO:0016021,integral component of membrane	GO:0072488,ammonium transmembrane transport
CsGy7G003250.1	0.358738072599741	4.935419835965732	51.3190216579185	7.851119816289671e-13	3.624519040654809e-11	17.1780716181498	49.54262708463511	15.174944267581502	52.7403734371594	16.344548486007902	33.758511852885	-2.78754912394186	down	GO:0003700,DNA binding transcription factor activity	GO:0005634,nucleus	GO:0006355,regulation of transcription, DNA-templated	GO:0043565,sequence-specific DNA binding
CsGy5G007320.1	0.0536655026058138	1.78462086746442	51.293966910566596	7.95196454458677e-13	3.6634897813057e-11	0.139093697312954	7.410808483574232	0.959335557145955	8.11390360571682	0.0689643396034089	5.452405694452209	-18.633944553640802	down	GO:0006486,protein glycosylation	GO:0016757,transferase activity, transferring glycosyl groups
CsGy1G029460.1	0.0426974800966278	0.634773547426881	51.2754380856299	8.027375421082829e-13	3.69060653895474e-11	0.139163244161611	5.013137464749679	0.0879972342872971	2.19519126457792	0.137997643546421	2.3354857753343	-23.4205858925848	down	GO:0004553,hydrolase activity, hydrolyzing O-glycosyl compounds	GO:0005975,carbohydrate metabolic process
CsGy7G020660.1	2.2495557128267003	7.8241249321982895	51.1565119004236	8.52872854174663e-13	3.91303681119066e-11	342.518229633149	152.058811107412	312.65617930620397	144.65568772067	283.995150486838	120.880994332323	2.2495557128267003	up
CsGy7G020090.1	0.431579935065921	4.29156429215036	50.9542058043845	9.454621242552358e-13	4.3289352046495396e-11	12.0316048175705	27.310201633912396	10.2910541584748	29.0325613392055	13.1721888642511	26.217950786089396	-2.31706786796577	down	GO:0016021,integral component of membrane	GO:0016628,oxidoreductase activity, acting on the CH-CH group of donors, NAD or NADP as acceptor	GO:0055114,oxidation-reduction process
CsGy6G019270.1	0.442471092614883	6.56167748096606	50.900739514301385	9.71569747231381e-13	4.43935701306667e-11	57.3761501415936	138.884040469947	59.3915922196723	147.82518131665302	57.3093662104328	106.843949884904	-2.2600346478914	down	GO:0005794,Golgi apparatus	GO:0005829,cytosol	GO:0009832,plant-type cell wall biogenesis	GO:0033356,UDP-L-arabinose metabolic process	GO:0052691,UDP-arabinopyranose mutase activity
CsGy3G008570.1	2.46698793716991	6.67421814068306	50.836103336473705	1.00409673927835e-12	4.5785989964067e-11	145.770194783976	73.2846616709007	133.347642443288	51.979694974123404	154.549085051239	50.6957720952259	2.46698793716991	up	GO:0009269,response to desiccation	GO:0016021,integral component of membrane
CsGy6G034520.1	0.353344628380904	3.80093432427126	50.782973931463786	1.0316475606654099e-12	4.6946280219831295e-11	7.3024191089300885	23.604797392125306	7.50025981041383	22.8203538910786	7.2412556583579315	16.1251998197629	-2.8300982091682005	down	GO:0005739,mitochondrion	GO:0019216,regulation of lipid metabolic process
CsGy4G014540.1	0.431308657491084	4.619190452878071	50.6137498160209	1.12454436124478e-12	5.10694300754301e-11	14.6743850665167	39.387074718255604	13.953971740304803	33.5966321174212	15.9307624483875	30.6262787943699	-2.31852522000598	down	GO:0004298,threonine-type endopeptidase activity	GO:0005634,nucleus	GO:0005737,cytoplasm	GO:0006511,ubiquitin-dependent protein catabolic process	GO:0019773,proteasome core complex, alpha-subunit complex
CsGy3G040490.1	5.7567397404375305	3.4619023919134104	50.3340010483462	1.2968305852947e-12	5.87738381928885e-11	23.506834845889202	3.70540424178711	19.012286496165306	2.28203538910786	10.7584369781318	3.2482416903119504	5.7567397404375305	up	GO:0009611,response to wounding	GO:0009694,jasmonic acid metabolic process	GO:0030795,jasmonate O-methyltransferase activity	GO:0032259,methylation	GO:0102078,methyl jasmonate methylesterase activity
CsGy4G001240.1	3.6702821764399514	3.98667661713069	50.2937716342587	1.3236899577584e-12	5.98694496513118e-11	27.123270976026	5.21501337733001	27.7335188338558	6.338987191966269	17.379013580059	8.00459559398303	3.6702821764399514	up	GO:0016787,hydrolase activity
CsGy6G007500.1	0.0646400896385239	0.540516206470517	50.2578704882774	1.34812927287954e-12	6.085138973009729e-11	0.20864054596943105	3.97987863006764	0.17442464675381	2.78915436446516	0.13792867920681798	1.85613810874969	-15.470275576536698	down	GO:0016301,kinase activity	GO:0016310,phosphorylation
CsGy1G011590.1	0.43735919540245294	5.44257489964304	50.2105783428125	1.38101341612927e-12	6.22097720259606e-11	23.715475391858696	60.521602615856196	30.175463888409094	67.4468237225211	25.7926630116749	54.0600224173347	-2.28645015472879	down	GO:0016021,integral component of membrane	GO:0022857,transmembrane transporter activity	GO:0055085,transmembrane transport
CsGy4G016910.1	4.52364799115835	3.4687710939823297	50.035237268741895	1.51009647614274e-12	6.7887361340788e-11	21.211788840225502	3.84264143592738	19.012286496165306	4.437291034376389	11.4480803741659	3.1322330585151	4.52364799115835	up	GO:0005783,endoplasmic reticulum	GO:0016853,isomerase activity	GO:0045454,cell redox homeostasis
CsGy2G024840.1	0.19484587699947506	4.7847610055857	50.02341484013501	1.5192223608671796e-12	6.816020161492221e-11	10.8493083904104	54.89487765610539	4.447828492222151	42.471214186174	11.861866411786304	42.8071851330397	-5.13226153614067	down	GO:0008483,transaminase activity	GO:0009058,biosynthetic process	GO:0030170,pyridoxal phosphate binding
CsGy1G017330.1	0.19271373632739	1.18450937289331	50.0131239428724	1.5272109536013e-12	6.83810237819312e-11	0.765015335221248	3.5681670476468503	0.69769858701524	4.18373154669774	0.758607735637498	3.9442934810930894	-5.18904370314922	down
CsGy1G004920.1	0.430535701127172	6.70863623764773	49.9600720820942	1.56906575745323e-12	7.00363552159198e-11	70.9377856296066	156.999350096461	60.263715453441286	161.390613907461	57.861080927260105	120.99700296412	-2.3226877524487097	down
CsGy3G044750.1	3.86441887684269	5.83130171812716	49.958325926537114	1.5704627145017396e-12	7.00363552159198e-11	112.457254277523	31.7017918464009	73.9560502236154	15.8474679799157	81.7917067696429	21.9256314096057	3.86441887684269	up	GO:0005509,calcium ion binding
CsGy4G000350.1	0.0278389157180502	4.79377645056278	49.9094388007335	1.61008261461666e-12	7.16599244325792e-11	1.11274957850363	81.10718173689571	2.9652189948147702	66.6861452594852	0.551714716827271	17.8653292967158	-35.9209392394409	down
CsGy4G011010.1	3.85841530460081	3.91239556482979	49.8618888651962	1.6495781956208001e-12	7.327150319910902e-11	23.5763816945457	5.48948776561054	29.7394022715246	6.59254667964492	15.9307624483875	5.8004315898427805	3.85841530460081	up	GO:0004842,ubiquitin-protein transferase activity	GO:0016567,protein ubiquitination	GO:0016874,ligase activity
CsGy2G001350.1	0.249737068638464	2.73554371611756	49.84005504824861	1.6680370244331399e-12	7.39441144548912e-11	2.78187394625908	12.6258218609042	2.0058834376688104	11.790516177057299	3.31028830096363	8.46863012117045	-4.0042113309485	down	GO:0016491,oxidoreductase activity	GO:0055114,oxidation-reduction process
CsGy4G020410.1	0.3664267119957539	6.068346852643652	49.7947581011892	1.7069940434658401e-12	7.552093885158982e-11	34.9125180255515	106.633299846985	38.198997639084396	117.39804279521499	35.1718131977385	71.5773258186599	-2.72905868284948	down	GO:0005524,ATP binding
CsGy2G023470.1	0.12485504856484697	1.3129160024091595	49.7737367391659	1.7253812204301597e-12	7.6183268224063e-11	0.4172810919388621	6.17567373631186	0.52327394026143	4.56407077821571	0.758607735637498	3.2482416903119504	-8.00928766192921	down
CsGy6G007820.1	0.4409314481056401	5.57923513092335	49.648573071816905	1.8390379336685602e-12	8.10412408002799e-11	31.8524566846665	73.421898865041	27.7335188338558	70.48953757466491	28.344343577001094	55.8001518942875	-2.26792623727853	down	GO:0005783,endoplasmic reticulum	GO:0008117,sphinganine-1-phosphate aldolase activity	GO:0016020,membrane	GO:0016831,carboxy-lyase activity	GO:0019752,carboxylic acid metabolic process	GO:0030149,sphingolipid catabolic process	GO:0030170,pyridoxal phosphate binding
CsGy7G017290.1	2.37408762414519	5.75502047384325	49.5267555965662	1.9568468762647098e-12	8.606266597031648e-11	79.07476692241441	28.4080991870345	80.9330360937678	28.9057815953662	65.9988730004623	37.702805333978	2.37408762414519	up	GO:0004185,serine-type carboxypeptidase activity	GO:0051603,proteolysis involved in cellular protein catabolic process
CsGy5G005820.1	0.0480036956234274	1.07472913845644	49.285624021146496	2.2127818530493396e-12	9.712718456553959e-11	0.20864054596943105	5.07777618318975	0.087212323376905	5.95864796044829	0.275857358413636	1.97214674054654	-20.831729453595802	down	GO:0016021,integral component of membrane	GO:0016301,kinase activity	GO:0016310,phosphorylation
CsGy4G005370.1	0.260530129841255	2.40299199997343	49.1092667265649	2.42093801860117e-12	1.0605515901526299e-10	2.22549915700727	9.19489200739765	1.5698218207842902	9.0013618125921	2.82753792373976	7.6565696985924605	-3.83832764605505	down
CsGy3G008460.1	0.0212782312618954	1.29092089796516	48.8308550636144	2.79015691164237e-12	1.21990036893728e-10	0.0	8.37146884255607	0.17442464675381	5.57830872893032	0.13792867920681798	1.85613810874969	-46.996387420169604	down
CsGy2G026670.1	0.41700147307444296	6.72339843279029	48.7139104699568	2.96158396416418e-12	1.29231701042922e-10	61.13167996904329	184.58402611865398	64.8859685924173	123.103131267985	60.82654753020661	140.48645310599198	-2.3980730634529	down	GO:0016747,transferase activity, transferring acyl groups other than amino-acyl groups
CsGy3G033330.1	0.13209693199836806	1.88672459478078	48.638025011171294	3.0784225768204702e-12	1.3406770823817e-10	1.39093697312954	8.09699445427555	0.261636970130715	6.84610616732357	0.965500754447724	5.6844229580459205	-7.57019852673305	down	GO:0004683,calmodulin-dependent protein kinase activity	GO:0005509,calcium ion binding	GO:0005516,calmodulin binding	GO:0005524,ATP binding	GO:0005634,nucleus	GO:0005737,cytoplasm	GO:0009738,abscisic acid-activated signaling pathway	GO:0009931,calcium-dependent protein serine/threonine kinase activity	GO:0018105,peptidyl-serine phosphorylation	GO:0035556,intracellular signal transduction	GO:0046777,protein autophosphorylation
CsGy6G027610.1	2.64009640064171	6.412405150256991	48.62484963486779	3.09917328493127e-12	1.34708315608962e-10	127.409826738666	44.7393252897259	149.220285297884	48.8102013781403	91.86043138740101	45.939418191554786	2.64009640064171	up	GO:0006629,lipid metabolic process	GO:0016021,integral component of membrane	GO:0016787,hydrolase activity
CsGy4G013780.1	0.322516293779897	2.88416585814658	48.4818618659333	3.3335791676401293e-12	1.44615074474785e-10	3.47734243282385	13.1747706374653	3.2268559649454804	10.142379507146	4.20682471580794	10.788802757107598	-3.10061854016733	down	GO:0000145,exocyst	GO:0006887,exocytosis
CsGy1G020110.1	2.22714772937524	8.911094682757131	48.420636200515496	3.43929833221965e-12	1.48860592331793e-10	736.848861515374	306.999603291769	625.137933965655	264.33576590499297	629.299598881106	322.736013658852	2.22714772937524	up	GO:0003958,NADPH-hemoprotein reductase activity	GO:0005789,endoplasmic reticulum membrane	GO:0010181,FMN binding	GO:0016021,integral component of membrane	GO:0050660,flavin adenine dinucleotide binding	GO:0050661,NADP binding	GO:0055114,oxidation-reduction process
CsGy1G021820.1	0.121157669646451	0.762430810832317	48.4175039262064	3.44479619890596e-12	1.48860592331793e-10	0.4172810919388621	3.5681670476468503	0.087212323376905	3.1694935959831296	0.551714716827271	2.66819853132768	-8.25370777531536	down	GO:0030001,metal ion transport	GO:0046872,metal ion binding
CsGy3G011450.1	0.150412141702738	1.41593526295511	48.3534323302059	3.55920688525116e-12	1.5350714724822101e-10	0.556374789251816	5.90119934803133	0.69769858701524	5.32474924125167	0.8965364148443159	3.36425032210881	-6.64839944887105	down	GO:0003777,microtubule motor activity	GO:0003779,actin binding	GO:0005524,ATP binding	GO:0007015,actin filament organization	GO:0007018,microtubule-based movement	GO:0008017,microtubule binding	GO:0016459,myosin complex
CsGy4G003740.1	0.234208092051453	3.39115080529767	48.3198050373518	3.6207679025946803e-12	1.55860777397792e-10	2.78187394625908	23.055848615564297	4.97110243248358	14.0725515661651	4.48268207422158	15.0811221335912	-4.26970729850065	down
CsGy5G001000.1	0.0756680962470657	0.174505837032164	48.3054504716564	3.6473700652857586e-12	1.56703386735534e-10	0.20864054596943105	2.33303230038448	0.17442464675381	2.40881513294718	0.0689643396034089	1.62412084515598	-13.2156093465716	down	GO:0005774,vacuolar membrane	GO:0006855,drug transmembrane transport	GO:0009555,pollen development	GO:0009813,flavonoid biosynthetic process	GO:0009901,anther dehiscence	GO:0015238,drug transmembrane transporter activity	GO:0015297,antiporter activity	GO:0016021,integral component of membrane
CsGy6G023880.1	0.326640738455198	5.17891903311443	48.23953008554339	3.77206889473161e-12	1.61749215797549e-10	16.945089675150598	70.1493407335722	17.5730215234762	56.263836077941896	19.2900843948091	38.58980733269679	-3.06146748482556	down	GO:0005737,cytoplasm	GO:0006559,L-phenylalanine catabolic process	GO:0009800,cinnamic acid biosynthetic process	GO:0045548,phenylalanine ammonia-lyase activity
CsGy1G024190.1	0.04065144363348	3.98139567817447	48.156174011782106	3.93587710276362e-12	1.68449496424997e-10	0.556374789251816	45.5627484545675	2.61636970130715	35.4983282750111	0.689643396034089	13.224984024841499	-24.599372386775798	down	GO:0016614,oxidoreductase activity, acting on CH-OH group of donors	GO:0050660,flavin adenine dinucleotide binding	GO:0055114,oxidation-reduction process
CsGy4G002890.1	6.56159036978063	1.6802463120660098	48.0877838497272	4.07557796005704e-12	1.7409432443170898e-10	4.45099831401453	1.37237194140263	4.883890109106679	0.507118975357302	5.03439679104885	0.34802589539056705	6.56159036978063	up
CsGy3G039090.1	3.0992338184232	6.68443546756425	47.958356477268886	4.3536857060575e-12	1.85618516010842e-10	195.009363632762	58.325807509612	159.511339456359	47.66918368358629	109.377442611007	43.735254187414505	3.0992338184232	up	GO:0008152,metabolic process	GO:0016787,hydrolase activity
CsGy5G006090.1	0.32163349481062703	2.8425733415224097	47.9056324751329	4.47234955950751e-12	1.90313836789882e-10	3.96417037341919	9.88107797809897	2.79079434806096	12.297635152414598	3.7930386781874894	10.9048113889044	-3.10912891889194	down
CsGy3G012240.1	0.50395005717649	5.56271696391762	47.840012778151205	4.62456851513023e-12	1.96416435714998e-10	34.3561432362997	62.991872110380896	29.564977624770798	63.136312431983995	31.1718815007408	62.760669802098796	-1.9843236165162	down	GO:0016491,oxidoreductase activity	GO:0046872,metal ion binding	GO:0055114,oxidation-reduction process
CsGy5G027290.1	0.307819569569604	6.83587020850335	47.8246109481144	4.66104124552437e-12	1.97589159111602e-10	59.462555601287896	236.596922697814	44.216647952090796	158.85501903067498	57.9300452668635	130.045676244275	-3.24865635215528	down	GO:0016491,oxidoreductase activity	GO:0046872,metal ion binding	GO:0055114,oxidation-reduction process
CsGy3G044370.1	3.4259594641450297	6.05069227480068	47.7476828111578	4.84756847975498e-12	2.05106417384396e-10	95.24218373588829	25.184671971068	137.898904751035	29.4129005707235	72.18159501024749	34.384958464587996	3.4259594641450297	up	GO:0004497,monooxygenase activity	GO:0005506,iron ion binding	GO:0016021,integral component of membrane	GO:0016705,oxidoreductase activity, acting on paired donors, with incorporation or reduction of molecular oxygen	GO:0020037,heme binding	GO:0055114,oxidation-reduction process
CsGy3G019510.1	0.437637654936586	7.43179102240759	47.7416096169637	4.8626084463853386e-12	2.05353112002842e-10	98.13060345428907	257.307387665521	90.875240958735	235.303204565788	126.48059883265199	228.653013271602	-2.28499533511325	down	GO:0016021,integral component of membrane	GO:0055085,transmembrane transport
CsGy1G028210.1	0.0683631370574948	0.085171648878822	47.7318170262558	4.88695773482518e-12	2.0599127329136502e-10	0.139093697312954	2.19579510624422	0.261636970130715	2.15525564526853	0.0	1.62412084515598	-14.6277664109969	down	GO:0005618,cell wall	GO:0016021,integral component of membrane	GO:0030599,pectinesterase activity	GO:0042545,cell wall modification	GO:0045330,aspartyl esterase activity	GO:0045490,pectin catabolic process
CsGy4G023750.1	0.362747579752948	5.79962750177119	47.6731559552644	5.0353948335761104e-12	2.11847611319019e-10	29.766051224972202	86.5966695025062	30.5243131819167	100.66311660842399	28.965022633431698	58.9323849528026	-2.75673789658654	down	GO:0009691,cytokinin biosynthetic process	GO:0016787,hydrolase activity
CsGy3G028910.1	0.28530684990169497	2.63871192391366	47.613290975548715	5.1915314364189e-12	2.1800521274815202e-10	2.7123270976026	10.2927895605198	3.1396436415685804	11.663736433217899	2.62064490492954	7.77257833038932	-3.50499821628733	down	GO:0005773,vacuole	GO:0005788,endoplasmic reticulum lumen	GO:0009408,response to heat	GO:0009506,plasmodesma	GO:0009860,pollen tube growth	GO:0016491,oxidoreductase activity	GO:0055114,oxidation-reduction process
CsGy3G012080.1	0.0281788164932032	0.119346180663584	47.579670305797386	5.28133423909212e-12	2.2135938132194802e-10	0.0	2.4702694945247403	0.087212323376905	2.91593410830448	0.0689643396034089	1.16008631796856	-35.4876508117793	down	GO:0000981,RNA polymerase II transcription factor activity, sequence-specific DNA binding	GO:0001135,transcription factor activity, RNA polymerase II transcription factor recruiting	GO:0005634,nucleus	GO:0006357,regulation of transcription by RNA polymerase II	GO:0030154,cell differentiation	GO:0043565,sequence-specific DNA binding	GO:0044212,transcription regulatory region DNA binding
CsGy6G009940.1	0.222659398241202	3.25422425190252	47.486231545811	5.53916326435485e-12	2.31730323580834e-10	4.03371722207567	20.0366303444785	2.79079434806096	18.0027236251842	3.7930386781874894	10.0927509663264	-4.4911645674921115	down	GO:0006004,fucose metabolic process	GO:0016021,integral component of membrane	GO:0016757,transferase activity, transferring glycosyl groups
CsGy1G006670.1	0.222959201382382	2.53744116172223	47.376146580006505	5.85913486851778e-12	2.44199979996653e-10	3.19915503819794	9.88107797809897	1.831458790915	10.395938994824697	1.4482511316715905	9.04867328015473	-4.48512550188484	down	GO:0000166,nucleotide binding	GO:0004672,protein kinase activity	GO:0016020,membrane	GO:0016310,phosphorylation
CsGy3G021180.1	3.6065896063615	4.7781985414087815	47.3771874915483	5.85602437636271e-12	2.44199979996653e-10	50.69965267057179	13.037533443325	33.4895321767315	7.4800048865202	41.7923897996658	14.3850703428101	3.6065896063615	up	GO:0003677,DNA binding	GO:0003700,DNA binding transcription factor activity	GO:0005634,nucleus	GO:0006355,regulation of transcription, DNA-templated
CsGy6G019980.1	0.330346708029563	4.806994545968902	47.3379749743511	5.97435010507576e-12	2.48537422841379e-10	16.134868888302698	51.875659385019596	10.2910541584748	35.3715485311718	15.4480120711636	40.0229779699152	-3.02712264325186	down
CsGy4G003420.1	0.4302639243811779	3.9398212535080295	47.300293160789	6.090310788092621e-12	2.5288966471674e-10	10.571120995784499	22.781374227283692	8.45959536755978	20.9186577334887	8.75847112963293	21.1135709870277	-2.32415488107268	down	GO:0043531,ADP binding
CsGy1G017380.1	9.2629404633075	9.139474102175539	47.2150721921308	6.36094282337258e-12	2.63636251069818e-10	1358.4585948069698	137.923380110965	671.2732530320379	44.24613059992461	1019.4998323571899	146.982936486616	9.2629404633075	up	GO:0004499,N,N-dimethylaniline monooxygenase activity	GO:0050660,flavin adenine dinucleotide binding	GO:0050661,NADP binding	GO:0055114,oxidation-reduction process
CsGy3G004500.1	0.376793159446948	5.3027359072748785	47.17390897637741	6.49594112097157e-12	2.68731901883904e-10	25.5236934569271	63.8152952752225	15.9598551779736	52.993932924838	23.447875465159	56.0321691578812	-2.6539759943301098	down	GO:0003677,DNA binding	GO:0005634,nucleus	GO:0006355,regulation of transcription, DNA-templated	GO:0016021,integral component of membrane
CsGy3G028420.1	0.4148417602053249	5.47519058139085	47.0752642957739	6.831239874356569e-12	2.81923539950803e-10	26.6364430354307	69.7164946232538	24.4194505455334	70.3627578308256	27.378842822553306	49.303668513663595	-2.41055770158012	down	GO:0005509,calcium ion binding	GO:0016021,integral component of membrane
CsGy4G013230.1	0.286990495010183	2.30667839801961	47.0727227635427	6.84010382605544e-12	2.81923539950803e-10	2.55097840871958	8.21941003144866	2.3098183846373304	6.773588153847481	1.87583003721272	8.52187808316521	-3.48443595654455	down	GO:0004674,protein serine/threonine kinase activity	GO:0005524,ATP binding	GO:0006468,protein phosphorylation	GO:0016021,integral component of membrane	GO:0030246,carbohydrate binding
CsGy1G011120.1	0.35471780078079296	7.086804478906091	47.0103592975572	7.061248793627419e-12	2.90501338745949e-10	80.5136912211169	228.608620101298	68.5886549937072	231.72484629592304	64.7570321372237	142.821706864063	-2.81914242194453	down	GO:0004672,protein kinase activity	GO:0005524,ATP binding	GO:0006468,protein phosphorylation	GO:0016021,integral component of membrane
CsGy2G010960.1	0.0999894756157083	1.3750084877960802	46.77266409739221	7.97176522040417e-12	3.26897222023326e-10	0.69546848656477	6.9990969011534405	0.261636970130715	5.07118975357302	0.4827503772238621	3.0162244267182405	-10.0010525492035	down	GO:0016491,oxidoreductase activity	GO:0055114,oxidation-reduction process
CsGy7G003180.1	2.5910145427033098	5.8200239298082	46.771808003027	7.97524839809351e-12	3.26897222023326e-10	89.36770052357298	32.3879778171022	81.71794700416	23.581032354114495	71.24016281032141	37.470788070384295	2.5910145427033098	up	GO:0004497,monooxygenase activity	GO:0005506,iron ion binding	GO:0009941,chloroplast envelope	GO:0016125,sterol metabolic process	GO:0016705,oxidoreductase activity, acting on paired donors, with incorporation or reduction of molecular oxygen	GO:0016829,lyase activity	GO:0020037,heme binding	GO:0055114,oxidation-reduction process
CsGy7G003390.1	2.11093208587212	5.1681424964387	46.5772719909068	8.807589285714212e-12	3.60351607142854e-10	51.1864806111671	21.820713868301894	47.8795655339208	21.045437477328	45.5164641382499	25.5218989953082	2.11093208587212	up	GO:0006855,drug transmembrane transport	GO:0015238,drug transmembrane transporter activity	GO:0015297,antiporter activity	GO:0016021,integral component of membrane
CsGy6G022270.1	2.57552821608286	4.70752231567538	46.5097276671502	9.116475401549848e-12	3.72306169420803e-10	43.2581398643287	11.8023986960627	35.9314772312849	15.0867895168797	31.585667538361307	16.0091911879661	2.57552821608286	up	GO:0006633,fatty acid biosynthetic process	GO:0051213,dioxygenase activity
CsGy7G009070.1	0.30358932449052	4.07702980804122	46.4847669259888	9.23334670900547e-12	3.76389698203664e-10	7.99788759549486	27.310201633912396	10.6399034519824	27.1308651816156	5.31025414946248	24.1297954137459	-3.29392346611064	down	GO:0005506,iron ion binding	GO:0016021,integral component of membrane	GO:0016705,oxidoreductase activity, acting on paired donors, with incorporation or reduction of molecular oxygen	GO:0020037,heme binding	GO:0055114,oxidation-reduction process
CsGy3G003210.1	4.25233577914503	2.15629996461887	46.47191103885351	9.294124445812213e-12	3.78175888490366e-10	5.91148213580055	1.5096091355429	6.88977354677549	2.02847590142921	6.6895409415306615	1.0440776861716998	4.25233577914503	up
CsGy1G021800.1	0.124101191169645	2.39619102633826	46.4279406483369	9.505042507689359e-12	3.86053620831434e-10	0.973655881190679	11.527924307782099	0.52327394026143	11.029837714021301	2.06893018810227	6.96051790781133	-8.05794038377126	down	GO:0003677,DNA binding	GO:0005634,nucleus	GO:0006355,regulation of transcription, DNA-templated
CsGy5G019940.1	0.3276632678750561	6.03079117265496	46.338671248191005	9.948102540027527e-12	4.0331416443188e-10	27.3319115219955	102.104472440356	42.821250778060296	115.749906125304	27.1029854641397	78.65385235826808	-3.05191365051428	down	GO:0005975,carbohydrate metabolic process	GO:0009505,plant-type cell wall	GO:0048046,apoplast	GO:0052692,raffinose alpha-galactosidase activity
CsGy5G007790.1	0.4228498149501789	4.85785138593225	46.3093524831462	1.00980797784215e-11	4.0865151161387e-10	16.065322039646198	44.1903765131648	17.7041016455117	45.640707782157094	18.1376213156965	33.0624600621038	-2.3649058475237204	down	GO:0005787,signal peptidase complex	GO:0006465,signal peptide processing	GO:0008233,peptidase activity	GO:0016021,integral component of membrane
CsGy6G009040.1	0.403950517244956	4.15804467512522	46.2936788571639	1.01791827416639e-11	4.1118734922757496e-10	9.80610566056326	26.624015663211107	8.54680769093669	24.4684905609898	12.551509807820402	25.753916258901896	-2.4755507353233503	down	GO:0008152,metabolic process	GO:0016758,transferase activity, transferring hexosyl groups
CsGy2G022870.1	0.16209668270837194	3.28823066468078	46.2572295270506	1.0370319118202e-11	4.18150769796868e-10	4.2423577680451	21.4090022858811	1.39539717403048	18.3830628567022	2.68960924453295	12.2969149704667	-6.16915771064296	down
CsGy6G024020.1	0.28232409076157505	3.46871971493626	46.2191393110858	1.0573899440649199e-11	4.2558990925559e-10	5.841935287144071	19.075969985496602	4.796677785729768	21.2989969650067	4.20682471580794	12.4129236022635	-3.5420285860214102	down	GO:0003677,DNA binding	GO:0003700,DNA binding transcription factor activity	GO:2000142,regulation of DNA-templated transcription, initiation
CsGy6G031460.1	0.318204895911662	4.477756177225019	46.1285902695439	1.1074057437470598e-11	4.449177166499431e-10	9.18018402265497	42.9552417659025	13.0818485065357	34.2305308366179	10.3615472037142	25.2898817317145	-3.14262920793529	down	GO:0004298,threonine-type endopeptidase activity	GO:0005634,nucleus	GO:0005737,cytoplasm	GO:0006511,ubiquitin-dependent protein catabolic process	GO:0019773,proteasome core complex, alpha-subunit complex
CsGy1G002160.1	0.3579135859762079	3.72801296607178	46.1154054077635	1.1148834402664999e-11	4.4711638401191195e-10	6.81559116833475	22.232425450722694	8.63402001431359	20.0311995266134	5.79300452668635	16.9372602423409	-2.79397049785776	down	GO:0003700,DNA binding transcription factor activity	GO:0005634,nucleus	GO:0006355,regulation of transcription, DNA-templated	GO:0043565,sequence-specific DNA binding
CsGy5G026220.1	0.387718857979585	8.363421257589179	46.0635751133923	1.1447716456690599e-11	4.58278602426009e-10	194.45298884351	545.380609513407	209.309576104572	485.819978392295	148.68711618495	393.6172876867311	-2.5791884491020896	down	GO:0002239,response to oomycetes	GO:0009506,plasmodesma	GO:0016021,integral component of membrane	GO:0055085,transmembrane transport
CsGy5G018650.1	0.363132141595847	5.5133955834384905	46.0577481297328	1.1481815590963099e-11	4.5881993556862695e-10	27.7491926139343	84.9498231728231	20.146046700065106	62.1220744812694	25.309912634451102	54.9880914717095	-2.75381847391786	down
CsGy2G018680.1	2.02191558642293	7.268770093733339	45.937521997512206	1.22085069049734e-11	4.86986202087828e-10	210.24012348853	90.71378532671422	189.68680334476798	104.720068411283	217.306634090341	109.744165679825	2.02191558642293	up	GO:0000981,RNA polymerase II transcription factor activity, sequence-specific DNA binding	GO:0001135,transcription factor activity, RNA polymerase II transcription factor recruiting	GO:0005634,nucleus	GO:0006357,regulation of transcription by RNA polymerase II	GO:0030154,cell differentiation	GO:0043565,sequence-specific DNA binding	GO:0044212,transcription regulatory region DNA binding
CsGy3G018410.1	2.11004693207027	7.19087667346629	45.8927755435304	1.24905739081447e-11	4.97347887506803e-10	214.969309197171	98.67354258684941	166.837174620019	89.5064991505637	210.89295050722401	92.8069054374844	2.11004693207027	up	GO:0003677,DNA binding	GO:0003700,DNA binding transcription factor activity	GO:0005634,nucleus	GO:0006355,regulation of transcription, DNA-templated
CsGy5G001770.1	0.41791080854149	8.39065670748181	45.7411895571828	1.3495497775128001e-11	5.36403938306245e-10	216.707980413582	574.612131865283	179.13411221616298	412.034167477808	197.85869032218	434.336317447427	-2.39285507711562	down
CsGy3G025680.1	0.354509382857719	3.25574323635376	45.6187509286565	1.4365974161149699e-11	5.699866402941568e-10	5.21601364923578	17.2918864616732	4.97110243248358	12.044075664735901	4.965432451445441	13.573009920232101	-2.82079981054083	down	GO:0003677,DNA binding	GO:0003700,DNA binding transcription factor activity	GO:0005634,nucleus	GO:0006355,regulation of transcription, DNA-templated	GO:0007275,multicellular organism development
CsGy5G002270.1	0.456852717361651	5.14002052969358	45.579833710448	1.4654257437684198e-11	5.80391886936915e-10	21.6986167808208	53.110794132282	19.622772759803606	48.6834216343009	25.103019615640804	43.967271451008216	-2.18888924591508	down	GO:0002679,respiratory burst involved in defense response	GO:0004601,peroxidase activity	GO:0005509,calcium ion binding	GO:0005886,plasma membrane	GO:0007231,osmosensory signaling pathway	GO:0009723,response to ethylene	GO:0010119,regulation of stomatal movement	GO:0016021,integral component of membrane	GO:0016174,NAD(P)H oxidase activity	GO:0033500,carbohydrate homeostasis	GO:0043069,negative regulation of programmed cell death	GO:0050665,hydrogen peroxide biosynthetic process	GO:0052542,defense response by callose deposition	GO:0055114,oxidation-reduction process	GO:0098869,cellular oxidant detoxification
CsGy2G026740.1	2.54158066625388	6.16034005819515	45.558046521837504	1.4818168936158998e-11	5.85843139961831e-10	103.207523406212	36.9168052237309	119.56809534973699	35.1179890434931	83.1020292221077	48.143582195695	2.54158066625388	up	GO:0016021,integral component of membrane
CsGy6G036540.1	0.444139817023714	6.9858165845402	45.5303897586066	1.50288847349872e-11	5.93122251010167e-10	86.307639182688	190.75969985496602	76.04914598466121	193.465889098811	71.7229131875452	143.038643005523	-2.25154323406813	down	GO:0003978,UDP-glucose 4-epimerase activity	GO:0006012,galactose metabolic process	GO:0016021,integral component of membrane
CsGy3G028650.1	2.399842267224129	5.48714523607363	45.4715314257543	1.54873601688722e-11	6.10136319868395e-10	65.3740377370884	21.546239480021402	64.7115439456635	24.088151329471803	57.861080927260105	32.4824169031195	2.399842267224129	up
CsGy3G044360.1	6.547461235092468	6.58077910835894	45.448757172802	1.56684926541681e-11	6.16183508293897e-10	176.755541359593	14.8885887178889	222.549627765713	37.6535839202796	95.2638215468293	22.9233056430587	6.547461235092468	up	GO:0004497,monooxygenase activity	GO:0005506,iron ion binding	GO:0016021,integral component of membrane	GO:0016705,oxidoreductase activity, acting on paired donors, with incorporation or reduction of molecular oxygen	GO:0020037,heme binding	GO:0055114,oxidation-reduction process
CsGy4G008040.1	0.484307701410261	6.09794196925106	45.3841467788045	1.61939873747288e-11	6.35728046622716e-10	46.45729490252671	92.08615726811679	47.3562915936594	102.81837225369301	40.482067347200996	82.3661285757674	-2.06480301074728	down	GO:0003677,DNA binding	GO:0005634,nucleus	GO:0006355,regulation of transcription, DNA-templated
CsGy6G024400.1	0.264992089224666	3.06328034598633	45.3403196627485	1.65604511439215e-11	6.48971774353537e-10	4.45099831401453	11.6651615019224	2.44194505455334	16.8617059306303	3.72407433858408	11.948889075076098	-3.77369755801344	down	GO:0004190,aspartic-type endopeptidase activity	GO:0006508,proteolysis
CsGy1G011640.1	2.71127544677414	5.443368656190361	45.274449851115705	1.71268976714307e-11	6.699922180308089e-10	76.7797209167507	22.918611421423996	55.5542499910885	18.6366223443808	55.999043757967996	27.842071631245304	2.71127544677414	up	GO:0016021,integral component of membrane
CsGy2G017100.1	4.49482019276747	3.7766272304889306	45.2045810978883	1.7748941824361102e-11	6.93110166023824e-10	25.0368655163317	5.6267249597508	26.599758629956003	4.31051129053706	12.8963315058375	4.40832800828051	4.49482019276747	up
CsGy1G017740.1	2.29068014594663	4.91069898990097	45.043098901790295	1.92745313327661e-11	7.513697546468859e-10	41.449921799260295	17.703598044094	35.1465663208927	16.8617059306303	46.964715269921506	19.373441510074894	2.29068014594663	up	GO:0003677,DNA binding	GO:0003700,DNA binding transcription factor activity	GO:0005634,nucleus	GO:0006355,regulation of transcription, DNA-templated
CsGy1G019570.1	0.0851154969377368	2.6996154510545405	45.0264279479426	1.9439318452365105e-11	7.56471069547709e-10	0.6259216379082929	17.840835238234302	0.52327394026143	12.4244148962539	1.99996584849886	7.6565696985924605	-11.748741838769	down
CsGy2G022510.1	2.07881284453505	6.19988129892513	45.014009936445895	1.9562982290455106e-11	7.59957106467886e-10	108.075802812165	45.9744600369883	92.6194874262731	42.471214186174	95.2397529923077	53.828005153740996	2.07881284453505	up	GO:0005524,ATP binding	GO:0006754,ATP biosynthetic process	GO:0008553,proton-exporting ATPase activity, phosphorylative mechanism	GO:0016021,integral component of membrane	GO:0120029,proton export across plasma membrane
CsGy1G009700.1	5.5443328710583915	2.5237387314507003	44.96157176175061	2.00939262078728e-11	7.77872164206852e-10	11.475230028318698	1.5096091355429	9.157293954575021	1.26779743839325	5.9998975454965695	1.97214674054654	5.5443328710583915	up	GO:0003677,DNA binding	GO:0005634,nucleus	GO:0046872,metal ion binding
CsGy7G010700.1	0.223264208262954	1.38438014921572	44.9637341434758	2.0071749327606998e-11	7.77872164206852e-10	1.1822964271601102	3.97987863006764	0.8721232337690501	4.56407077821571	0.8275720752409069	4.524336640077371	-4.478998258521719	down	GO:0016021,integral component of membrane	GO:0022857,transmembrane transporter activity	GO:0055085,transmembrane transport
CsGy7G018100.1	0.124411112363621	2.3740787654201805	44.63895221490071	2.3693073808161198e-11	9.156120620006559e-10	1.11274957850363	15.7096788504301	1.39539717403048	7.9871238618775	1.10342943365454	5.540340237354231	-8.03786720495888	down	GO:0008152,metabolic process	GO:0016874,ligase activity
CsGy6G012790.1	0.457956432653097	6.60918869138302	44.6052020032526	2.41050348400522e-11	9.299205309056807e-10	56.8197753523417	140.119175217209	53.548366553419704	124.1173692187	73.72287903604409	138.050271838258	-2.1836138302647297	down
CsGy7G016640.1	0.137587778907993	0.862308085122131	44.595675457060395	2.42226096247415e-11	9.32842399676141e-10	0.556374789251816	3.43092985350659	0.261636970130715	4.05695180285841	0.4827503772238621	2.4361812677339705	-7.268087383463861	down	GO:0003700,DNA binding transcription factor activity	GO:0005634,nucleus	GO:0006355,regulation of transcription, DNA-templated	GO:0016740,transferase activity	GO:0043565,sequence-specific DNA binding
CsGy6G027900.1	2.43096640092232	7.12507528263327	44.5794521919555	2.4424156578972894e-11	9.389824886171339e-10	226.653179771459	77.8134890775294	179.657386156424	66.5593655156458	184.89339447673905	98.72334565912406	2.43096640092232	up	GO:0003677,DNA binding
CsGy6G026630.1	4.1090658383285295	5.53217631417812	44.425764703347	2.64187253668315e-11	1.01391521209915e-09	67.63618808333771	17.1546492675329	107.88164401723101	18.002089726465	45.033713761026	18.4453724557	4.1090658383285295	up	GO:0004497,monooxygenase activity	GO:0005506,iron ion binding	GO:0016021,integral component of membrane	GO:0016705,oxidoreductase activity, acting on paired donors, with incorporation or reduction of molecular oxygen	GO:0020037,heme binding	GO:0055114,oxidation-reduction process
CsGy2G004500.1	0.4032842418869361	3.59716009095864	44.40987997056449	2.66339564409032e-11	1.02041917649357e-09	6.46785692505237	18.252546820655	6.80256122339859	19.0169615758988	7.7240060355818	14.9651135017944	-2.4796406507754303	down	GO:0005524,ATP binding	GO:0008233,peptidase activity	GO:0008540,proteasome regulatory particle, base subcomplex	GO:0017025,TBP-class protein binding	GO:0030433,ubiquitin-dependent ERAD pathway	GO:0031595,nuclear proteasome complex	GO:0031597,cytosolic proteasome complex	GO:0036402,proteasome-activating ATPase activity	GO:0045899,positive regulation of RNA polymerase II transcriptional preinitiation complex assembly	GO:1901800,positive regulation of proteasomal protein catabolic process
CsGy2G025130.1	0.247187725095075	4.34952824576973	44.390919694259004	2.68931586320861e-11	1.02858259207248e-09	9.80610566056326	45.5627484545675	6.279287283137161	32.455614422867306	8.41364943161588	21.5776055142151	-4.04550832617345	down	GO:0003700,DNA binding transcription factor activity	GO:0005634,nucleus	GO:0006355,regulation of transcription, DNA-templated	GO:0043565,sequence-specific DNA binding
CsGy7G000230.1	0.360446036835247	4.3900796844873	44.362328006961796	2.72888122676244e-11	1.04192797250598e-09	11.962057968914099	38.700888747554295	8.89565698444431	27.257644925454997	12.620474147423801	27.3780371040579	-2.77434039441827	down
CsGy2G009160.1	0.4489701935061261	4.815186692998799	44.258145222423295	2.87804376263213e-11	1.09700204819096e-09	17.8735401047146	43.641427736603795	15.872642854596698	40.3159585409055	18.6893360325238	33.1784686939007	-2.227319350959	down	GO:0004649,poly(ADP-ribose) glycohydrolase activity	GO:0005975,carbohydrate metabolic process	GO:0016021,integral component of membrane
CsGy2G001640.1	0.180676647605879	1.60287972136	44.1534100398658	3.0362240792991195e-11	1.15531953106164e-09	0.6259216379082929	6.724622512872911	1.39539717403048	4.56407077821571	0.8965364148443159	4.75635390367108	-5.53474958303058	down	GO:0005774,vacuolar membrane	GO:0005783,endoplasmic reticulum	GO:0005886,plasma membrane	GO:0006465,signal peptide processing	GO:0008233,peptidase activity	GO:0016021,integral component of membrane
CsGy1G006450.1	0.0915578189370436	1.66295602989052	44.077808771878786	3.1557844373303e-11	1.1987679963133e-09	0.556374789251816	8.920417619117131	0.8721232337690501	6.338987191966269	0.275857358413636	3.36425032210881	-10.922060088473899	down
CsGy2G019670.1	2.0674148128025003	5.477023445637809	44.053601351626796	3.19505478214528e-11	1.2116212845625098e-09	62.5921637908293	28.682573575315104	63.228934448256105	26.877305693937	52.5508267777976	30.6262787943699	2.0674148128025003	up
CsGy7G006450.1	0.4056432081016721	4.8431243423713095	43.7513042338867	3.72867955871045e-11	1.41158059083405e-09	17.317165315462805	48.581966725653295	14.7388826506969	42.090874954656	17.7927996176795	32.598425534916394	-2.46522061759594	down	GO:0003676,nucleic acid binding
CsGy6G024950.1	3.29177788891321	3.22135576744861	43.653336569688605	3.920082120259321e-11	1.4815252731786801e-09	16.6912436775545	3.97987863006764	12.907423859781899	3.67661257134044	11.0342943365454	4.64034527187422	3.29177788891321	up
CsGy4G020270.1	2.8745874527543096	5.54495421317541	43.397970612139204	4.46651122049763e-11	1.68518218603479e-09	67.4604431967827	22.5068998390032	86.9506864067743	20.9186577334887	51.171539985729396	27.9580802630422	2.8745874527543096	up	GO:0016491,oxidoreductase activity	GO:0055114,oxidation-reduction process
CsGy1G029450.1	0.0711255666932354	1.4290930036745602	43.3182720553084	4.65218859247201e-11	1.75227198031995e-09	0.208849186515401	8.66666604715178	0.43606161688452505	4.954679168984679	0.483302091940689	2.66819853132768	-14.0596419331603	down	GO:0004553,hydrolase activity, hydrolyzing O-glycosyl compounds	GO:0005975,carbohydrate metabolic process
CsGy6G025250.1	2.85939369960931	3.9832576100065	43.305287078572206	4.68316389760232e-11	1.76096439441377e-09	26.010521397522396	8.6459432308366	24.942724485794802	7.9871238618775	17.1721205612488	7.19253517140504	2.85939369960931	up	GO:0008152,metabolic process	GO:0016787,hydrolase activity
CsGy6G025490.1	0.00836307022453187	-0.456242772423132	43.25536859850951	4.80417749804648e-11	1.8034267651757695e-09	0.0	2.25233683023	0.0	1.02653558586702	0.0	0.9267929594250792	-119.573311373931	down	GO:0005484,SNAP receptor activity	GO:0005622,intracellular	GO:0006886,intracellular protein transport	GO:0016021,integral component of membrane	GO:0016192,vesicle-mediated transport	GO:0061025,membrane fusion
CsGy4G000710.1	0.35339743646181704	3.42039751990425	43.2202375076791	4.89121493710049e-11	1.8330136246633106e-09	6.328763227739412	19.2132071796369	5.943170988842571	15.340349004558401	4.69943699359509	13.573009920232101	-2.82967530837776	down	GO:0003729,mRNA binding	GO:0004386,helicase activity	GO:0005524,ATP binding	GO:0009507,chloroplast	GO:0046872,metal ion binding
CsGy1G022030.1	2.22923921522418	8.96144681823581	43.1568762610066	5.0522025634388396e-11	1.89016799932147e-09	731.4242073201691	276.532946192631	706.0709700594231	285.7615426138389	625.299667184108	362.875000260564	2.22923921522418	up	GO:0000145,exocyst	GO:0006887,exocytosis
CsGy3G027920.1	2.83668592357726	4.1336814561071495	43.014485533639295	5.433606074738021e-11	2.02945641967351e-09	23.924115937828105	7.27357128943396	30.698737828670602	8.4942428372348	21.1720522582465	10.788802757107598	2.83668592357726	up
CsGy3G029930.1	0.102990753440983	1.21098712858564	42.9446156477638	5.6311671970564105e-11	2.09972853110307e-09	0.486827940595339	4.94053898904949	0.43606161688452505	6.08542770428762	0.41378603762045296	2.32017263593711	-9.709609519198601	down	GO:0004672,protein kinase activity	GO:0005524,ATP binding	GO:0006468,protein phosphorylation	GO:0016021,integral component of membrane	GO:0030246,carbohydrate binding
CsGy2G003150.1	0.461944540411672	4.9694026418195705	42.8412451592585	5.936717665367321e-11	2.20996545079066e-09	19.612211321126498	50.7777618318975	19.3611357896729	39.6820598217088	20.5513732018158	38.6308743883529	-2.16476202772919	down	GO:0005509,calcium ion binding
CsGy5G027140.1	0.213654278439701	2.5205168498827297	42.6769285552689	6.456938354286049e-11	2.3996135237311707e-09	2.22549915700727	12.7630590550445	2.5291573779302405	10.0155997633067	1.517215471275	6.61249201242077	-4.6804585768322315	down
CsGy7G013320.1	0.400908216711402	4.66383543545661	42.6474380423695	6.55502267349201e-11	2.43201157360274e-09	13.700729185325999	44.0531393190246	16.6575537649889	35.6251080188504	13.448046222664699	29.5822011081982	-2.4943365047563	down	GO:0000413,protein peptidyl-prolyl isomerization	GO:0003755,peptidyl-prolyl cis-trans isomerase activity	GO:0005528,FK506 binding	GO:0005737,cytoplasm	GO:0061077,chaperone-mediated protein folding
CsGy6G010500.1	0.383649153549546	4.93746124869246	42.5186380074401	7.00118942378325e-11	2.5932312586631103e-09	14.187557125921302	54.2086916854041	17.0936153818734	36.3857864818864	19.9306941453852	43.0392023966334	-2.6065481723286403	down	GO:0004672,protein kinase activity	GO:0005524,ATP binding	GO:0006468,protein phosphorylation
CsGy1G030500.1	0.344132235334294	3.14011846230994	42.4603238365171	7.21306750931872e-11	2.6672799224343106e-09	4.65963885998396	14.6843797730082	4.7094654623528704	15.0867895168797	4.34475339501476	10.2087595981233	-2.90585971706077	down
CsGy6G001380.1	0.180329204844669	1.24697259589619	42.431688244437204	7.31944962096689e-11	2.7021372127205202e-09	0.904109032534202	5.3522505714702815	0.52327394026143	3.80339231517976	0.758607735637498	3.36425032210881	-5.545413461238152	down	GO:0003924,GTPase activity	GO:0005525,GTP binding
CsGy6G020810.1	0.409191109769412	4.20719364671649	42.290455941577896	7.86755662218696e-11	2.89489731949711e-09	10.571120995784499	30.8953860936327	9.157293954575021	24.355149469997396	12.551509807820402	24.0137867819491	-2.44384586107827	down	GO:0004672,protein kinase activity	GO:0005524,ATP binding	GO:0006468,protein phosphorylation
CsGy7G020980.1	0.435129721168928	8.16653019966184	42.291136947759	7.864817518804959e-11	2.89489731949711e-09	184.78597688026002	429.55241765902497	145.906217009562	435.99553906344	192.13465013509705	336.425032210881	-2.29816523981311	down	GO:0000287,magnesium ion binding	GO:0004012,phospholipid-translocating ATPase activity	GO:0005524,ATP binding	GO:0016021,integral component of membrane	GO:0045332,phospholipid translocation
CsGy4G013190.1	0.388622447539724	5.84335074424173	42.1887901971397	8.287369866577632e-11	3.04434552364e-09	35.985486806623605	96.05738995495359	32.8367479362554	91.4000814045479	27.861593199777197	61.4958276896177	-2.5731915547616	down	GO:0004674,protein serine/threonine kinase activity	GO:0005524,ATP binding	GO:0006468,protein phosphorylation	GO:0016021,integral component of membrane
CsGy2G016190.1	0.267269278072501	1.92255431791431	42.1639498139321	8.39330848535537e-11	3.0781906678693105e-09	1.5300306704425002	6.9990969011534405	1.30818485065357	5.95864796044829	1.99996584849886	5.452405694452209	-3.7415448839156698	down	GO:0003677,DNA binding
CsGy3G002090.1	0.517766026125331	5.525679568098612	42.137613639861605	8.50710717703965e-11	3.1148025588445e-09	28.653301646468506	61.345025780697796	33.6639568234853	62.8827529443054	32.1373822551885	58.1203245302246	-1.9313743072009504	down	GO:0004674,protein serine/threonine kinase activity	GO:0005524,ATP binding	GO:0006468,protein phosphorylation
CsGy1G011500.1	0.4239124123322829	4.84455774647862	42.1148740789235	8.606606608818329e-11	3.1460674453021502e-09	18.7776491372488	47.0723575901104	17.791313968888602	41.3301964916201	14.9652616939397	33.2944773256975	-2.3589778711555	down
CsGy4G001310.1	2.0573966587679298	6.963066401886048	42.07801466370621	8.770369500553929e-11	3.20068247337728e-09	189.445615740243	87.00838108492702	146.25506630306998	73.5322514268087	166.066129765009	83.4102062619391	2.0573966587679298	up	GO:0006520,cellular amino acid metabolic process	GO:0009507,chloroplast	GO:0036361,racemase activity, acting on amino acids and derivatives
CsGy7G007230.1	3.10635745519215	3.34437822787578	42.06770342114911	8.816737173547492e-11	3.2123464950287894e-09	17.595352710088697	3.97987863006764	11.6864513325053	5.45152898509099	14.4825113167159	4.64034527187422	3.10635745519215	up	GO:0003677,DNA binding	GO:0003700,DNA binding transcription factor activity	GO:0005634,nucleus	GO:0006355,regulation of transcription, DNA-templated
CsGy3G012210.1	0.273233884115434	2.44797026666768	42.032616992030796	8.976359994677498e-11	3.2651692522238e-09	2.22549915700727	10.43002675466	2.0058834376688104	9.25492130027075	2.89650226334317	6.72850064421762	-3.65986818669066	down	GO:0005886,plasma membrane	GO:0016021,integral component of membrane
CsGy7G011540.1	0.463332681163409	5.57259886673923	42.0256465107445	9.00841440954067e-11	3.2714922557644605e-09	27.262364673339	74.3825592240228	34.797717027385104	59.713259348322296	28.6202009354147	61.4845748523334	-2.15827641920065	down	GO:0006508,proteolysis	GO:0008233,peptidase activity
CsGy2G017000.1	1.90049940437242	6.54408475010947	41.9966796494917	9.1428533197791e-11	3.31491615161682e-09	129.70487274433	69.7164946232538	113.724869683484	59.8400390921616	121.653095060413	62.644661170302	1.90049940437242	up
CsGy1G028440.1	0.27229331583231403	2.0950526969703	41.990365333254	9.172424447305428e-11	3.3202389663314398e-09	1.5300306704425002	7.95975726013528	1.91867111429191	5.57830872893032	2.13789452770568	7.0765265396081904	-3.672510274236141	down	GO:0016021,integral component of membrane	GO:0016301,kinase activity	GO:0016310,phosphorylation
CsGy7G003590.1	0.430221565910518	5.3645634563424505	41.92502727161629	9.48409284759712e-11	3.42194663941295e-09	21.5595230835079	64.08976966350299	30.088251565032202	50.0779988165335	23.0340894275386	59.16440221639629	-2.32438371117823	down
CsGy7G020020.1	2.3993560105441203	4.13402176317488	41.92517910562	9.483356434411649e-11	3.42194663941295e-09	27.0537241273696	10.7045011429406	22.1519301377339	11.283397201700001	23.103053767142	8.23661285757674	2.3993560105441203	up	GO:0005743,mitochondrial inner membrane	GO:0006839,mitochondrial transport	GO:0016021,integral component of membrane	GO:0022857,transmembrane transporter activity	GO:0055085,transmembrane transport
CsGy4G013250.1	0.429201460402338	3.96400699748262	41.884298014735606	9.683716215008908e-11	3.48832801554554e-09	7.88104888975198	22.867970896786197	9.964967281368539	19.7943749651216	10.4462354127472	23.214371300237	-2.32990819523911	down	GO:0004674,protein serine/threonine kinase activity	GO:0005524,ATP binding	GO:0006468,protein phosphorylation	GO:0016021,integral component of membrane	GO:0030246,carbohydrate binding
CsGy6G022390.1	1.83332864679771	6.34802934861073	41.6560188996776	1.0882983352960199e-10	3.914012303295279e-09	105.22438201725001	53.110794132282	103.78266481851699	60.09359857984021	105.65336827242201	58.35234179381829	1.83332864679771	up	GO:0016301,kinase activity	GO:0016310,phosphorylation
CsGy4G025090.1	2.17820109916816	8.276466598900921	41.6025134502954	1.1184938201182999e-10	4.0161312723024e-09	483.97651980042394	211.894227752567	402.22323541428597	167.22248212406998	386.82098083552	205.335278280434	2.17820109916816	up	GO:0005777,peroxisome	GO:0009611,response to wounding	GO:0009695,jasmonic acid biosynthetic process	GO:0016021,integral component of membrane	GO:0016874,ligase activity
CsGy4G025170.1	8.643309756705179	1.04156646030835	41.5638496378507	1.1408341633642099e-10	4.08976208596385e-09	3.19915503819794	0.274474388280527	3.4884929350762004	0.507118975357302	2.3447875465159	0.23201726359371105	8.643309756705179	up
CsGy6G032670.1	1.92963584411936	6.845140019383991	41.5415590323779	1.1539163259902401e-10	4.13002026274964e-09	156.13267523379102	86.3221951142257	147.912100447231	68.4610616732357	148.54918750574302	79.81393867623659	1.92963584411936	up	GO:0006672,ceramide metabolic process	GO:0016021,integral component of membrane	GO:0016811,hydrolase activity, acting on carbon-nitrogen (but not peptide) bonds, in linear amides
CsGy6G028920.1	3.07241665516317	4.14181373763768	41.082945574561	1.45903907910345e-10	5.2137265041424106e-09	31.991550381979398	7.95975726013528	26.599758629956003	7.22644539884155	18.965193390937397	9.97674233452958	3.07241665516317	up	GO:0046983,protein dimerization activity
CsGy1G006500.1	0.485361589996334	5.371318048207329	40.9793240151032	1.53848228102849e-10	5.488812464379739e-09	31.156988198101697	60.2471282275757	25.1171491325486	55.529527801624496	24.965090936434002	51.8558584131944	-2.06031960627035	down	GO:0016021,integral component of membrane
CsGy3G016670.1	2.59585912475218	7.882053850664492	40.9712824149817	1.54482561706058e-10	5.50263923469919e-09	379.238965723769	156.587638514041	265.125463065791	105.987865849676	374.890150084131	130.161684876072	2.59585912475218	up	GO:0003677,DNA binding	GO:0003700,DNA binding transcription factor activity	GO:0005634,nucleus	GO:0006355,regulation of transcription, DNA-templated
CsGy2G000160.1	2.03808960792027	5.72746547399273	40.9403054306941	1.56950637179137e-10	5.581635259681639e-09	79.83978225763559	36.2306192530296	66.8918520300861	31.314596728313397	64.68855054799751	36.19469312061889	2.03808960792027	up	GO:0004672,protein kinase activity	GO:0005524,ATP binding	GO:0006468,protein phosphorylation
CsGy1G025440.1	0.311828088320911	3.38962367638833	40.8447483687372	1.64815567697508e-10	5.8520024339475205e-09	4.10326407073215	20.311104732759	4.53504081559906	14.0725515661651	6.4826479227204405	14.3850703428101	-3.20689520108551	down	GO:0005516,calmodulin binding	GO:0006950,response to stress
CsGy5G024670.1	0.290703871110706	2.78028658025299	40.832571269709895	1.65845755880294e-10	5.879218862668989e-09	3.61643613013681	11.116212725361304	3.6629175818300097	12.5511946400932	2.20685886730908	8.932664648357882	-3.4399266723874504	down	GO:0010112,regulation of systemic acquired resistance
CsGy2G004750.1	0.4043798023324229	7.18836261483834	40.821645725590294	1.66775547078449e-10	5.90279547421469e-09	77.1970020086895	226.990319107996	96.36961733148	241.261852526236	78.757275827093	155.68358387138	-2.4729227182764704	down	GO:0005509,calcium ion binding	GO:0005783,endoplasmic reticulum	GO:0006457,protein folding	GO:0051082,unfolded protein binding
CsGy3G023850.1	0.505339142591735	6.53221949330453	40.7754847772525	1.70761907785027e-10	6.03430906464428e-09	63.2876322773941	125.297558250061	64.5371192989097	138.063141041025	58.757617342104396	105.915880830529	-1.97886907171152	down	GO:0004090,carbonyl reductase (NADPH) activity	GO:0055114,oxidation-reduction process
CsGy4G025620.1	0.399696581065859	6.21640016010585	40.693865240112295	1.7804526225834e-10	6.281729838348841e-09	43.5363272589546	138.335091693386	42.47240148455271	99.52209891387041	41.654461120459	81.7860854167832	-2.50189780791552	down	GO:0003700,DNA binding transcription factor activity	GO:0006355,regulation of transcription, DNA-templated
CsGy5G024200.1	0.0317636743930648	-0.625819318680975	40.6344893116109	1.83538360244861e-10	6.46530546088454e-09	0.0	1.2351347472623702	0.0	1.14101769455393	0.0689643396034089	1.0440776861716998	-31.482503806875	down
CsGy3G016830.1	0.38198452856323706	3.6825205030706	40.6231050503377	1.84610786265416e-10	6.492825413479871e-09	7.3719659575865695	21.6834766741616	8.37238304418288	18.5098426005415	5.79300452668635	16.1251998197629	-2.61790707535018	down	GO:0005634,nucleus	GO:0006355,regulation of transcription, DNA-templated	GO:0008289,lipid binding	GO:0043565,sequence-specific DNA binding
CsGy1G029860.1	0.29572150616179305	4.35810619546932	40.473131740654395	1.9933844133190602e-10	6.999761519399731e-09	10.501574147128	39.6615491065361	6.10486263638335	31.0610372406347	11.6549733929761	25.4058903635114	-3.38155994462197	down
CsGy3G016730.1	3.8258297739076097	2.85155831702057	40.4655718425833	2.0011121989970402e-10	7.015849027238371e-09	13.770276033982501	2.74474388280527	10.116629511721	3.0427138521438097	8.068827733598841	2.55218989953082	3.8258297739076097	up	GO:0006855,drug transmembrane transport	GO:0015238,drug transmembrane transporter activity	GO:0015297,antiporter activity	GO:0016021,integral component of membrane
CsGy3G042490.1	0.351190761826132	4.13999164712804	40.3861189722942	2.0841659652409198e-10	7.29556243217301e-09	9.59746511459383	29.2315223518761	9.59335557145955	31.568156215991998	8.5515781108227	18.329363823903197	-2.84745531118237	down	GO:0016021,integral component of membrane
CsGy7G021000.1	0.3627519324998739	3.89392862826357	40.3776718284695	2.09319642316785e-10	7.315688690250258e-09	8.136981292807809	24.977169333528	6.279287283137161	23.8345918417932	9.44811452566702	17.401294769528302	-2.75670481783125	down
CsGy5G029410.1	2.6482007497814903	5.23681461498654	40.3699817238807	2.10145162212832e-10	7.33304667765529e-09	67.1127089535003	21.9579510624422	53.02509261315821	22.1864551718819	41.7923897996658	17.0532688741378	2.6482007497814903	up	GO:0009507,chloroplast	GO:0009695,jasmonic acid biosynthetic process	GO:0046423,allene-oxide cyclase activity
CsGy4G010150.1	2.68980542243927	6.85967671908792	40.2411140922067	2.24474033009639e-10	7.820815606326451e-09	193.13159871903702	75.34321958300458	134.830251940695	46.0210470136751	177.445245799571	66.5889546513951	2.68980542243927	up	GO:0004385,guanylate kinase activity	GO:0016310,phosphorylation	GO:0046037,GMP metabolic process	GO:0046710,GDP metabolic process
CsGy1G003840.1	0.505835944385495	4.3622241734758695	40.2288780978639	2.2588439200255602e-10	7.857675776712931e-09	14.1180102772648	25.663355304229302	13.2562731532896	28.2718828761696	14.137689618698799	28.1900975266359	-1.97692554493104	down	GO:0016021,integral component of membrane
CsGy2G017090.1	2.38452767541436	5.72267353150424	40.1450325229217	2.35790307930545e-10	8.18948954242257e-09	81.43935977673459	35.1327216999074	82.5028579145521	30.046799289920106	57.2404018708294	27.6100543676516	2.38452767541436	up	GO:0016874,ligase activity
CsGy1G005120.1	2.59303673228974	7.66944048271875	40.11653502318629	2.39255225390845e-10	8.2969098223407e-09	296.339122125249	128.454013715287	341.261821373829	125.89228563245001	241.651045970345	84.8023098435014	2.59303673228974	up	GO:0003712,transcription cofactor activity	GO:0004402,histone acetyltransferase activity	GO:0005634,nucleus	GO:0006355,regulation of transcription, DNA-templated	GO:0008270,zinc ion binding	GO:0016573,histone acetylation
CsGy6G027690.1	1.82240940144934	6.67172590273576	40.0913586256217	2.42358725089519e-10	8.39148268951255e-09	133.390855723123	65.5993787990459	128.550964657558	74.1661501460054	131.44603128409702	75.9856538269404	1.82240940144934	up	GO:0004675,transmembrane receptor protein serine/threonine kinase activity	GO:0005524,ATP binding	GO:0005886,plasma membrane	GO:0006468,protein phosphorylation	GO:0007178,transmembrane receptor protein serine/threonine kinase signaling pathway	GO:0016021,integral component of membrane
CsGy6G010300.1	2.57704953115898	5.66821819608922	40.0476403467072	2.47843944420849e-10	8.56809964759082e-09	85.1252036618306	28.2708619928943	58.170619692395604	22.1864551718819	74.1366650736646	33.8745204846818	2.57704953115898	up	GO:0004499,N,N-dimethylaniline monooxygenase activity	GO:0050660,flavin adenine dinucleotide binding	GO:0050661,NADP binding	GO:0055114,oxidation-reduction process
CsGy3G013590.1	3.20785668299931	6.25895463118783	40.00660145493789	2.53106027019741e-10	8.73646778713032e-09	101.45049182175501	47.7585435608117	154.078796620888	31.821715703670698	92.2646313818166	28.886149317417	3.20785668299931	up	GO:0004190,aspartic-type endopeptidase activity	GO:0006508,proteolysis
CsGy6G009050.1	0.285282751580355	4.88940481669572	39.9466706764459	2.60992044388777e-10	8.994745913108122e-09	9.87565250921974	48.85644111393379	19.9716220533112	49.570879841176215	10.0687935820977	41.0670556560869	-3.50529428947383	down	GO:0008152,metabolic process	GO:0043231,intracellular membrane-bounded organelle	GO:0080043,quercetin 3-O-glucosyltransferase activity	GO:0080044,quercetin 7-O-glucosyltransferase activity
CsGy3G008000.1	2.11196506072933	8.41123409608841	39.9110479985961	2.65795541976399e-10	9.132063166394051e-09	503.449637424237	227.813742272837	490.74374364184405	230.232014812215	390.131269136484	197.44669131824799	2.11196506072933	up	GO:0003700,DNA binding transcription factor activity	GO:0005634,nucleus	GO:0006355,regulation of transcription, DNA-templated	GO:0009611,response to wounding	GO:0009737,response to abscisic acid	GO:0010629,negative regulation of gene expression	GO:0046983,protein dimerization activity
CsGy5G004220.1	0.17634811472611495	2.1782946594167	39.9138328283517	2.65416856807527e-10	9.132063166394051e-09	0.904109032534202	10.43002675466	1.2209725272766698	8.24068334955615	2.06893018810227	5.452405694452209	-5.67060215842451	down	GO:0004222,metalloendopeptidase activity	GO:0006508,proteolysis	GO:0008270,zinc ion binding	GO:0031012,extracellular matrix
CsGy6G022590.1	2.12778850411642	5.94725649941523	39.8733467580211	2.7097575829667797e-10	9.295719166922047e-09	100.35610261129601	37.8774655827127	74.21768719374609	39.3017205901909	75.3090588469225	40.2549952335089	2.12778850411642	up	GO:0003676,nucleic acid binding	GO:0016740,transferase activity
CsGy1G003250.1	0.25292378673102395	2.77437505054474	39.8441017496029	2.75063582309156e-10	9.42145584996859e-09	2.01685861103783	11.2534499195016	4.27340384546834	12.5511946400932	2.27582320691249	9.744725070935859	-3.9537601936328297	down
CsGy3G001550.1	2.11038630950922	10.2561724522382	39.8115754339832	2.7968261824130204e-10	9.56497395942416e-09	1869.07155764282	796.9363863725099	1600.78219558309	719.475046288172	1506.87082033448	841.758632317984	2.11038630950922	up	GO:0003677,DNA binding	GO:0046983,protein dimerization activity
CsGy5G003040.1	1.82660388338948	6.58172287549138	39.7457275714657	2.89272713819481e-10	9.87779934570718e-09	118.507830110637	73.421898865041	124.190348488713	65.03800858957389	127.03231354947901	64.0367647518643	1.82660388338948	up	GO:0003978,UDP-glucose 4-epimerase activity	GO:0006012,galactose metabolic process
CsGy3G013110.1	0.476985549383509	4.93995218411166	39.6713512396665	3.00501412399973e-10	1.02455359230804e-08	20.1685861103783	46.5234088135493	20.9309576104572	35.244768787332504	18.551407353317	43.271219660227096	-2.09649957172177	down	GO:0004298,threonine-type endopeptidase activity	GO:0005634,nucleus	GO:0005737,cytoplasm	GO:0005839,proteasome core complex	GO:0051603,proteolysis involved in cellular protein catabolic process
CsGy3G036710.1	0.37472731318691	5.30245584641686	39.651183282914	3.0362070310996103e-10	1.03203268871127e-08	17.664899558745198	58.874756286173	29.2161283312632	61.99529473743011	18.068656976093106	52.0878756767881	-2.66860718396903	down	GO:0003856,3-dehydroquinate synthase activity	GO:0004034,aldose 1-epimerase activity	GO:0009073,aromatic amino acid family biosynthetic process	GO:0016491,oxidoreductase activity	GO:0019318,hexose metabolic process	GO:0030246,carbohydrate binding	GO:0055114,oxidation-reduction process
CsGy4G020600.1	0.499527070443321	5.85690661057162	39.6535477055445	3.03253337172774e-10	1.03203268871127e-08	37.20756403121521	89.2041761911713	38.198997639084396	67.5736034663604	40.5510316868044	75.521619299753	-2.00189350921967	down	GO:0008152,metabolic process	GO:0016758,transferase activity, transferring hexosyl groups
CsGy5G000910.1	0.352505153521055	6.49668373576514	39.6451598204676	3.04558597206958e-10	1.0336449924689101e-08	55.985213168464	151.23538794257	31.047587122178196	131.59737410521998	54.3438996074862	118.79283895998002	-2.8368379582861096	down	GO:0030001,metal ion transport	GO:0046872,metal ion binding
CsGy6G035450.1	0.137161445152592	0.8133232769180291	39.6074657575447	3.10494044578981e-10	1.05218787325564e-08	0.278187394625908	4.25435301834817	0.69769858701524	2.78915436446516	0.344821698017044	2.55218989953082	-7.29067850581116	down	GO:0003700,DNA binding transcription factor activity	GO:0005634,nucleus	GO:0006355,regulation of transcription, DNA-templated	GO:0043565,sequence-specific DNA binding
CsGy4G015880.1	1.91901211179535	6.4410217784039006	39.57914865876079	3.15029013646508e-10	1.06593580368586e-08	124.070882534668	60.6588398099965	113.986506653615	54.008170875552594	102.963759027889	62.99268706569261	1.91901211179535	up	GO:0004672,protein kinase activity	GO:0005524,ATP binding	GO:0006468,protein phosphorylation
CsGy6G022250.1	2.86291936034396	5.21766528630133	39.5345100182511	3.22312904412765e-10	1.08892926402967e-08	63.496272823363505	15.507802937849801	60.350927776818295	18.2562831128629	39.3096735739431	23.085717727574306	2.86291936034396	up	GO:0005507,copper ion binding	GO:0008131,primary amine oxidase activity	GO:0009308,amine metabolic process	GO:0048038,quinone binding	GO:0055114,oxidation-reduction process
CsGy2G003960.1	0.297668325724394	1.81748338607827	39.470037536604096	3.33131812623284e-10	1.1220805374432e-08	1.59957751909897	5.48948776561054	1.5698218207842902	6.098359238159231	1.72410849008522	4.98837116726479	-3.35944376200067	down	GO:0007165,signal transduction	GO:0043531,ADP binding
CsGy6G033990.1	0.518801489834883	6.063951132115999	39.4707128115524	3.3301663396618197e-10	1.1220805374432e-08	47.2223102377479	95.79156150990393	49.4493873547051	84.56208914083	40.6199960264078	84.2222666845171	-1.9275195225793704	down	GO:0016787,hydrolase activity
CsGy5G000860.1	0.34954663614487497	4.526585539290282	39.408742219928	3.43754525903761e-10	1.15611439194601e-08	14.7439319151731	40.8966838537985	8.45959536755978	33.7234118612606	12.758402826630599	28.7701406856202	-2.8608485866977	down	GO:0016301,kinase activity	GO:0016310,phosphorylation
CsGy3G039160.1	0.123268403084404	0.469384566254096	39.3315218474889	3.57621170135793e-10	1.20093928489276e-08	0.20864054596943105	3.15645546522606	0.34884929350762	2.66237462062583	0.344821698017044	1.74012947695283	-8.112378963125531	down	GO:0016020,membrane	GO:0016301,kinase activity	GO:0016310,phosphorylation
CsGy1G027140.1	0.359736141801281	3.89175817988776	39.2072307439052	3.81126154736338e-10	1.2779475185429899e-08	8.34562183877725	26.761252857351398	9.07008163119812	22.4400146595606	6.413683583117031	17.0532688741378	-2.7798152139864905	down	GO:0005783,endoplasmic reticulum	GO:0005886,plasma membrane
CsGy7G016460.1	0.5009953035992349	5.56590595345321	39.2004740754173	3.82447359515909e-10	1.28045213550837e-08	31.0874413494452	69.99096901153439	32.1813473260779	66.1790262841279	31.7235962175681	53.595987890147285	-1.99602669489281	down	GO:0006457,protein folding	GO:0051082,unfolded protein binding
CsGy2G022370.1	2.75364019451847	3.5337941044330603	39.183456615347296	3.85795321532174e-10	1.2897247495538799e-08	19.7513050184395	5.76396215389107	13.6051224467972	5.32474924125167	15.4480120711636	6.61249201242077	2.75364019451847	up	GO:0005773,vacuole	GO:0016021,integral component of membrane
CsGy2G026420.1	0.466936805266606	4.4370588967733084	39.16432859023929	3.8959354822672e-10	1.3004725955627901e-08	16.134868888302698	28.819810769455295	11.6864513325053	30.5539182652774	13.5859749018716	29.5822011081982	-2.14161742814219	down	GO:0003677,DNA binding
CsGy6G014370.1	0.270462466074534	3.82850142070864	39.1396924412951	3.94540727891082e-10	1.31501781024146e-08	7.441512806243041	29.505996740156608	3.83734222858382	17.495604649826902	7.034362639547711	21.2295796188246	-3.69737070919268	down	GO:0004672,protein kinase activity	GO:0004842,ubiquitin-protein transferase activity	GO:0005524,ATP binding	GO:0006468,protein phosphorylation	GO:0016567,protein ubiquitination
CsGy6G007010.1	0.449509359558945	3.78282913503144	39.1331302637141	3.95869051842871e-10	1.31747583850632e-08	8.69335608205963	21.2717650917408	8.02353375067526	19.5240805512561	8.96536414844316	16.5892343469503	-2.22464778259832	down
CsGy6G003500.1	1.94002004078064	6.28233433245626	39.1032281008129	4.0197879470036204e-10	1.33581567276135e-08	108.63217760141701	57.227909956489896	95.6719187444648	45.513928038317786	102.067222613045	55.2201087353032	1.94002004078064	up
CsGy4G014590.1	0.498615352273113	5.13853739213586	39.0249951435654	4.18414030429704e-10	1.38836250751809e-08	24.689131273049398	51.189473414318286	20.4076836701958	44.7532495752819	25.240948294847694	45.4753836643674	-2.00555397149556	down	GO:0000502,proteasome complex
CsGy7G021030.1	0.317776032521408	5.16508265370914	38.989496948841705	4.26091778127559e-10	1.4117376625094098e-08	12.914571608113198	68.5790727582193	21.2577421861505	57.0423904848592	18.1263801283412	38.9088310701382	-3.14687042967166	down	GO:0004553,hydrolase activity, hydrolyzing O-glycosyl compounds	GO:0005975,carbohydrate metabolic process
CsGy6G035710.1	2.9552466806677504	4.42131902959004	38.9511292583545	4.3454884610074096e-10	1.43762168699619e-08	36.7902829392764	14.4099053847277	30.7859501520475	9.38170104411008	26.068520370088606	8.00459559398303	2.9552466806677504	up	GO:0003714,transcription corepressor activity	GO:0005634,nucleus	GO:0009611,response to wounding	GO:0031347,regulation of defense response	GO:1903507,negative regulation of nucleic acid-templated transcription	GO:2000022,regulation of jasmonic acid mediated signaling pathway
CsGy3G019830.1	0.38889454791205896	4.20790276842373	38.865815540948894	4.5396101649173294e-10	1.49961818455299e-08	9.18018402265497	31.2900802639801	8.89565698444431	23.3274728664359	13.103224524647699	25.8699248906988	-2.5713911531259903	down
CsGy6G029220.1	0.0549750319396658	1.47152474817847	38.8389992022527	4.6024031231070597e-10	1.5181122017609598e-08	0.347734243282385	9.053400460239038	0.35931477231284903	6.2297030527767685	0.20689301881022695	1.87481549846898	-18.1900758347441	down	GO:0008152,metabolic process	GO:0016758,transferase activity, transferring hexosyl groups
CsGy5G021070.1	0.0688504973294344	0.0602566070206307	38.816837495722396	4.65495257746208e-10	1.53317773371122e-08	0.20864054596943105	2.8819810769455296	0.087212323376905	1.5213569260718998	0.0689643396034089	1.5081122133591205	-14.524223335892902	down	GO:0004298,threonine-type endopeptidase activity	GO:0005634,nucleus	GO:0005737,cytoplasm	GO:0005839,proteasome core complex	GO:0051603,proteolysis involved in cellular protein catabolic process
CsGy3G017450.1	0.5404481930821071	6.48518413250796	38.7879601527936	4.72432839851511e-10	1.55373266416062e-08	62.870351185455206	128.31677652114598	60.0892908066875	114.10176945539301	65.6540513024453	106.843949884904	-1.8503161131821495	down
CsGy5G028870.1	0.342263603271027	3.28150852910742	38.7535439335251	4.808364311550862e-10	1.5790413463764502e-08	5.35510734654873	17.703598044094	4.27340384546834	15.467128748397698	5.379218489065889	11.0208200207013	-2.9217246310824705	down
CsGy2G013220.1	2.2531588339873303	5.35880481998109	38.74026137793879	4.8411958357962e-10	1.5874850698027e-08	56.05476001712051	21.4090022858811	59.2171675729185	21.806115940364	53.378398853038505	31.4383392169478	2.2531588339873303	up
CsGy2G003820.1	0.144919187131073	3.96284282368826	38.602242681136396	5.19591854425443e-10	1.70130090601741e-08	4.181782462865311	43.9222150358148	2.0058834376688104	20.791877989649397	5.86196886628976	19.1628858433636	-6.90039752359046	down	GO:0007165,signal transduction	GO:0016021,integral component of membrane	GO:0043531,ADP binding
CsGy4G004600.1	3.5204352877434	5.33130130999689	38.4951006740875	5.4891308323509e-10	1.79467213049502e-08	48.752340908190405	13.5864822198861	66.2813657664478	12.9315338716112	70.3436263954771	25.985933522495603	3.5204352877434	up	GO:0004805,trehalose-phosphatase activity	GO:0005992,trehalose biosynthetic process	GO:0016311,dephosphorylation
CsGy5G021100.1	0.00747051464361958	-0.33821182228878605	38.4223113790508	5.69772569322422e-10	1.86014476584939e-08	0.0	2.74474388280527	0.0	1.26779743839325	0.0	0.6960517907811329	-133.859586347787	down	GO:0005524,ATP binding
CsGy5G004570.1	2.23514789461998	6.27534058856561	38.407948890499895	5.73981289684181e-10	1.87114543821314e-08	123.097922121964	41.171158242079	92.0037684232321	44.3729103437639	103.929259782337	57.076246844052896	2.23514789461998	up	GO:0003677,DNA binding	GO:0003700,DNA binding transcription factor activity	GO:0005634,nucleus	GO:0006355,regulation of transcription, DNA-templated
CsGy1G007210.1	2.30111123667712	4.63557596496508	38.3919134697965	5.78717023884564e-10	1.8838295180405803e-08	39.1548757935966	17.2918864616732	32.4429842962087	14.7064502853617	30.344309425499894	12.4129236022635	2.30111123667712	up	GO:0016021,integral component of membrane
CsGy3G029950.1	0.455984861938809	4.42420181367396	38.274935474296896	6.1446844668887e-10	1.99729116971843e-08	15.717587796363802	31.976266234681397	11.075965068866902	28.5254423638482	13.5859749018716	28.422114790229607	-2.19305526009808	down	GO:0004672,protein kinase activity	GO:0005524,ATP binding	GO:0006468,protein phosphorylation	GO:0016021,integral component of membrane	GO:0030246,carbohydrate binding
CsGy4G015910.1	0.483804357868409	6.576642899571412	38.191782486220106	6.41218907264914e-10	2.08120803408923e-08	61.8271484556081	130.924283209811	61.3974756573411	150.994674912637	63.6540854539464	104.523777248967	-2.06695120400712	down	GO:0000287,magnesium ion binding	GO:0004012,phospholipid-translocating ATPase activity	GO:0005524,ATP binding	GO:0016021,integral component of membrane	GO:0045332,phospholipid translocation
CsGy7G020130.1	0.517172356960794	5.90138119391992	38.1728342331215	6.47475918745018e-10	2.09846192386285e-08	42.91040562104629	85.2242975611036	40.1176687533763	83.54785119011541	39.3096735739431	67.9810582329573	-1.93359135796929	down	GO:0000139,Golgi membrane	GO:0004571,mannosyl-oligosaccharide 1,2-alpha-mannosidase activity	GO:0005509,calcium ion binding	GO:0005783,endoplasmic reticulum	GO:0006491,N-glycan processing	GO:0016021,integral component of membrane
CsGy3G005590.1	0.39340963991207	6.6537503170060015	38.1383534843215	6.590192559902599e-10	2.13277378375484e-08	62.9398980341117	167.429376851121	49.01332573782061	163.92620878424802	58.82658168170779	103.131673667405	-2.54187975725127	down
CsGy1G019960.1	2.1656123977121697	7.54189884821653	38.1221901965415	6.64501050352943e-10	2.1472652918712602e-08	270.328600727726	123.101763143816	201.54767932402697	108.650240470302	290.891584447179	120.532968436933	2.1656123977121697	up	GO:0004553,hydrolase activity, hydrolyzing O-glycosyl compounds	GO:0005618,cell wall	GO:0010411,xyloglucan metabolic process	GO:0016762,xyloglucan:xyloglucosyl transferase activity	GO:0042546,cell wall biogenesis	GO:0048046,apoplast	GO:0071555,cell wall organization
CsGy6G026330.1	4.4616935160704	4.19748126357289	38.1194847652512	6.65423049907184e-10	2.1472652918712602e-08	34.0779558416738	5.07777618318975	36.9780251118077	8.24068334955615	16.068691127594303	6.14845748523334	4.4616935160704	up	GO:0003677,DNA binding	GO:0003700,DNA binding transcription factor activity	GO:0005634,nucleus	GO:0006355,regulation of transcription, DNA-templated
CsGy7G015990.1	0.46722809113502	5.0121350393891	38.11409718818079	6.672629300843798e-10	2.15009086922276e-08	22.1854447214162	52.287370967440395	18.6634372026577	41.4569762354594	20.8961948998329	38.7468830201497	-2.14028227106537	down
CsGy5G017790.1	0.437612882812148	7.3738327816275	38.0972671591932	6.73043327019597e-10	2.16558731686623e-08	86.5162797286575	203.24828452173	95.49749409771098	215.525564526853	121.101380343586	273.896379672376	-2.2851246827421803	down	GO:0003830,beta-1,4-mannosylglycoprotein 4-beta-N-acetylglucosaminyltransferase activity	GO:0006487,protein N-linked glycosylation	GO:0016021,integral component of membrane
CsGy1G032470.1	0.090096637805782	6.8201188300772	38.0935990707146	6.74309798111895e-10	2.1665360055185905e-08	12.448885909509402	239.341666580619	35.495415614400294	272.069330279192	8.41364943161588	113.57245052912201	-11.099193314579198	down	GO:0003824,catalytic activity	GO:0009116,nucleoside metabolic process	GO:0016021,integral component of membrane
CsGy1G025600.1	4.75706586101561	1.6250296461834195	38.0616002020761	6.85459649777216e-10	2.19919126197588e-08	4.8682794059533885	0.548948776561054	4.01176687533763	0.760678463035952	4.34475339501476	1.39210358156227	4.75706586101561	up	GO:0005886,plasma membrane	GO:0008643,carbohydrate transport	GO:0016021,integral component of membrane
CsGy2G003480.1	0.43479726953482106	4.60855395722019	37.957882199903494	7.22884291141453e-10	2.31593016147588e-08	15.717587796363802	39.524311912395895	11.948088302636002	32.455614422867306	16.7583345236284	30.6262787943699	-2.29992244677588	down	GO:0005789,endoplasmic reticulum membrane	GO:0016021,integral component of membrane
CsGy5G004690.1	2.25897835761639	3.64754969144275	37.9011752704956	7.44203952558174e-10	2.38081201350677e-08	16.065322039646198	7.27357128943396	16.0470675013505	6.71932642348425	18.2065856552999	8.23661285757674	2.25897835761639	up	GO:0005634,nucleus	GO:0006355,regulation of transcription, DNA-templated	GO:0009734,auxin-activated signaling pathway
CsGy2G005210.1	0.37416914846845095	4.53772218056064	37.8869891482844	7.496351254305042e-10	2.3947512932449e-08	10.571120995784499	37.0540424178711	13.779547093550999	40.3159585409055	13.8618322602852	24.8258472045271	-2.67258806369579	down	GO:0005576,extracellular region	GO:0005618,cell wall	GO:0009506,plasmodesma	GO:0010497,plasmodesmata-mediated intercellular transport	GO:0030145,manganese ion binding	GO:0045735,nutrient reservoir activity	GO:2000280,regulation of root development
CsGy6G035910.1	0.337993051601478	5.06396621532764	37.8668648904557	7.57407868366562e-10	2.41612026449751e-08	18.916742834561802	65.5993787990459	15.785430531219802	52.233254461802105	16.2755841464045	33.2944773256975	-2.9586407035937703	down
CsGy6G017300.1	2.09200275161572	5.47565460632482	37.8379343859474	7.687235107650072e-10	2.44871383471973e-08	67.5299900454392	33.0741637878035	54.3332774638118	26.3701867185797	56.8266158332089	26.101942154292498	2.09200275161572	up	GO:0003700,DNA binding transcription factor activity	GO:0005634,nucleus	GO:0006355,regulation of transcription, DNA-templated	GO:0043565,sequence-specific DNA binding
CsGy7G012280.1	0.500626500831835	4.4987512609029405	37.763114327296904	7.987791760234352e-10	2.54082426062347e-08	15.439400401737899	29.2315223518761	14.320873984751401	33.7603047667178	15.5491137930222	27.6747871841943	-1.99749713276946	down	GO:0004298,threonine-type endopeptidase activity	GO:0005634,nucleus	GO:0005737,cytoplasm	GO:0005839,proteasome core complex	GO:0051603,proteolysis involved in cellular protein catabolic process
CsGy3G005920.1	0.4985388143941479	4.69814130442631	37.7215741245823	8.15971182357608e-10	2.5918127384914507e-08	16.8303373748674	29.9177083225774	17.0936153818734	37.526804176440294	17.999692636489698	36.658727647806394	-2.00586187299229	down	GO:0005886,plasma membrane	GO:0006979,response to oxidative stress	GO:0016021,integral component of membrane
CsGy5G028400.1	0.5207588477701779	5.27230738256587	37.67140590747871	8.37228648175814e-10	2.65555112333205e-08	28.653301646468506	49.8171014729156	24.1578135754027	55.149188570106496	26.6202350869158	47.7955563003045	-1.92027462285446	down
CsGy6G033880.1	0.220287287441614	3.6004886827313296	37.578736395035	8.779637573084e-10	2.7808005483611805e-08	5.35510734654873	28.2708619928943	5.407164049368111	19.0169615758988	2.68960924453295	13.8050271838258	-4.5395265955374	down	GO:0008137,NADH dehydrogenase (ubiquinone) activity	GO:0055114,oxidation-reduction process
CsGy1G001480.1	2.0999716105221102	4.71845220961797	37.4922240344612	9.17781534100823e-10	2.9027932833163304e-08	36.2339081500245	19.350444373777197	31.9197103559472	14.326111053843801	36.9648860274272	16.4732257151535	2.0999716105221102	up
CsGy4G022110.1	2.91897421512846	5.01319885463933	37.45829624650629	9.33886115315864e-10	2.9495456939537002e-08	63.148538580081215	17.429123655813502	33.5767445001084	14.199331310004402	44.9647494214226	16.9372602423409	2.91897421512846	up	GO:0003677,DNA binding
CsGy3G028710.1	0.30081681927998605	2.12088863812051	37.3788657276944	9.72704933995928e-10	3.06780404784175e-08	2.1559523083507903	8.23423164841581	2.26752040779953	6.4657669358056	1.72410849008522	5.8004315898427805	-3.32428220733644	down	GO:0003723,RNA binding	GO:0004519,endonuclease activity	GO:0008270,zinc ion binding	GO:0009451,RNA modification	GO:0043231,intracellular membrane-bounded organelle	GO:0090305,nucleic acid phosphodiester bond hydrolysis
CsGy7G000330.1	0.488353583259182	4.7393477295897695	37.3745412135495	9.74864164192011e-10	3.0702713464906e-08	18.6385554399358	33.0741637878035	17.442464675381	41.7105357231381	16.6204058444215	33.1784686939007	-2.04769665725842	down	GO:0003777,microtubule motor activity	GO:0005524,ATP binding	GO:0005874,microtubule	GO:0007018,microtubule-based movement	GO:0008017,microtubule binding	GO:0016021,integral component of membrane
CsGy3G002340.1	2.0389204941708003	7.70054955587706	37.2595983168179	1.0340479573193099e-09	3.2520735334705296e-08	326.4529075935029	143.001156294155	258.410114165769	123.73702998718201	250.616410118788	143.038643005523	2.0389204941708003	up	GO:0003677,DNA binding	GO:0003700,DNA binding transcription factor activity	GO:0005634,nucleus	GO:0006355,regulation of transcription, DNA-templated
CsGy2G019340.1	2.5425241216012595	3.2818874008906205	37.0358050027486	1.15979839731611e-09	3.64242037512038e-08	14.9525724611426	4.25435301834817	12.3841499195205	5.83186821660897	12.620474147423801	5.56841432624907	2.5425241216012595	up	GO:0000981,RNA polymerase II transcription factor activity, sequence-specific DNA binding	GO:0001135,transcription factor activity, RNA polymerase II transcription factor recruiting	GO:0005634,nucleus	GO:0006357,regulation of transcription by RNA polymerase II	GO:0030154,cell differentiation	GO:0043565,sequence-specific DNA binding	GO:0044212,transcription regulatory region DNA binding
CsGy1G026350.1	0.0118479922719149	-0.8219683921028821	37.00589564285721	1.1777260222885599e-09	3.69352107524476e-08	0.0	1.37237194140263	0.0	1.0142379507146	0.0	0.5800431589842779	-84.4024858431461	down
CsGy5G029370.1	0.5153565396332871	5.64243568914203	36.907655630697604	1.23858654681985e-09	3.87893298047597e-08	31.991550381979398	73.421898865041	36.716388141677	66.6861452594852	33.3787403680499	58.0043158984278	-1.94040421163875	down	GO:0043248,proteasome assembly
CsGy3G038490.1	1.9359725590878505	10.1582865776289	36.8698648529328	1.2628282529815898e-09	3.949304962830791e-08	1623.1539007935198	800.092841837736	1503.1916057243302	774.2438956267599	1393.01069564926	760.088555532997	1.9359725590878505	up	GO:0004601,peroxidase activity	GO:0005509,calcium ion binding	GO:0005794,Golgi apparatus	GO:0005886,plasma membrane	GO:0007231,osmosensory signaling pathway	GO:0009408,response to heat	GO:0009611,response to wounding	GO:0016021,integral component of membrane	GO:0016174,NAD(P)H oxidase activity	GO:0033500,carbohydrate homeostasis	GO:0043069,negative regulation of programmed cell death	GO:0050832,defense response to fungus	GO:0055114,oxidation-reduction process	GO:0072593,reactive oxygen species metabolic process	GO:0098869,cellular oxidant detoxification
CsGy5G023110.1	0.5167234508355499	4.41562433033359	36.779819547729296	1.3225216870442e-09	4.13019447867107e-08	14.0484634286084	29.7804711284372	14.3900333571893	28.9057815953662	15.241119052353401	25.985933522495603	-1.93527117529306	down	GO:0003723,RNA binding
CsGy3G034550.1	0.480242799512522	7.437254163827009	36.74545156092	1.34604300239967e-09	4.19777158986123e-08	119.73776612912701	247.281798921993	113.417359031257	266.755103756679	104.40359651012899	188.99940678532798	-2.08228004879004	down	GO:0004222,metalloendopeptidase activity	GO:0006508,proteolysis	GO:0046872,metal ion binding
CsGy1G026190.1	6.34316329786975	0.957461545987015	36.671225807623294	1.39828192206062e-09	4.35459361705414e-08	2.7123270976026	0.41171158242079	2.61636970130715	0.126779743839325	2.82753792373976	0.6960517907811329	6.34316329786975	up	GO:0000160,phosphorelay signal transduction system	GO:0005634,nucleus	GO:0005737,cytoplasm	GO:0009736,cytokinin-activated signaling pathway	GO:0009927,histidine phosphotransfer kinase activity	GO:0016310,phosphorylation	GO:0016491,oxidoreductase activity	GO:0043424,protein histidine kinase binding
CsGy2G003940.1	2.55621342487444	7.83155782975979	36.662706519586294	1.4044060702272199e-09	4.3675657676327e-08	401.354863596529	159.469619590986	268.439531354114	118.91939972128701	310.13263519653	105.10382040795099	2.55621342487444	up	GO:0016021,integral component of membrane	GO:0055085,transmembrane transport
CsGy1G020770.1	0.101866186619979	0.961040176513379	36.627654387308	1.4298874018449402e-09	4.44061689224771e-08	0.278187394625908	5.709204513429098	0.261636970130715	3.41088222825321	0.551714716827271	2.1240020395686297	-9.81680018837444	down
CsGy7G003790.1	0.17453546683912602	0.61269815146284	36.2695772013465	1.7182526093182299e-09	5.32873389187454e-08	0.486827940595339	3.29369265936632	0.52327394026143	2.28203538910786	0.344821698017044	2.32017263593711	-5.72949451541403	down	GO:0005739,mitochondrion	GO:0009507,chloroplast	GO:0016021,integral component of membrane	GO:0045037,protein import into chloroplast stroma
CsGy2G004040.1	0.5544672158379251	6.4604077714821	36.2465303249764	1.7386928543483898e-09	5.3846351758694995e-08	66.6501528630861	121.806518505521	57.561179976637796	109.391648412274	64.2372479096328	108.97421639059	-1.8035331421512	down	GO:0007165,signal transduction	GO:0043531,ADP binding
CsGy5G010560.1	11.5920011576053	2.61432395544858	36.2426944024525	1.74211848597335e-09	5.387761165080981e-08	16.134868888302698	0.548948776561054	7.0641981935293	0.253559487678651	7.172291318754518	1.74012947695283	11.5920011576053	up	GO:0016491,oxidoreductase activity	GO:0055114,oxidation-reduction process
CsGy6G032540.1	0.29751191674231203	1.90652394072146	36.201617856033295	1.77922786151661e-09	5.49490621275587e-08	1.73867121641193	6.9990969011534405	1.91867111429191	5.83186821660897	1.5861798108784	4.8723625354679285	-3.36120990026138	down	GO:0008152,metabolic process	GO:0016021,integral component of membrane	GO:0016740,transferase activity	GO:0022857,transmembrane transporter activity	GO:0055085,transmembrane transport
CsGy4G000310.1	0.0951901615337537	4.2248659542604	36.1596220901194	1.8179861155286104e-09	5.606840166536242e-08	2.64278024894613	54.4831660736846	4.97110243248358	39.6820598217088	2.41375188611931	11.1368286524981	-10.5052873520485	down
CsGy5G026410.1	1.90919955192616	4.90303147845675	36.1275108874177	1.84819121900912e-09	5.6921226245118e-08	40.963093858665	21.6834766741616	37.1524497585615	20.66509824581	37.9993511214783	18.561381087496894	1.90919955192616	up	GO:0005623,cell	GO:0006662,glycerol ether metabolic process	GO:0015035,protein disulfide oxidoreductase activity	GO:0045454,cell redox homeostasis	GO:0055114,oxidation-reduction process
CsGy6G004800.1	1.98893316829646	5.03789308041686	36.0927607725117	1.88144500993626e-09	5.78654632159432e-08	46.1791075079008	20.5855791210395	45.9608944196289	21.9328956842033	37.3786720650476	22.50567456859	1.98893316829646	up	GO:0006629,lipid metabolic process	GO:0016758,transferase activity, transferring hexosyl groups
CsGy5G021080.1	1.8298330184288	6.37225014413195	36.0852745398048	1.8886869597994605e-09	5.80081843383034e-08	107.102146930975	57.227909956489896	103.172178554879	52.48681394948071	109.515371290213	64.9648338062391	1.8298330184288	up	GO:0004842,ubiquitin-protein transferase activity	GO:0016567,protein ubiquitination
CsGy6G026680.1	1.7926865922654298	7.158484182464429	35.9556261960687	2.0186265492153892e-09	6.191380301843839e-08	197.304409638425	95.92879870404421	175.82004392784	106.241425337355	175.514244290676	103.827725458186	1.7926865922654298	up	GO:0016021,integral component of membrane
CsGy6G030730.1	6.89438640662004	2.31681521768746	35.9423673321219	2.03240969569559e-09	6.22509222453574e-08	5.494201043861692	0.9606603589818442	12.645786889651198	1.26779743839325	5.58611150787612	1.16008631796856	6.89438640662004	up	GO:0008168,methyltransferase activity	GO:0032259,methylation
CsGy3G013570.1	3.67168661625802	3.62475380743082	35.92259466133029	2.05313946940749e-09	6.27995938118631e-08	15.179573375157304	6.17567373631186	25.8402265056666	5.45152898509099	14.836988022277401	3.59626758570252	3.67168661625802	up	GO:0004190,aspartic-type endopeptidase activity	GO:0006508,proteolysis
CsGy2G021120.1	2.09651546780347	5.82573965447876	35.8002235952152	2.18622804075477e-09	6.67787847297943e-08	85.26443645284091	38.014702776853	70.5547696119161	29.4129005707235	72.688413941993	41.53109018327429	2.09651546780347	up
CsGy2G018130.1	2.01621963341129	7.11315517430628	35.7573849722662	2.23483212973774e-09	6.81700230217404e-08	193.618426659632	106.221588264564	172.15712634601002	74.9268286090413	187.583003721272	93.3869485964687	2.01621963341129	up	GO:0016021,integral component of membrane
CsGy6G022130.1	2.3581725123452	3.44712274191661	35.732893643842004	2.26310425162886e-09	6.89381128453831e-08	14.9984733812558	6.11089778067765	12.9936768476017	6.96819506064084	16.0595878347666	5.63975963480413	2.3581725123452	up	GO:0004553,hydrolase activity, hydrolyzing O-glycosyl compounds	GO:0005618,cell wall	GO:0010411,xyloglucan metabolic process	GO:0016762,xyloglucan:xyloglucosyl transferase activity	GO:0042546,cell wall biogenesis	GO:0048046,apoplast	GO:0071555,cell wall organization
CsGy5G008090.1	2.1110664682616003	7.805066036438251	35.6660282290788	2.34212893065644e-09	7.1150941274901e-08	305.79749354253	151.647099524991	352.51221108945	152.00891286335101	250.409517099978	126.79743455396299	2.1110664682616003	up	GO:0006629,lipid metabolic process	GO:0016021,integral component of membrane	GO:0016717,oxidoreductase activity, acting on paired donors, with oxidation of a pair of donors resulting in the reduction of molecular oxygen to two molecules of water	GO:0055114,oxidation-reduction process
CsGy7G001750.1	0.5036944956459061	5.4212021928476295	35.6673820921871	2.34050178394239e-09	7.1150941274901e-08	29.696504376315694	53.3852685205625	28.256792774117198	67.3200439786818	28.275379237397598	50.579763463429	-1.98533041088262	down	GO:0006486,protein glycosylation	GO:0008375,acetylglucosaminyltransferase activity
CsGy1G019360.1	3.21202624815445	2.93507606689045	35.6100416174935	2.41041803678896e-09	7.31258522235649e-08	11.3361363310058	3.70540424178711	8.63402001431359	2.40881513294718	12.758402826630599	4.06030211288994	3.21202624815445	up	GO:0005634,nucleus	GO:0006355,regulation of transcription, DNA-templated	GO:0009734,auxin-activated signaling pathway
CsGy3G026410.1	1.97495100611048	9.55958980466964	35.584710003020604	2.4419677251981198e-09	7.398233197889639e-08	1093.83283566907	557.18300820947	965.702056752469	503.69592227364006	944.328702189478	460.206242338126	1.97495100611048	up
CsGy4G021100.1	0.4953056373234749	7.00157786612566	35.5345887459875	2.50561584298555e-09	7.580762831328599e-08	85.19488960418441	192.54378337879	86.34020014313593	185.351985493094	83.2965776241289	136.774176888493	-2.0189554179188898	down	GO:0004672,protein kinase activity	GO:0005524,ATP binding	GO:0006468,protein phosphorylation	GO:0016021,integral component of membrane
CsGy3G012980.1	1.8698754096811296	5.0795606661491695	35.4256207541969	2.64978308246207e-09	8.00607902069638e-08	43.46678041029821	20.9972907034603	42.7340384546834	23.454252610275198	44.4130347045953	25.2898817317145	1.8698754096811296	up	GO:0008271,secondary active sulfate transmembrane transporter activity	GO:0016021,integral component of membrane	GO:1902358,sulfate transmembrane transport
CsGy6G010910.1	2.01806990081096	5.3649717806608885	35.4161346630013	2.6627197455107e-09	8.03427941615664e-08	62.5921637908293	27.1729644397722	50.8447845287356	29.666460058402095	50.0681105520749	24.2458040455428	2.01806990081096	up	GO:0016021,integral component of membrane
CsGy5G024550.1	2.9735428720762096	3.2968571057571	35.3841634393317	2.70678811479231e-09	8.156210997789039e-08	11.8229642716011	4.80330179490922	12.296937596143598	3.93017205901909	17.7927996176795	5.336397062655349	2.9735428720762096	up	GO:0016021,integral component of membrane
CsGy1G005490.1	1.92833444943185	5.78235711248143	35.2962315853676	2.83179457770586e-09	8.510702164931589e-08	75.38878394362109	37.74022838857249	78.92715265609901	38.4142623833156	61.516190926240704	35.7306585934315	1.92833444943185	up	GO:0016021,integral component of membrane
CsGy6G008810.1	3.3496343251042098	3.44132613282911	35.2960448485466	2.83206610744427e-09	8.510702164931589e-08	15.578494099050904	4.39159021248843	12.907423859781899	3.1694935959831296	19.2410507493511	6.61249201242077	3.3496343251042098	up	GO:0000079,regulation of cyclin-dependent protein serine/threonine kinase activity	GO:0019901,protein kinase binding
CsGy6G035550.1	3.11414168571204	3.4365753884228303	35.1032497260608	3.12678553279163e-09	9.38372325843712e-08	14.187557125921302	3.0192182710858	15.785430531219802	7.09966565500222	16.9652275424386	4.8723625354679285	3.11414168571204	up	GO:0003824,catalytic activity
CsGy6G032290.1	0.3375547163426369	2.24876916386371	35.0950220104792	3.1400247081599998e-09	9.41078910518169e-08	2.85142079491556	7.27357128943396	2.26752040779953	8.11390360571682	2.13789452770568	6.264466117030199	-2.9624826778747897	down	GO:0004826,phenylalanine-tRNA ligase activity	GO:0005737,cytoplasm	GO:0006432,phenylalanyl-tRNA aminoacylation	GO:0070042,rRNA (uridine-N3-)-methyltransferase activity	GO:0070475,rRNA base methylation
CsGy2G003790.1	0.0247196045865593	4.94892229858163	35.0501660395004	3.21319571008918e-09	9.61715945551256e-08	0.973655881190679	103.33960718761801	3.40128061169929	57.1776644715358	0.20689301881022695	24.2458040455428	-40.4537215188194	down	GO:0004866,endopeptidase inhibitor activity	GO:0010951,negative regulation of endopeptidase activity
CsGy1G032420.1	2.0460320082486496	4.12982435621035	35.0246480014979	3.2555812991415503e-09	9.73095868743407e-08	21.837710478133804	10.018315172239198	24.0706012520258	10.776278226342699	23.0340894275386	12.7609494976541	2.0460320082486496	up	GO:0008643,carbohydrate transport	GO:0016021,integral component of membrane	GO:0022857,transmembrane transporter activity	GO:0055085,transmembrane transport
CsGy2G002300.1	0.4825106713918	5.18940901267759	34.9948625503023	3.3057637883191997e-09	9.854534886623199e-08	21.6986167808208	56.6789611799288	22.413567107864598	48.4298621466223	27.2409141433465	43.0392023966334	-2.07249302303616	down	GO:0005215,transporter activity
CsGy4G001320.1	2.1894824429940303	4.12360650301148	34.995545215061	3.3046050074460407e-09	9.854534886623199e-08	23.4372879972328	13.1747706374653	24.4194505455334	9.0013618125921	22.1375530126943	9.86073370273272	2.1894824429940303	up
CsGy2G010650.1	3.2998116110445803	3.82239718027395	34.8740715560636	3.51733879860671e-09	1.04712443967066e-07	27.7491926139343	8.37146884255607	19.099498819542198	5.45152898509099	15.7928337691806	5.2203884308585	3.2998116110445803	up	GO:0046983,protein dimerization activity
CsGy4G009540.1	0.524313184331598	4.62199290448369	34.7892343466714	3.6739946320708795e-09	1.09230309741222e-07	17.664899558745198	35.818907670608795	16.2214921481043	29.9200195460808	16.9652275424386	31.4383392169478	-1.90725701714866	down	GO:0005829,cytosol	GO:0009817,defense response to fungus, incompatible interaction	GO:0015035,protein disulfide oxidoreductase activity	GO:0055114,oxidation-reduction process
CsGy6G029350.1	2.32456018237864	8.55851107772446	34.7801100676339	3.691253784669179e-09	1.09597306112588e-07	622.166108080844	249.085507364578	434.666219710494	181.675372921753	522.611765514633	248.722506572458	2.32456018237864	up	GO:0005743,mitochondrial inner membrane	GO:0006839,mitochondrial transport	GO:0015116,sulfate transmembrane transporter activity	GO:0015117,thiosulfate transmembrane transporter activity	GO:0015131,oxaloacetate transmembrane transporter activity	GO:0015140,malate transmembrane transporter activity	GO:0015141,succinate transmembrane transporter activity	GO:0015297,antiporter activity	GO:0015709,thiosulfate transport	GO:0016021,integral component of membrane	GO:0017077,oxidative phosphorylation uncoupler activity	GO:0035435,phosphate ion transmembrane transport	GO:0071422,succinate transmembrane transport	GO:0071423,malate transmembrane transport	GO:1902356,oxaloacetate(2-) transmembrane transport	GO:1902358,sulfate transmembrane transport	GO:1902600,proton transmembrane transport
CsGy1G014950.1	1.79453529321751	8.361659719802839	34.7398236565273	3.7684339762777906e-09	1.11740080855109e-07	434.876444648951	239.89061535718102	423.9391039351349	224.019807364088	406.958567999716	241.413962769256	1.79453529321751	up
CsGy6G011300.1	0.343386259186932	2.33275189524915	34.711281177901505	3.82409140998528e-09	1.1323982770232599e-07	2.3645928543202204	9.19489200739765	2.61636970130715	6.71932642348425	2.82753792373976	6.96051790781133	-2.91217243918786	down	GO:0009733,response to auxin
CsGy2G011200.1	14.744444805062802	1.3622082992283502	34.70161129886161	3.84313362386095e-09	1.1365277658468401e-07	5.98102898445703	0.548948776561054	2.18030808442262	0.253559487678651	3.58614565937726	0.0	14.744444805062802	up	GO:0015996,chlorophyll catabolic process	GO:0047746,chlorophyllase activity	GO:0098542,defense response to other organism
CsGy6G019570.1	2.6452391381535096	10.375697863500802	34.6745993290274	3.89683101286556e-09	1.15088129701823e-07	2129.38541216401	769.900659126878	1646.5686653559699	515.7399979383762	2006.31056774237	900.2269827435989	2.6452391381535096	up	GO:0016021,integral component of membrane
CsGy2G012590.1	9.99600657119147	1.47603072759722	34.6039811769874	4.040790249176699e-09	1.19181932508124e-07	5.841935287144071	0.137237194140263	3.83734222858382	0.126779743839325	3.0344309425499905	0.928069054374844	9.99600657119147	up	GO:0004565,beta-galactosidase activity	GO:0005975,carbohydrate metabolic process	GO:0030246,carbohydrate binding
CsGy1G002790.1	0.504425697946409	5.801218068363402	34.5893675034651	4.07123980312475e-09	1.19921407041051e-07	39.71125058284839	83.71468842556071	32.006922679324106	72.7715729637728	40.482067347200996	66.3569373878014	-1.98245252783739	down	GO:0016021,integral component of membrane
CsGy1G028220.1	0.00668873628229747	-0.191248767809969	34.581831959982	4.08703080570712e-09	1.20227721511421e-07	0.0	1.09789755312211	0.0	3.42305308366179	0.0	0.6960517907811329	-149.505072078655	down	GO:0004499,N,N-dimethylaniline monooxygenase activity	GO:0050660,flavin adenine dinucleotide binding	GO:0050661,NADP binding	GO:0055114,oxidation-reduction process
CsGy6G003360.1	0.50477907733064	7.3253606245447695	34.5600884264504	4.13293983522323e-09	1.21418040113053e-07	102.094773827708	203.659996104151	123.928711518582	242.276090476951	97.03282582199628	193.850423732546	-1.98106467741923	down	GO:0005524,ATP binding	GO:0016021,integral component of membrane	GO:0042626,ATPase activity, coupled to transmembrane movement of substances	GO:0055085,transmembrane transport
CsGy6G004380.1	0.512013787064747	4.608459550625	34.4839978753183	4.29770063945737e-09	1.26092274813974e-07	16.8303373748674	35.269958894047704	14.7388826506969	29.9200195460808	17.999692636489698	31.9023737441353	-1.953072407938	down	GO:0004674,protein serine/threonine kinase activity	GO:0005524,ATP binding	GO:0006468,protein phosphorylation	GO:0016021,integral component of membrane	GO:0030246,carbohydrate binding	GO:0048544,recognition of pollen
CsGy7G004540.1	0.0671365929434216	-0.146219100226204	34.471801893142	4.32471385753508e-09	1.26718094080575e-07	0.069546848656477	1.5096091355429	0.17442464675381	2.40881513294718	0.0689643396034089	1.0440776861716998	-14.8950066745677	down	GO:0004144,diacylglycerol O-acyltransferase activity	GO:0005886,plasma membrane	GO:0019432,triglyceride biosynthetic process	GO:0047196,long-chain-alcohol O-fatty-acyltransferase activity
CsGy2G020000.1	0.479228302350439	5.69804825366946	34.3753579340941	4.5444069015729e-09	1.32980557862562e-07	35.3993459661468	83.9891628138412	33.315107529977695	70.7430970623436	32.3442752739988	56.3801950532718	-2.08668810897722	down	GO:0004298,threonine-type endopeptidase activity	GO:0005634,nucleus	GO:0005737,cytoplasm	GO:0006511,ubiquitin-dependent protein catabolic process	GO:0019773,proteasome core complex, alpha-subunit complex
CsGy6G013140.1	0.365823681650821	3.56300462340961	34.3710359923798	4.55450952615152e-09	1.33101511682997e-07	6.25921637908293	18.3897840147953	7.67468445716764	20.9186577334887	5.31025414946248	13.224984024841499	-2.73355731232977	down	GO:0005788,endoplasmic reticulum lumen	GO:0016853,isomerase activity	GO:0045454,cell redox homeostasis
CsGy5G015480.1	1.93365104522183	5.53175511956996	34.35235134162	4.59844471229528e-09	1.3420958140675398e-07	61.409867363669214	31.1528430698398	68.0256122339859	31.821715703670698	51.9301477213669	30.7422874261667	1.93365104522183	up	GO:0008612,peptidyl-lysine modification to peptidyl-hypusine
CsGy1G014270.1	1.8060066437474496	6.611536837446541	34.3381893739496	4.63202778728966e-09	1.35013013857497e-07	135.545486641349	73.1427584121597	128.62744986516	66.1663483097439	111.859262300314	68.9076191751188	1.8060066437474496	up	GO:0004664,prephenate dehydratase activity	GO:0009094,L-phenylalanine biosynthetic process	GO:0009570,chloroplast stroma	GO:0047769,arogenate dehydratase activity
CsGy2G009470.1	0.35710039809398	4.19927719796369	34.262920342455104	4.81468303737654e-09	1.40153788991413e-07	10.2929336011586	31.0156058756995	8.63402001431359	32.9627333982246	10.2756866009079	18.0973465603095	-2.80033291852233	down	GO:0004497,monooxygenase activity	GO:0005506,iron ion binding	GO:0016021,integral component of membrane	GO:0016705,oxidoreductase activity, acting on paired donors, with incorporation or reduction of molecular oxygen	GO:0020037,heme binding	GO:0055114,oxidation-reduction process
CsGy4G005040.1	2.14337633919861	4.66079556476242	34.245402859175805	4.85821717004277e-09	1.41236670740044e-07	37.5552982744976	12.900296249184802	32.966258236470104	15.7206882360763	31.1718815007408	18.6773897192937	2.14337633919861	up	GO:0004030,aldehyde dehydrogenase [NAD(P)+] activity	GO:0005783,endoplasmic reticulum	GO:0006081,cellular aldehyde metabolic process	GO:0016021,integral component of membrane	GO:0055114,oxidation-reduction process
CsGy3G039970.1	0.4659965897587841	4.11043752006613	34.173087249356605	5.04214705385582e-09	1.4639296224853802e-07	11.197042633692801	24.8399321393877	10.3782664818517	26.877305693937	11.4480803741659	19.373441510074894	-2.14593845100376	down	GO:0016757,transferase activity, transferring glycosyl groups
CsGy4G005930.1	0.451174239315249	4.84373103909412	34.167980976561395	5.0553950781407e-09	1.46586735308688e-07	16.6912436775545	39.524311912395895	15.872642854596698	46.4013862451931	21.1030879186431	33.2944773256975	-2.21643860145408	down	GO:0004672,protein kinase activity	GO:0005509,calcium ion binding	GO:0005524,ATP binding	GO:0006468,protein phosphorylation
CsGy5G015280.1	1.99558928370623	4.86475060315848	34.1306151228531	5.153406104022298e-09	1.4923460949024598e-07	42.91381341663049	17.2918864616732	34.9769383519246	18.8901818320595	36.8297159218045	21.2329438691467	1.99558928370623	up
CsGy7G003210.1	4.96475650028318	4.78395586184696	34.0053587224268	5.49604977605995e-09	1.5895060688273004e-07	42.8665215595441	5.956780411658139	64.3510082008234	13.877944659371801	27.3908426176443	7.22188535524965	4.96475650028318	up	GO:0016021,integral component of membrane	GO:0016760,cellulose synthase (UDP-forming) activity	GO:0030244,cellulose biosynthetic process	GO:0071555,cell wall organization
CsGy6G014220.1	0.516600025260896	5.90070582987669	33.9150472026528	5.75717141832004e-09	1.66286798297539e-07	41.7976560425427	91.2627341032752	36.5419634949232	74.1661501460054	43.79235564816461	71.34530855506621	-1.93573354839651	down	GO:0006355,regulation of transcription, DNA-templated
CsGy3G041650.1	0.3432149952881189	4.43809353099206	33.9053796449122	5.785849674680539e-09	1.6689893408282899e-07	8.41516868743372	31.564554652260604	8.982869307821211	29.7932398022415	15.999726787990902	36.19469312061889	-2.91362560997817	down
CsGy1G010310.1	0.11131248654692097	0.7752651422132081	33.841997899429	5.97744470975979e-09	1.72202922659204e-07	0.4172810919388621	5.21501337733001	0.34884929350762	2.28203538910786	0.275857358413636	2.20416400414026	-8.98371809867414	down
CsGy5G030190.1	1.92374240120903	5.9389641736720895	33.7459637977534	6.279920392030239e-09	1.80683438582568e-07	81.0916255334522	39.9360234948167	89.74148075483521	39.0481611025122	69.7919116786498	45.939418191554786	1.92374240120903	up	GO:0004072,aspartate kinase activity	GO:0008652,cellular amino acid biosynthetic process	GO:0016310,phosphorylation	GO:0016491,oxidoreductase activity	GO:0050661,NADP binding	GO:0055114,oxidation-reduction process
CsGy3G006100.1	2.2010478493228702	7.3305035361281385	33.676389104822	6.508590138031271e-09	1.87021318167295e-07	253.15052910957598	119.94530767859	214.97837712407105	79.3641196434177	193.858758625182	101.507552822249	2.2010478493228702	up	GO:0003677,DNA binding	GO:0005634,nucleus	GO:0006355,regulation of transcription, DNA-templated
CsGy6G021870.1	2.21489790868944	7.44153093035632	33.6400548720087	6.63130489119031e-09	1.90302234831096e-07	271.37180345757304	118.161224154767	187.41928293696895	90.013618125921	257.581808418732	115.31258000607401	2.21489790868944	up	GO:0009693,ethylene biosynthetic process	GO:0009815,1-aminocyclopropane-1-carboxylate oxidase activity	GO:0009835,fruit ripening	GO:0031418,L-ascorbic acid binding	GO:0046872,metal ion binding	GO:0055114,oxidation-reduction process
CsGy6G010920.1	1.9232534757039497	5.32262792459338	33.633409495201995	6.653998282527642e-09	1.90708038179693e-07	56.8197753523417	26.624015663211107	44.4782849222215	27.257644925454997	54.8956143243135	27.3780371040579	1.9232534757039497	up	GO:0016021,integral component of membrane
CsGy7G007200.1	0.407970872303884	4.30544171120644	33.6173624643277	6.70911870794458e-09	1.9204098709852107e-07	8.34562183877725	30.192182710858003	12.3841499195205	29.9200195460808	13.8618322602852	24.7098385727302	-2.45115538360085	down	GO:0008171,O-methyltransferase activity	GO:0032259,methylation
CsGy1G018530.1	5.52082611437377	2.41056813179544	33.5779062741848	6.84660035891882e-09	1.957249933374e-07	10.014746206532699	1.92132071796369	8.89565698444431	0.507118975357302	5.58611150787612	1.97214674054654	5.52082611437377	up	GO:0005506,iron ion binding	GO:0008395,steroid hydroxylase activity	GO:0009741,response to brassinosteroid	GO:0010268,brassinosteroid homeostasis	GO:0016021,integral component of membrane	GO:0016131,brassinosteroid metabolic process	GO:0016705,oxidoreductase activity, acting on paired donors, with incorporation or reduction of molecular oxygen	GO:0020037,heme binding	GO:0055114,oxidation-reduction process
CsGy5G029240.1	2.5951924210014	8.39954693195886	33.5626661852625	6.900455371058449e-09	1.9701197677831198e-07	576.66320458243	187.030828052981	529.00579579073	224.88305063988997	354.585600253756	150.777462824059	2.5951924210014	up	GO:0000162,tryptophan biosynthetic process	GO:0004834,tryptophan synthase activity	GO:0030170,pyridoxal phosphate binding
CsGy4G013440.1	1.9283982855485	5.44288529806188	33.4973279426104	7.1361962629328596e-09	2.03481974770942e-07	53.8292608601132	27.584676022192998	65.3220302093018	30.5539182652774	51.171539985729396	30.046235635385603	1.9283982855485	up	GO:0005525,GTP binding
CsGy6G004960.1	0.109483284641099	4.4343334872899804	33.4797003480395	7.201167064222328e-09	2.0507231570629602e-07	2.7123270976026	45.5627484545675	7.1514105169062105	59.206140372965	3.2413239613602203	14.7330962382007	-9.133814383429721	down
CsGy6G033860.1	1.83882361379922	9.034853917292569	33.4770139053488	7.211120493390999e-09	2.05093832604123e-07	684.688725023017	385.36204114585996	721.5947636205119	371.084310217705	630.609921333571	351.274137080879	1.83882361379922	up
CsGy1G032170.1	0.5117403277002779	5.01960045877703	33.4627054509127	7.264366757840429e-09	2.06345031804237e-07	22.394085267385602	47.6213063666714	22.064717814357	45.513928038317786	21.5168739562636	35.962675857025204	-1.9541160738570704	down
CsGy6G019750.1	0.418651180902197	7.81436170950777	33.457548714414	7.28365297545947e-09	2.0662963619185105e-07	127.06209249538401	337.466260390908	152.098291969322	383.38194537012004	119.722093551518	231.901254961914	-2.38862338294375	down	GO:0003756,protein disulfide isomerase activity	GO:0005788,endoplasmic reticulum lumen	GO:0045454,cell redox homeostasis
CsGy4G006550.1	0.559293850620763	5.69455781074764	33.3829563822874	7.56843364029468e-09	2.1443574753658305e-07	34.7734243282385	67.6579367111499	40.4665180468839	69.2217401362717	36.3442069709965	62.528652538505106	-1.78796888056269	down	GO:0005838,proteasome regulatory particle	GO:0006508,proteolysis
CsGy6G033240.1	0.0557417443515637	0.569345901892979	33.3658329511439	7.63536626380782e-09	2.1605761034313e-07	0.20864054596943105	1.2351347472623702	0.261636970130715	4.437291034376389	0.0	3.0162244267182405	-17.9398763284656	down	GO:0005634,nucleus	GO:0006355,regulation of transcription, DNA-templated	GO:0008289,lipid binding	GO:0043565,sequence-specific DNA binding
CsGy3G037570.1	0.31038154052548	2.0005449144279	33.36177810043789	7.65130261550143e-09	2.16234151736947e-07	2.0899523489757903	6.892600838500591	1.31019073409124	5.61152502181622	2.2852713214381604	6.14845748523334	-3.2218410872856302	down	GO:0004672,protein kinase activity	GO:0005524,ATP binding	GO:0005525,GTP binding	GO:0005622,intracellular	GO:0006468,protein phosphorylation	GO:0016021,integral component of membrane
CsGy5G013870.1	1.85037413542044	5.5217329164105	33.3383429400529	7.74406217881475e-09	2.1857860564963497e-07	56.332947411746396	28.2708619928943	62.8800851547485	35.1179890434931	58.2059026252771	32.3664082713227	1.85037413542044	up	GO:0003676,nucleic acid binding	GO:0004386,helicase activity	GO:0005524,ATP binding	GO:0006281,DNA repair
CsGy3G014770.1	1.92862382949025	6.73441941162938	33.3113342474973	7.85236414744544e-09	2.2135526644720396e-07	159.401377120645	75.34321958300458	127.67884142378901	62.7559732004661	131.859817321718	79.1178868854555	1.92862382949025	up	GO:0016021,integral component of membrane
CsGy5G010230.1	0.116598104900473	2.774637225710709	33.2931935335307	7.92595679434667e-09	2.23147707828715e-07	1.5300306704425002	18.1153096265148	0.6104862636383349	14.7064502853617	2.27582320691249	5.8004315898427805	-8.57646872437239	down
CsGy5G028180.1	0.30374616952856	1.69304818650093	33.2688838838777	8.02565961371198e-09	2.2566980840674602e-07	1.46048382178602	5.90119934803133	1.7442464675381002	4.81763026589436	1.37928679206818	4.40832800828051	-3.29222258687932	down	GO:0005623,cell	GO:0009055,electron transfer activity	GO:0015035,protein disulfide oxidoreductase activity	GO:0022900,electron transport chain	GO:0045454,cell redox homeostasis
CsGy5G012330.1	0.420936077880698	3.0367167140956	33.2536534368836	8.08876431356519e-09	2.2715776657919e-07	5.52327162660009	12.630076213922601	4.04612853074813	10.8737718493551	5.03439679104885	11.460144709316001	-2.37565761774267	down	GO:0016021,integral component of membrane
CsGy6G035840.1	4.81176779341017	2.753781263291549	33.208782994108894	8.27758067394839e-09	2.32167916814718e-07	13.561635488013	2.19579510624422	7.41304748703692	1.0142379507146	9.79293622368406	3.1322330585151	4.81176779341017	up
CsGy6G001740.1	0.267077599932002	1.16893260037186	33.198603089463504	8.321028769569559e-09	2.33093341085254e-07	0.904109032534202	3.29369265936632	1.1337602038997598	3.93017205901909	0.8275720752409069	3.48025895390567	-3.74423014230546	down	GO:0000162,tryptophan biosynthetic process	GO:0004049,anthranilate synthase activity	GO:0005950,anthranilate synthase complex	GO:0016021,integral component of membrane
CsGy3G044190.1	0.203449970699763	0.6507001933290911	33.1903378642165	8.35647291717643e-09	2.3379251330890798e-07	0.556374789251816	2.8819810769455296	0.52327394026143	2.02847590142921	0.4827503772238621	2.9002157949213903	-4.915213290817951	down	GO:0016021,integral component of membrane
CsGy1G011790.1	0.171830028808612	0.626181231323429	33.1439759114337	8.55811045786083e-09	2.39133768157119e-07	0.278187394625908	2.33303230038448	0.43606161688452505	3.42305308366179	0.6206790564306801	2.20416400414026	-5.819704547182631	down
CsGy1G024030.1	0.136872576968982	0.34951066291358696	33.0236905785883	9.10427224091099e-09	2.53758828034792e-07	0.139093697312954	2.60750668866501	0.261636970130715	2.5355948767865097	0.4827503772238621	1.62412084515598	-7.306065408753259	down
CsGy3G010160.1	2.33318992917625	5.71127974847053	33.0257645353565	9.094565762524573e-09	2.53758828034792e-07	78.0315641925672	38.2891771651335	56.86243484174211	28.5254423638482	82.8951362032975	26.6819853132768	2.33318992917625	up	GO:0005886,plasma membrane	GO:0010167,response to nitrate	GO:0015112,nitrate transmembrane transporter activity	GO:0015706,nitrate transport	GO:0016021,integral component of membrane	GO:0046686,response to cadmium ion	GO:0055085,transmembrane transport
CsGy1G014210.1	1.80562101563065	4.98125363350429	32.9884318668811	9.270885863193067e-09	2.58080166014331e-07	39.5721568855354	21.2717650917408	39.0711208728534	22.059675428042606	41.7923897996658	23.317734991168	1.80562101563065	up	GO:0004185,serine-type carboxypeptidase activity	GO:0006508,proteolysis
CsGy7G002290.1	0.519561943843611	7.07939143280532	32.9515172209568	9.44859797027899e-09	2.6269929867990105e-07	98.68697824354088	162.900549444493	86.42741246651279	211.088273492477	92.4122150685679	160.323929143254	-1.92469831913055	down	GO:0016787,hydrolase activity
CsGy5G023040.1	0.435023991493875	4.8896071995390304	32.908045016774395	9.66225898267355e-09	2.6830516911040397e-07	18.082180650684	48.3074923373727	19.797197406557398	45.3871482944785	16.2755841464045	30.8582960579636	-2.29872379352227	down	GO:0008643,carbohydrate transport	GO:0016021,integral component of membrane	GO:0055085,transmembrane transport
CsGy3G033320.1	0.389599023672053	4.22363357723866	32.8881191678748	9.76180313665245e-09	2.70732196941637e-07	10.9884020877234	36.642330835450295	9.94220486496717	23.3274728664359	10.6894726385284	21.461596882418306	-2.5667415451270603	down	GO:0005634,nucleus
CsGy6G002200.1	0.5579688163399	5.39581614230817	32.869732647379195	9.85456818721063e-09	2.72965417935929e-07	29.487863830346303	48.85644111393379	31.222011768932	56.127040734339296	29.861559048276	57.1922554758498	-1.79221485272185	down	GO:0005576,extracellular region	GO:0005618,cell wall	GO:0009664,plant-type cell wall organization	GO:0016020,membrane
CsGy3G042640.1	1.9986112418837	5.07371151353635	32.825966326529304	1.00789491279478e-08	2.78834252673671e-07	43.397233561641706	20.9972907034603	45.69925744949821	26.7505259500977	43.8613199877681	18.7933983510906	1.9986112418837	up
CsGy3G015940.1	0.167531092083344	0.236763245115563	32.8212844377234	1.01032531585257e-08	2.7916027128724496e-07	0.4172810919388621	2.05855791210395	0.17442464675381	1.77491641375056	0.344821698017044	2.0881553723434	-5.969041254160231	down
CsGy7G017250.1	0.17999620814464606	1.7819415360036002	32.7265107757333	1.0608048649524599e-08	2.92745382162251e-07	0.4172810919388621	6.45014812459238	1.4826094974073798	7.22644539884155	1.37928679206818	4.524336640077371	-5.5556725905936695	down	GO:0004185,serine-type carboxypeptidase activity	GO:0005773,vacuole	GO:0006508,proteolysis	GO:0009505,plant-type cell wall
CsGy3G023560.1	0.281393379456891	1.6657274223377705	32.623673005846804	1.11844157193109e-08	3.08269594201722e-07	1.46048382178602	6.31291093045212	1.30818485065357	4.944410009733692	1.4482511316715905	3.9442934810930894	-3.5537438795826297	down	GO:0003700,DNA binding transcription factor activity	GO:0005634,nucleus	GO:0006355,regulation of transcription, DNA-templated	GO:0043565,sequence-specific DNA binding
CsGy5G028510.1	0.3565646695105779	4.7013102540190985	32.619428603246305	1.1208866609212901e-08	3.08562108212628e-07	15.177486969697599	53.76706239466071	11.486299050355301	33.0442527735133	14.584164753291304	29.2463561191463	-2.80454034151113	down	GO:0016020,membrane
CsGy3G014890.1	1.89912469096145	7.15959366704201	32.536450588710196	1.16977831690185e-08	3.21624129596515e-07	198.06942497364705	104.3002675466	165.528989769366	84.18174990931209	196.548367869715	106.495923989513	1.89912469096145	up	GO:0000160,phosphorelay signal transduction system	GO:0003677,DNA binding	GO:0003700,DNA binding transcription factor activity	GO:0005634,nucleus	GO:0006355,regulation of transcription, DNA-templated	GO:0016301,kinase activity	GO:0016310,phosphorylation
CsGy1G000630.1	2.0814175861753204	5.43573126719466	32.5190766861771	1.18028263026446e-08	3.24112587310798e-07	60.4362114824786	29.505996740156608	66.7174273833323	25.229169024025804	46.550929232300994	28.6541320538233	2.0814175861753204	up	GO:0005509,calcium ion binding
CsGy1G009070.1	2.71592059330547	7.791607804451702	32.4740019893717	1.2079775587701298e-08	3.31309761444728e-07	321.445534490237	114.73029430126002	300.969727973699	79.3641196434177	346.7526995259401	162.644101779191	2.71592059330547	up	GO:0003712,transcription cofactor activity	GO:0004402,histone acetyltransferase activity	GO:0005634,nucleus	GO:0006355,regulation of transcription, DNA-templated	GO:0008270,zinc ion binding	GO:0016573,histone acetylation
CsGy3G015890.1	0.422989004322027	3.7159270128483497	32.4611780844569	1.21597513748569e-08	3.33093533361867e-07	8.83244977937258	22.0951882565824	8.285170720805969	18.1295033690235	6.4826479227204405	15.6611652925755	-2.36412764819458	down
CsGy5G027340.1	0.511798173594205	4.48550385053084	32.3237624503929	1.3050755205741797e-08	3.57062257150467e-07	15.9262283423332	33.0741637878035	13.8667594169279	30.1735790337594	15.723869429577196	25.985933522495603	-1.95389521024919	down	GO:0005783,endoplasmic reticulum	GO:0006886,intracellular protein transport	GO:0016021,integral component of membrane
CsGy6G033680.1	2.02701389955448	4.69769438261272	32.2075011330225	1.3855480051716298e-08	3.7861457621711996e-07	33.5911279010784	16.605700490971902	35.8442649079079	13.8189920784865	33.1718473492397	20.069493300856	2.02701389955448	up	GO:0003677,DNA binding	GO:0016021,integral component of membrane
CsGy3G000330.1	0.24826872532788105	3.83303400982526	32.164060643493	1.41687569178148e-08	3.8670127509600293e-07	6.46785692505237	36.36785644716979	5.6688010194988205	19.904419782774106	5.17232547025567	13.689018552029	-4.0278935604125286	down	GO:0005783,endoplasmic reticulum	GO:0009058,biosynthetic process	GO:0016021,integral component of membrane	GO:0016788,hydrolase activity, acting on ester bonds	GO:0016844,strictosidine synthase activity
CsGy6G011840.1	1.95237453055598	4.65401181713029	32.0503938814618	1.5022463436077498e-08	4.09499865156059e-07	30.948347652132306	18.3897840147953	36.89081278843079	15.467128748397698	30.4822381047067	16.4732257151535	1.95237453055598	up	GO:0016301,kinase activity	GO:0016310,phosphorylation	GO:0016787,hydrolase activity
CsGy2G022470.1	0.15035940386928798	0.9582668801369508	32.044174857491605	1.50706313108483e-08	4.1031127835078795e-07	0.4172810919388621	5.21501337733001	0.34884929350762	2.78915436446516	0.758607735637498	2.55218989953082	-6.65073134281199	down	GO:0005516,calmodulin binding
CsGy5G009220.1	0.356456702971498	2.57149494272708	32.0246921218361	1.52225336499202e-08	4.1394153088526897e-07	3.47734243282385	9.60660358981844	2.79079434806096	10.269159250985401	3.1723596217568097	6.844509276014482	-2.805389803765189	down	GO:0003677,DNA binding	GO:0005634,nucleus	GO:0006355,regulation of transcription, DNA-templated
CsGy1G005650.1	0.0579769203492488	-0.666096467918574	32.001476688590195	1.54055427744856e-08	4.1840778658402e-07	0.0	0.9606603589818442	0.17442464675381	1.0142379507146	0.0	1.16008631796856	-17.2482428175914	down	GO:0016021,integral component of membrane
CsGy2G007230.1	0.392386027597012	2.97324598615912	31.955306883657304	1.57760788729184e-08	4.2795012981549294e-07	4.8682794059533885	11.390687113641901	4.97110243248358	13.0583136154505	3.58614565937726	9.744725070935859	-2.54851072583812	down	GO:0016491,oxidoreductase activity	GO:0055114,oxidation-reduction process
CsGy6G018070.1	0.5468247956192399	6.65840915113921	31.9240896317811	1.60316587600429e-08	4.3435471085229303e-07	73.2328316352703	151.09815074843002	67.3279136469706	124.370928706378	73.72287903604409	116.704683587637	-1.82873931103942	down	GO:0004674,protein serine/threonine kinase activity	GO:0005524,ATP binding	GO:0006468,protein phosphorylation
CsGy2G010820.1	2.04049560679011	8.04388512680982	31.881425595508798	1.63876758729544e-08	4.4346164637759296e-07	366.025064479039	159.469619590986	326.34851407637797	148.205520548171	368.40750216141	212.06377892465198	2.04049560679011	up	GO:0005634,nucleus	GO:0006355,regulation of transcription, DNA-templated	GO:0009734,auxin-activated signaling pathway
CsGy6G017020.1	0.20532125712781896	1.58492404775932	31.8762813156611	1.64311347359966e-08	4.4409871799181996e-07	1.25184327581659	6.86185970701317	0.52327394026143	4.81763026589436	1.31032245246477	3.8282848492962303	-4.8704163124107005	down	GO:0016021,integral component of membrane	GO:0048040,UDP-glucuronate decarboxylase activity
CsGy1G014620.1	0.517186897976162	5.28570537726993	31.850045849197002	1.66545740905086e-08	4.495928487532209e-07	26.3582556408048	55.718300820947	27.4718818637251	56.543765752339105	26.068520370088606	42.3431506058523	-1.9335369939052296	down	GO:0006886,intracellular protein transport	GO:0006888,ER to Golgi vesicle-mediated transport	GO:0008270,zinc ion binding	GO:0030127,COPII vesicle coat
CsGy4G018570.1	0.422104672189605	5.11230513853984	31.847494535137702	1.66764645617571e-08	4.4963942780902005e-07	25.0368655163317	55.705126050309495	15.0005196208277	48.8102013781403	21.6548026354704	42.0974443237065	-2.36908062356346	down	GO:0004672,protein kinase activity	GO:0005524,ATP binding	GO:0006468,protein phosphorylation
CsGy3G033400.1	0.06626556470538099	-0.145680457191799	31.8356459754986	1.6778504440707902e-08	4.51844314032495e-07	0.069546848656477	1.92132071796369	0.087212323376905	2.28203538910786	0.13792867920681798	0.8120604225779889	-15.0907942073087	down	GO:0004683,calmodulin-dependent protein kinase activity	GO:0005509,calcium ion binding	GO:0005516,calmodulin binding	GO:0005524,ATP binding	GO:0005634,nucleus	GO:0005737,cytoplasm	GO:0009738,abscisic acid-activated signaling pathway	GO:0009931,calcium-dependent protein serine/threonine kinase activity	GO:0018105,peptidyl-serine phosphorylation	GO:0035556,intracellular signal transduction	GO:0046777,protein autophosphorylation
CsGy7G019150.1	0.423961498302113	4.1178066021983	31.8003232002845	1.7086430894070602e-08	4.59581708173686e-07	11.8925111202576	27.0357272456319	8.8084446610674	27.891543644651605	10.4136152801147	18.7933983510906	-2.35870475032477	down
CsGy2G026980.1	0.32311298282027	4.21558606174807	31.7975833607842	1.71105507018433e-08	4.5967597536108597e-07	7.7892470495254305	34.034824146785304	11.075965068866902	33.7234118612606	8.68950679002952	17.5173034013252	-3.0948926634626903	down	GO:0016021,integral component of membrane	GO:0016760,cellulose synthase (UDP-forming) activity	GO:0030244,cellulose biosynthetic process	GO:0071555,cell wall organization
CsGy1G027090.1	3.0703712103647898	2.00491921613401	31.787352478841505	1.7200918735214298e-08	4.6154763653165797e-07	5.35510734654873	2.05855791210395	5.58158869612192	1.90169615758988	5.4481828286693	1.39210358156227	3.0703712103647898	up
CsGy4G007690.1	1.9710789494880605	6.59552490498607	31.720876524492002	1.7799850849662e-08	4.76471877846054e-07	110.46661482842899	68.7794390616641	154.106966201339	66.2573761658206	118.732800099907	59.3910830829274	1.9710789494880605	up
CsGy5G003050.1	1.7555908136969798	6.6370351031175	31.7223712790408	1.77861565714828e-08	4.76471877846054e-07	140.136900042801	76.029405553706	118.085485852329	68.8414009047537	120.618629966362	70.9972826596756	1.7555908136969798	up	GO:0003700,DNA binding transcription factor activity	GO:0005634,nucleus	GO:0006355,regulation of transcription, DNA-templated	GO:0043565,sequence-specific DNA binding
CsGy3G027940.1	0.300334102706796	2.27010513347688	31.6982158569237	1.8008756295534898e-08	4.81485908726425e-07	2.1559523083507903	7.136334095293701	2.44194505455334	10.0155997633067	2.20685886730908	5.56841432624907	-3.32962521068165	down	GO:0004563,beta-N-acetylhexosaminidase activity	GO:0005975,carbohydrate metabolic process	GO:0016021,integral component of membrane	GO:0102148,N-acetyl-beta-D-galactosaminidase activity
CsGy4G004960.1	0.210327614555336	1.09095512647203	31.695246498417802	1.80363117629986e-08	4.81645125378854e-07	0.69546848656477	3.15645546522606	0.7849109103921451	4.944410009733692	0.758607735637498	2.66819853132768	-4.75448743197202	down	GO:0016021,integral component of membrane
CsGy3G007010.1	0.18256236094989495	0.4896076095152021	31.6767582280019	1.82088344779645e-08	4.856705636239871e-07	0.556374789251816	2.4702694945247403	0.43606161688452505	2.78915436446516	0.275857358413636	1.85613810874969	-5.477580344584039	down	GO:0004672,protein kinase activity	GO:0005524,ATP binding	GO:0006468,protein phosphorylation	GO:0016021,integral component of membrane	GO:0030246,carbohydrate binding
CsGy0G000400.1	0.439047508044706	4.139043014414621	31.658350349443804	1.83822492691499e-08	4.897101483912851e-07	13.823548920053303	24.1836638770089	9.880720176986447	24.1334116980225	8.6568176930575	25.509718088969496	-2.27765784266375	down	GO:0016020,membrane
CsGy1G007960.1	0.5639069503016271	7.109317807050459	31.594600104380397	1.89957065069889e-08	5.05449002020095e-07	109.327646087982	181.29033345928798	87.91002196392022	179.900456508003	101.446543556614	168.792559264425	-1.77334221446484	down	GO:0005524,ATP binding	GO:0005794,Golgi apparatus	GO:0006486,protein glycosylation	GO:0008378,galactosyltransferase activity	GO:0016021,integral component of membrane	GO:0030246,carbohydrate binding
CsGy5G023990.1	0.277139409964934	2.5337770916215296	31.568067512667493	1.9257029967001295e-08	5.11791721339923e-07	1.73867121641193	11.116212725361304	3.83734222858382	8.747802324913451	2.20685886730908	8.00459559398303	-3.60829230359742	down
CsGy3G003320.1	3.6906279175558	3.76610977002771	31.5563860355381	1.93732214264811e-08	5.14266775437709e-07	20.5858672023172	6.86185970701317	28.605642067624803	4.31051129053706	12.6894384870272	5.56841432624907	3.6906279175558	up	GO:0004784,superoxide dismutase activity	GO:0005615,extracellular space	GO:0008270,zinc ion binding	GO:0009507,chloroplast	GO:0016532,superoxide dismutase copper chaperone activity	GO:0019430,removal of superoxide radicals	GO:0030001,metal ion transport	GO:0043085,positive regulation of catalytic activity	GO:0055114,oxidation-reduction process
CsGy7G003220.1	5.06242390670086	2.839965911329009	31.464182866616696	2.0315326705821697e-08	5.386339534915712e-07	11.380020392508	2.41468843089794	16.2331785994368	2.22308280822257	5.84996907119876	1.94279655670194	5.06242390670086	up	GO:0016021,integral component of membrane	GO:0016760,cellulose synthase (UDP-forming) activity	GO:0030244,cellulose biosynthetic process	GO:0071555,cell wall organization
CsGy6G000510.1	1.78989447151829	5.52926813780502	31.4316467359593	2.06586135952196e-08	5.4708523271521e-07	62.105335850234006	34.7210101174867	59.129955249541595	33.9769713489392	54.9645786639169	29.814218371791892	1.78989447151829	up	GO:0000272,polysaccharide catabolic process	GO:0016161,beta-amylase activity	GO:0102229,amylopectin maltohydrolase activity
CsGy3G042480.1	0.475221466208295	6.619833744561699	31.367553465373696	2.13519495719851e-08	5.64775529722566e-07	59.8798366932267	150.274727583589	65.2348178859249	150.994674912637	65.1713009252214	99.30338881810827	-2.10428204764994	down	GO:0004190,aspartic-type endopeptidase activity	GO:0006508,proteolysis	GO:0016021,integral component of membrane
CsGy4G007770.1	0.4544049082570151	3.9881274055595695	31.328796294910497	2.17824698024415e-08	5.753040383522609e-07	11.683870574288099	25.3888809159487	8.45959536755978	19.0169615758988	9.65500754447724	21.461596882418306	-2.2006804544338103	down
CsGy5G021190.1	0.499058105839182	4.61753982866383	31.327092628243108	2.1801592627485e-08	5.753040383522609e-07	16.621696828898	34.3092985350659	19.099498819542198	33.0895131420639	13.5170105622681	31.090313321557304	-2.00377468735523	down	GO:0005524,ATP binding	GO:0016021,integral component of membrane	GO:0042626,ATPase activity, coupled to transmembrane movement of substances	GO:0055085,transmembrane transport
CsGy1G017020.1	0.3481767129724669	7.609527004530518	31.3211879391034	2.1868000115829e-08	5.76374310381508e-07	98.3392440002585	317.97857882299	116.95172564843	372.732446887617	87.7226399755361	179.581362021532	-2.872104775367549	down	GO:0003729,mRNA binding	GO:0006979,response to oxidative stress	GO:0008152,metabolic process	GO:0009409,response to cold	GO:0009506,plasmodesma	GO:0009507,chloroplast	GO:0016757,transferase activity, transferring glycosyl groups	GO:0052692,raffinose alpha-galactosidase activity	GO:0080167,response to karrikin
CsGy7G011230.1	0.329609295372289	3.66847350543091	31.3069730641016	2.20287009275621e-08	5.799244076538128e-07	5.841935287144071	21.6834766741616	4.447828492222151	21.552556452685298	8.75847112963293	14.9651135017944	-3.03389502068051	down	GO:0005524,ATP binding
CsGy3G033600.1	0.376763744533839	3.4995950235474504	31.296328541037397	2.2149812624699305e-08	5.8242514375654e-07	4.65963885998396	14.1354309964471	7.58747213379073	20.284759014292106	6.55161226232384	15.313139397184901	-2.65418319705171	down
CsGy5G016720.1	4.76115929878717	2.27483614903974	31.280800783235	2.23276821999654e-08	5.86410668662931e-07	9.31927771996792	1.2351347472623702	4.7094654623528704	1.0142379507146	7.44814867716816	2.20416400414026	4.76115929878717	up
CsGy3G006930.1	2.59121890589907	4.87498865034084	31.2465449343817	2.2725157514729303e-08	5.96147720309923e-07	41.519468647916796	17.0174120733927	54.4204897871887	16.2278072114336	29.102951312638602	14.9651135017944	2.59121890589907	up	GO:0004672,protein kinase activity	GO:0005524,ATP binding	GO:0006468,protein phosphorylation
CsGy3G002360.1	1.93075417330218	7.50412818101597	31.223108269225307	2.30011724387429e-08	6.02679369023606e-07	249.74273352540905	120.357019261011	244.97941636572602	104.466508923604	221.16863710813203	145.822850168647	1.93075417330218	up	GO:0016787,hydrolase activity
CsGy4G018930.1	0.4636710175052121	3.12460548312554	31.1274043205621	2.41635794924578e-08	6.323937740878211e-07	5.70284158983112	13.1747706374653	5.3199517259912	11.663736433217899	5.58611150787612	11.1368286524981	-2.15670154537696	down	GO:0004252,serine-type endopeptidase activity	GO:0006508,proteolysis	GO:0016021,integral component of membrane	GO:0046872,metal ion binding
CsGy2G023220.1	0.488596072452085	4.15066067144605	31.093226345171495	2.45928101097933e-08	6.42119999798795e-07	11.127495785036302	27.447438828052697	13.2562731532896	23.3274728664359	10.7584369781318	21.1135709870277	-2.04668038975706	down	GO:0016021,integral component of membrane
CsGy3G032170.1	0.5745339903104221	6.70741813509383	31.0942075947653	2.4580381046805897e-08	6.42119999798795e-07	76.91881461406359	138.746803275806	70.5547696119161	120.31397690351999	81.30895639241909	139.32636678802402	-1.74054105912811	down
CsGy6G022460.1	2.39234584617932	3.10844201108199	31.034257403190693	2.53514181971452e-08	6.61153126268941e-07	12.657526455478802	5.3522505714702815	11.075965068866902	3.80339231517976	10.965329996942	5.336397062655349	2.39234584617932	up	GO:0009269,response to desiccation	GO:0016021,integral component of membrane
CsGy4G006510.1	2.7651155184192904	4.56547680468122	31.012209487117897	2.56410370854468e-08	6.67773151309343e-07	40.754453312695496	10.9789755312211	29.303340654640106	8.747802324913451	31.930489236378303	17.0532688741378	2.7651155184192904	up	GO:0016021,integral component of membrane	GO:0016760,cellulose synthase (UDP-forming) activity	GO:0030244,cellulose biosynthetic process	GO:0071555,cell wall organization
CsGy6G013150.1	0.3673500822022701	3.11962541486694	31.010384841325003	2.56651534071265e-08	6.67773151309343e-07	4.729185708640442	15.2333285495692	5.407164049368111	14.0725515661651	4.06889603660112	9.3966991755453	-2.7221989280769505	down	GO:0003756,protein disulfide isomerase activity	GO:0005788,endoplasmic reticulum lumen	GO:0006457,protein folding	GO:0034976,response to endoplasmic reticulum stress	GO:0045454,cell redox homeostasis
CsGy2G013630.1	1.8713581283361296	4.82320160144336	30.933764740177196	2.66986175326584e-08	6.93852883150601e-07	36.7902829392764	21.4090022858811	36.4547511715463	16.4813666991123	35.8614565937726	20.4175191962466	1.8713581283361296	up	GO:0016491,oxidoreductase activity	GO:0055114,oxidation-reduction process
CsGy1G027540.1	1.91350297160895	10.1359139763955	30.844596963000107	2.7953932837418102e-08	7.2563072690192e-07	1700.6290901968302	777.997653581154	1408.47902253702	773.483217163724	1322.94292661219	764.728900804872	1.91350297160895	up	GO:0015299,solute:proton antiporter activity	GO:0016021,integral component of membrane	GO:1902600,proton transmembrane transport
CsGy4G000740.1	0.470663728167141	4.7876065553971	30.7929035946566	2.87085795846642e-08	7.44353380905631e-07	19.612211321126498	41.3083954362193	15.0005196208277	41.5837559792987	18.4824430137136	30.2782528989793	-2.12465915717406	down	GO:0016021,integral component of membrane
CsGy1G025870.1	0.524444568110688	5.31324568768866	30.73618109652	2.95601493705737e-08	7.65542637241639e-07	26.0800682461789	54.6204032678249	31.9197103559472	54.6420695947492	24.2754475403999	47.447530404913905	-1.90677921139026	down	GO:0005975,carbohydrate metabolic process	GO:0033947,mannosylglycoprotein endo-beta-mannosidase activity
CsGy5G022310.1	2.05375067587858	7.49090387872837	30.7235132723172	2.9753760865348108e-08	7.69662830366046e-07	245.01354781676895	109.103569341509	243.584019191696	95.7187065986907	235.44425540603802	147.5629796456	2.05375067587858	up	GO:0004766,spermidine synthase activity	GO:0008295,spermidine biosynthetic process
CsGy3G041880.1	0.528948631596437	5.35864203758991	30.6762407651088	3.0487543775467204e-08	7.877303025554671e-07	32.130644079292395	57.9140959271912	25.1171491325486	47.7959634274257	27.930557539380608	55.5681346306938	-1.8905427488901296	down	GO:0016021,integral component of membrane
CsGy3G033130.1	1.91859955394942	8.79102278862598	30.651012256238108	3.08865420998953e-08	7.971158747030859e-07	619.731968377867	291.217325965639	527.547344106898	269.914074633924	598.058753040762	348.4899299177539	1.91859955394942	up	GO:0004842,ubiquitin-protein transferase activity	GO:0016567,protein ubiquitination	GO:0016874,ligase activity
CsGy6G023660.1	0.36406317944329	3.82924884339409	30.6382273863264	3.10907325404347e-08	8.01457981718628e-07	6.74604431967827	20.4483419268993	8.45959536755978	28.01832338849089	7.7929703751852	14.7330962382007	-2.7467759896212405	down	GO:0005788,endoplasmic reticulum lumen	GO:0005886,plasma membrane	GO:0016021,integral component of membrane	GO:0044794,positive regulation by host of viral process
CsGy3G042520.1	0.463059282518738	6.242030743640782	30.5906680328325	3.18622590873147e-08	8.203979828278791e-07	49.517356243411704	134.080738675037	47.443503917036296	94.9580281356547	46.964715269921506	82.0181026803769	-2.15955070495652	down	GO:0004069,L-aspartate:2-oxoglutarate aminotransferase activity	GO:0005777,peroxisome	GO:0006520,cellular amino acid metabolic process	GO:0009058,biosynthetic process	GO:0009536,plastid	GO:0010150,leaf senescence	GO:0016020,membrane	GO:0030170,pyridoxal phosphate binding
CsGy4G007680.1	2.14785283690176	6.871169926659942	30.5816179544342	3.20112308249365e-08	8.232830737421391e-07	142.82300797846	75.59408917389301	193.25971780887298	60.142028441986895	141.400688884151	86.43176708571998	2.14785283690176	up	GO:0048544,recognition of pollen
CsGy3G028970.1	0.29844953650493	1.4540126462789198	30.5750500624402	3.2119780494021705e-08	8.25123116884442e-07	1.46048382178602	4.66606460076896	1.2209725272766698	4.56407077821571	1.10342943365454	3.59626758570252	-3.3506502027470297	down	GO:0006351,transcription, DNA-templated	GO:0043565,sequence-specific DNA binding
CsGy1G032890.1	0.541137278932818	5.5404741249750495	30.5260484626591	3.29413701069718e-08	8.45255087048628e-07	30.8092539548193	65.3249044107654	36.716388141677	62.5024137127874	30.689131123516997	53.595987890147285	-1.84795991503692	down	GO:0004298,threonine-type endopeptidase activity	GO:0005634,nucleus	GO:0005737,cytoplasm	GO:0019773,proteasome core complex, alpha-subunit complex	GO:0043161,proteasome-mediated ubiquitin-dependent protein catabolic process
CsGy4G019840.1	0.0719754046155989	0.747197300641769	30.520353770363396	3.30382060393795e-08	8.46022281383801e-07	0.139093697312954	4.94053898904949	0.43606161688452505	3.80339231517976	0.13792867920681798	1.27609494976541	-13.8936349901849	down	GO:0016021,integral component of membrane
CsGy6G011980.1	0.403543647007486	3.83366167588931	30.519828492526106	3.30471525287151e-08	8.46022281383801e-07	5.77238843848759	19.8993931503382	10.0294171883441	22.8203538910786	9.03432848804656	18.6773897192937	-2.47804669312871	down	GO:0016301,kinase activity	GO:0016310,phosphorylation
CsGy6G020540.1	0.563103197178045	6.1850064262472415	30.47248781684789	3.38635021314266e-08	8.65927030420357e-07	53.6206203141438	102.516184022777	49.7110243248358	95.7187065986907	53.930113569865796	81.3220508895957	-1.77587341896021	down	GO:0004739,pyruvate dehydrogenase (acetyl-transferring) activity	GO:0006086,acetyl-CoA biosynthetic process from pyruvate	GO:0043231,intracellular membrane-bounded organelle	GO:0055114,oxidation-reduction process
CsGy7G007150.1	2.14754169016515	3.8508748103113	30.468558571846	3.39321598316677e-08	8.666887742571909e-07	18.916742834561802	9.33212920153792	21.192594580587894	7.22644539884155	17.310049240455598	10.0927509663264	2.14754169016515	up	GO:0005623,cell	GO:0006662,glycerol ether metabolic process	GO:0015035,protein disulfide oxidoreductase activity	GO:0045454,cell redox homeostasis	GO:0055114,oxidation-reduction process
CsGy2G025200.1	0.016062542354801	0.125383395080213	30.4103916474688	3.49650066406091e-08	8.92047732348172e-07	0.069546848656477	2.8819810769455296	0.0	3.42305308366179	0.0	0.4640345271874221	-62.256645175544605	down	GO:0004601,peroxidase activity	GO:0005576,extracellular region	GO:0006979,response to oxidative stress	GO:0020037,heme binding	GO:0042744,hydrogen peroxide catabolic process	GO:0046872,metal ion binding	GO:0055114,oxidation-reduction process	GO:0098869,cellular oxidant detoxification
CsGy2G018510.1	1.96287619275084	8.03091933746127	30.4045765926578	3.5069978409765696e-08	8.93703289806806e-07	412.412812532909	166.331479297999	298.876632212653	169.75807700085699	326.477183682538	192.57432878278	1.96287619275084	up	GO:0003676,nucleic acid binding
CsGy6G018730.1	0.297120621340683	2.4451830570569504	30.399300333219102	3.51654971636068e-08	8.95114447207881e-07	2.01685861103783	9.33212920153792	2.79079434806096	10.6494984825033	2.82753792373976	5.8004315898427805	-3.3656364727825	down	GO:0005634,nucleus	GO:0006508,proteolysis	GO:0008233,peptidase activity
CsGy1G002140.1	0.372461883803735	8.305754130544031	30.164300224655598	3.96949424696555e-08	1.00925635939382e-06	190.41927162143398	603.569179828879	124.36477313546699	419.13383313280997	200.68622824591998	361.71491394259596	-2.6848384854514102	down
CsGy2G012050.1	2.1737305993876	5.70090148492558	30.1261691218917	4.04831355091089e-08	1.0281240951960301e-06	80.6047975928569	38.563651553414005	66.979064353463	24.2149310733111	64.20580017077371	34.6865809072598	2.1737305993876	up	GO:0005622,intracellular	GO:0016301,kinase activity	GO:0046854,phosphatidylinositol phosphorylation	GO:0048015,phosphatidylinositol-mediated signaling
CsGy5G022790.1	2.32980442161554	3.73693970974927	30.031363973551606	4.25114453971056e-08	1.07840751929996e-06	17.734446407401602	7.95975726013528	17.7041016455117	5.45152898509099	18.6893360325238	9.744725070935859	2.32980442161554	up	GO:0005623,cell	GO:0006662,glycerol ether metabolic process	GO:0015035,protein disulfide oxidoreductase activity	GO:0045454,cell redox homeostasis	GO:0055114,oxidation-reduction process
CsGy3G040470.1	0.5672391567622691	6.43918879403414	30.0172621835321	4.28217241130336e-08	1.0850440957641198e-06	67.5299900454392	116.37714063094299	58.345044339149396	118.28550100209101	62.5506560202919	97.7952766047492	-1.76292484056968	down	GO:0005524,ATP binding	GO:0005978,glycogen biosynthetic process	GO:0008878,glucose-1-phosphate adenylyltransferase activity	GO:0009507,chloroplast	GO:0019252,starch biosynthetic process
CsGy5G028840.1	10.3320922129865	3.78282388165598	29.9412118465409	4.45345779873126e-08	1.12716460835539e-06	24.689131273049398	1.09789755312211	37.762936022199895	4.31051129053706	9.44811452566702	1.5081122133591205	10.3320922129865	up	GO:0016747,transferase activity, transferring acyl groups other than amino-acyl groups
CsGy2G003350.1	0.518159383623121	6.86345739322943	29.9106286987822	4.52425922388557e-08	1.14378607907257e-06	79.2834074683838	177.85940360578098	91.0496656054888	141.612973868526	68.34366054697821	141.066496264976	-1.92990811631685	down	GO:0004124,cysteine synthase activity	GO:0006535,cysteine biosynthetic process from serine
CsGy1G017850.1	0.47869203091525	4.865031656099982	29.824806772831	4.72902174410693e-08	1.19419849207357e-06	20.6554140509737	42.8180045717622	14.651670327320002	34.8644295558145	21.3099809374533	40.951047024290006	-2.08902579407478	down
CsGy1G029900.1	0.432436503275536	3.0945870394767403	29.8212788295069	4.73763493928862e-08	1.19502017959567e-06	6.0505758331135	10.9789755312211	4.7094654623528704	11.283397201700001	4.75853943263521	13.689018552029	-2.3124782307353704	down	GO:0004553,hydrolase activity, hydrolyzing O-glycosyl compounds	GO:0005975,carbohydrate metabolic process
CsGy3G017950.1	2.32733190141689	4.14747180473484	29.7500600920317	4.9149106658085e-08	1.23833534492879e-06	30.183332316911002	11.9396358902029	21.018169933834105	9.0013618125921	21.1720522582465	10.2087595981233	2.32733190141689	up	GO:0009733,response to auxin
CsGy6G034760.1	3.02830952427926	2.0782869656593	29.7034504732537	5.03451295527267e-08	1.2670380347253999e-06	6.46785692505237	2.05855791210395	5.756013342875731	1.64813666991123	5.03439679104885	1.97214674054654	3.02830952427926	up	GO:0008270,zinc ion binding
CsGy3G016200.1	0.554692241674658	7.37808956024015	29.6373768515166	5.20907469507557e-08	1.3094920806177602e-06	116.687024065962	229.37508983057097	117.41900927708299	232.221949671517	122.066881098034	180.702121413322	-1.80280149039209	down	GO:0003723,RNA binding	GO:0003735,structural constituent of ribosome	GO:0006412,translation	GO:0015935,small ribosomal subunit
CsGy6G018380.1	2.98244945713717	2.06250103212671	29.5498689404951	5.449633830736061e-08	1.36842269321794e-06	6.25921637908293	1.92132071796369	4.883890109106679	1.90169615758988	5.79300452668635	1.85613810874969	2.98244945713717	up	GO:0002213,defense response to insect	GO:0003677,DNA binding	GO:0003700,DNA binding transcription factor activity	GO:0005634,nucleus	GO:0006355,regulation of transcription, DNA-templated	GO:0009611,response to wounding	GO:0010087,phloem or xylem histogenesis	GO:0051301,cell division
CsGy7G005580.1	0.5290049361146479	5.49424234573076	29.499770787520102	5.5923315859765396e-08	1.39952648377222e-06	34.703877479582	63.6780580810822	32.006922679324106	61.86851499359079	26.965056784932894	51.623841149600715	-1.89034152940924	down	GO:0004725,protein tyrosine phosphatase activity	GO:0035335,peptidyl-tyrosine dephosphorylation
CsGy7G015700.1	0.4158842821258351	5.0040042283864405	29.5025903172645	5.58420202439273e-08	1.39952648377222e-06	22.254991570072693	57.7768587330509	14.5644580039431	41.5837559792987	19.8617298057818	37.3547794385875	-2.40451501289829	down	GO:0016740,transferase activity
CsGy7G018680.1	0.480561911645322	4.5032625993233895	29.501231514324	5.588118387231259e-08	1.39952648377222e-06	16.4130562829286	36.8145635140964	15.2621565909584	27.1557140114081	12.6296464045911	28.320259211512	-2.08089733240875	down	GO:0016020,membrane
CsGy2G017190.1	2.17026255124041	4.03042326113375	29.494992311462894	5.6061364724365806e-08	1.40140841998196e-06	20.1685861103783	8.50870603669633	25.291573779302396	12.044075664735901	19.9996584849886	9.51270780734215	2.17026255124041	up	GO:0009507,chloroplast	GO:0032259,methylation	GO:0042372,phylloquinone biosynthetic process	GO:0052624,2-phytyl-1,4-naphthoquinone methyltransferase activity
CsGy5G023470.1	0.42406605354865	5.835098737087	29.4884490655086	5.62509513444631e-08	1.4045730269639799e-06	40.89354701000849	101.555523663795	28.5184297442479	78.7302209242211	32.7580613116192	61.020540325146	-2.3581232018734903	down	GO:0003677,DNA binding	GO:0005634,nucleus	GO:0006355,regulation of transcription, DNA-templated	GO:0009793,embryo development ending in seed dormancy	GO:0009825,multidimensional cell growth	GO:0009835,fruit ripening	GO:0009908,flower development	GO:0010150,leaf senescence
CsGy5G005550.1	2.1599852979513003	4.47466272978469	29.348569766367998	6.046112359949281e-08	1.5080113355945101e-06	30.6701602575064	12.6258218609042	34.2744430871237	12.297635152414598	24.5513048988136	16.3572170833566	2.1599852979513003	up	GO:0016707,gibberellin 3-beta-dioxygenase activity	GO:0046872,metal ion binding	GO:0055114,oxidation-reduction process
CsGy5G020800.1	0.4840904566832221	4.50832482998428	29.3228779588999	6.126805761316139e-08	1.5264303336964e-06	16.8303373748674	32.6624522053827	11.4248143623746	31.187816984474	16.2755841464045	28.5381234220265	-2.06572963006039	down	GO:0016021,integral component of membrane
CsGy2G003640.1	0.516177993143098	7.391710755671428	29.2613959733888	6.32431800656168e-08	1.57387994319545e-06	126.57526455478799	256.35907865401197	97.5905898587567	216.780430431375	118.894521476277	191.878276991999	-1.93731622286108	down	GO:0007165,signal transduction	GO:0043531,ADP binding
CsGy7G015400.1	0.4465627806131179	3.3600648842367407	29.234843087758694	6.41158053167868e-08	1.59381742135308e-06	7.6501533522124685	13.5864822198861	5.3199517259912	13.4386528469685	6.068861885099982	15.777173924372402	-2.23932679438046	down	GO:0005774,vacuolar membrane	GO:0005886,plasma membrane	GO:0009651,response to salt stress	GO:0015385,sodium:proton antiporter activity	GO:0015386,potassium:proton antiporter activity	GO:0016021,integral component of membrane	GO:0051453,regulation of intracellular pH	GO:0055075,potassium ion homeostasis	GO:0071805,potassium ion transmembrane transport	GO:0098719,sodium ion import across plasma membrane	GO:1902600,proton transmembrane transport
CsGy3G003490.1	0.0740725165552304	-0.000634031094403914	29.1911687929319	6.557742187421418e-08	1.62833558235103e-06	0.069546848656477	0.9606603589818442	0.087212323376905	1.5213569260718998	0.20689301881022695	2.9002157949213903	-13.5002838637779	down	GO:0003824,catalytic activity
CsGy6G005690.1	0.163855597184269	0.43903283345779903	29.178664965496893	6.600199293350888e-08	1.63705499269342e-06	0.20864054596943105	2.4702694945247403	0.34884929350762	2.91593410830448	0.551714716827271	1.62412084515598	-6.1029346399160005	down	GO:0008152,metabolic process	GO:0016787,hydrolase activity
CsGy7G015050.1	1.81311571754606	6.0290603904679205	29.1399976460788	6.73324604091408e-08	1.66819911355891e-06	84.0125931770243	43.9159021248843	86.252987819759	54.1349506193919	80.6882773359884	40.3710038653057	1.81311571754606	up	GO:0003723,RNA binding
CsGy1G014800.1	1.9777259622431695	5.48705751550876	29.0194715664972	7.16544349733645e-08	1.77161661777281e-06	54.9420104386169	31.0156058756995	71.8629544625697	30.300358777598802	50.3439679104885	28.1900975266359	1.9777259622431695	up	GO:0003677,DNA binding	GO:0005634,nucleus	GO:0006355,regulation of transcription, DNA-templated	GO:0016021,integral component of membrane
CsGy6G003930.1	0.466225681357225	3.87046356088283	29.019171387213607	7.16655390273152e-08	1.77161661777281e-06	9.73655881190679	19.762155956197894	7.41304748703692	22.4400146595606	10.7584369781318	17.981337928512602	-2.14488399070791	down	GO:0009055,electron transfer activity	GO:0009507,chloroplast	GO:0022900,electron transport chain	GO:0046872,metal ion binding	GO:0051537,2 iron, 2 sulfur cluster binding
CsGy2G015240.1	3.96222698913104	1.47871408400201	28.9142924258334	7.56526300856696e-08	1.8681089099117e-06	3.89462352476271	0.823423164841581	3.92455455196072	0.507118975357302	3.72407433858408	1.5081122133591205	3.96222698913104	up
CsGy1G007490.1	1.72379431603822	6.316322861509	28.702112262701696	8.441161204110288e-08	2.08209084656251e-06	105.36347571456301	55.85553801508721	101.51514441071699	53.754611387874	94.27425223786	64.9648338062391	1.72379431603822	up
CsGy5G021500.1	4.68196097312582	4.3856275417241095	28.687111655450806	8.50680051359786e-08	2.09596284919564e-06	46.5268417511831	6.9990969011534405	29.8266145949015	3.29627333982246	23.792697163176108	11.0208200207013	4.68196097312582	up	GO:0004497,monooxygenase activity	GO:0005506,iron ion binding	GO:0016021,integral component of membrane	GO:0016705,oxidoreductase activity, acting on paired donors, with incorporation or reduction of molecular oxygen	GO:0020037,heme binding	GO:0055114,oxidation-reduction process
CsGy7G000400.1	1.74780981646584	5.62951011072682	28.6624552782581	8.61580442822617e-08	2.12047690000648e-06	62.6617106394858	32.5252150112424	62.6184481846178	34.1037510927785	62.2058343222748	40.48701249710261	1.74780981646584	up
CsGy6G025510.1	0.0170337288430955	-1.15936677667884	28.5782630334405	8.9986706162784e-08	2.21226413893909e-06	0.0	0.823423164841581	0.0	0.760678463035952	0.0	0.4640345271874221	-58.707051709663716	down	GO:0016021,integral component of membrane
CsGy5G008520.1	0.191315454596094	0.4316236125333279	28.54277369432	9.16512425370241e-08	2.25070419172969e-06	0.486827940595339	2.60750668866501	0.261636970130715	2.5355948767865097	0.4827503772238621	1.62412084515598	-5.22696925928543	down	GO:0016021,integral component of membrane
CsGy3G026750.1	1.9534470782137097	5.6878187804132105	28.5325648053714	9.213575355867161e-08	2.26011334747113e-06	75.3538714255956	32.799689399523004	69.34548353597201	30.168381064262	58.201006157165295	40.7694935155279	1.9534470782137097	up	GO:0004674,protein serine/threonine kinase activity	GO:0005524,ATP binding	GO:0006468,protein phosphorylation	GO:0016021,integral component of membrane
CsGy5G021300.1	1.82120934503582	5.22732768782864	28.5101563579071	9.3208271078306e-08	2.28140288529535e-06	54.176995103395605	26.3495412749306	44.042223305337	27.891543644651605	45.240606779836206	24.5938299409334	1.82120934503582	up	GO:0004930,G-protein coupled receptor activity	GO:0005096,GTPase activator activity	GO:0005634,nucleus	GO:0005886,plasma membrane	GO:0007186,G-protein coupled receptor signaling pathway	GO:0009414,response to water deprivation	GO:0009737,response to abscisic acid	GO:0009749,response to glucose	GO:0010008,endosome membrane	GO:0010182,sugar mediated signaling pathway	GO:0016021,integral component of membrane	GO:0042127,regulation of cell proliferation	GO:0043547,positive regulation of GTPase activity
CsGy6G021580.1	0.529742089190395	4.14382480793523	28.510472414580804	9.31930572706719e-08	2.28140288529535e-06	12.9357138501047	22.3696626448629	12.471362242897401	25.989847487061702	11.3791160345625	21.1135709870277	-1.88771105865554	down	GO:0006672,ceramide metabolic process	GO:0016021,integral component of membrane	GO:0016811,hydrolase activity, acting on carbon-nitrogen (but not peptide) bonds, in linear amides
CsGy1G003950.1	8.5489617854516	2.5819718929659703	28.5027378294954	9.35660874565925e-08	2.28764980055603e-06	12.101151666227	0.548948776561054	13.169060829912699	2.02847590142921	4.06889603660112	0.8120604225779889	8.5489617854516	up	GO:0016021,integral component of membrane
CsGy1G012800.1	0.599073467088531	6.825171619202219	28.480432090862895	9.46502682839137e-08	2.31030816454244e-06	90.06316901013781	140.66812399377	87.73559731716641	146.684163622099	77.1410965284871	138.166280470055	-1.66924434971215	down	GO:0003676,nucleic acid binding	GO:0046872,metal ion binding
CsGy1G018640.1	5.76111472697824	1.89580451563047	28.479414096490608	9.470004764516061e-08	2.31030816454244e-06	6.12012268176998	1.09789755312211	6.36649960651406	0.126779743839325	4.27578905541135	1.62412084515598	5.76111472697824	up	GO:0046872,metal ion binding
CsGy2G011850.1	0.5270851511293421	7.692983516837798	28.440943232163402	9.660060559080213e-08	2.35409869231006e-06	162.530985310187	306.038942932788	127.155567483527	274.47814541213904	138.894179961266	232.934775862592	-1.89722665845809	down	GO:0003924,GTPase activity	GO:0004871,signal transducer activity	GO:0005525,GTP binding	GO:0007186,G-protein coupled receptor signaling pathway	GO:0031683,G-protein beta/gamma-subunit complex binding
CsGy5G023740.1	2.5886308486771097	5.4804838398915985	28.414082981093397	9.795018414014382e-08	2.3843812292106202e-06	62.17488269889049	24.8399321393877	86.42741246651279	26.116627230901	42.6199618749067	22.8537004639805	2.5886308486771097	up	GO:0005975,carbohydrate metabolic process	GO:0008184,glycogen phosphorylase activity	GO:0030170,pyridoxal phosphate binding	GO:0102250,linear malto-oligosaccharide phosphorylase activity	GO:0102499,SHG alpha-glucan phosphorylase activity
CsGy4G025150.1	0.00653948652198155	-0.18580723415276	28.4077767806813	9.826976463654213e-08	2.3895520303878e-06	0.0	2.33303230038448	0.0	2.78915436446516	0.0	0.23201726359371105	-152.917204835371	down	GO:0016021,integral component of membrane
CsGy7G009730.1	4.10794310018975	3.5124127144911004	28.3901333241851	9.916944726237089e-08	2.40880210790452e-06	23.506834845889202	2.4702694945247403	14.2156087104355	3.29627333982246	14.551475656319301	6.844509276014482	4.10794310018975	up	GO:0005623,cell	GO:0009055,electron transfer activity	GO:0015035,protein disulfide oxidoreductase activity	GO:0022900,electron transport chain	GO:0045454,cell redox homeostasis
CsGy2G025330.1	0.4996199581090301	5.12471117607221	28.3755661310502	9.99184811521328e-08	2.42435505193717e-06	22.6722726620115	53.3852685205625	25.3787861026794	49.95121907269421	21.861695654280602	36.658727647806394	-2.0015213238975003	down	GO:0004750,ribulose-phosphate 3-epimerase activity	GO:0005975,carbohydrate metabolic process	GO:0006098,pentose-phosphate shunt	GO:0046872,metal ion binding
CsGy1G003500.1	0.34980093554670505	2.0074920387829	28.359341223294702	1.00759429081365e-07	2.4394503253597e-06	2.01685861103783	6.724622512872911	2.5291573779302405	4.944410009733692	1.7930728296886298	6.38047474882705	-2.85876879785097	down	GO:0016021,integral component of membrane
CsGy7G012370.1	1.94186193470416	3.7085579129036303	28.3593544330654	1.00758741533258e-07	2.4394503253597e-06	17.803993256058106	8.6459432308366	16.9191907351196	8.62102258107413	15.516976410767	8.58463875296731	1.94186193470416	up	GO:0016021,integral component of membrane
CsGy2G020680.1	1.92819018240862	8.27245919872244	28.3507481087823	1.0120768511067099e-07	2.44665528948808e-06	418.81112260930496	201.326963803767	394.461338633741	176.60418316818001	406.68271064130204	254.63894679409802	1.92819018240862	up	GO:0008289,lipid binding	GO:0016021,integral component of membrane
CsGy7G005760.1	0.402753439640026	2.80834550864585	28.349432782191	1.0127647467026199e-07	2.44665528948808e-06	4.45099831401453	12.0768730843432	4.27340384546834	9.888820019467381	3.44821698017044	8.352621489373599	-2.4829086522359303	down	GO:0005886,plasma membrane	GO:0016021,integral component of membrane	GO:0016874,ligase activity
CsGy1G011880.1	0.060715851117461	3.7646629109146	28.344779998048896	1.0152018434343598e-07	2.4498886044263407e-06	3.1296081895414702	36.0933820588893	1.04654788052286	37.019685201083	0.6206790564306801	6.72850064421762	-16.4701635832363	down	GO:0004097,catechol oxidase activity	GO:0046148,pigment biosynthetic process	GO:0046872,metal ion binding	GO:0055114,oxidation-reduction process
CsGy4G023360.1	0.499078600759148	5.07047970743866	28.3344609416125	1.0206278855643801e-07	2.46032006403401e-06	23.020006905293894	52.5618453557209	25.1171491325486	44.3729103437639	19.1720864097477	37.934822597571795	-2.00369240131495	down
CsGy3G030410.1	0.512705515317823	7.22636244885817	28.2870339011912	1.04594246189401e-07	2.5186204120208097e-06	112.457254277523	237.83205744507703	87.91002196392022	184.21096779854	104.205117140751	172.388826850127	-1.9504373760834304	down	GO:0000145,exocyst	GO:0006887,exocytosis
CsGy2G015920.1	0.5463698279056699	3.8961582419749914	28.2727500803265	1.05368914978988e-07	2.53180610582055e-06	10.014746206532699	18.5270212089356	10.901540422113099	19.777640038934802	10.6894726385284	19.4894501418717	-1.83026212086632	down	GO:0004672,protein kinase activity	GO:0005524,ATP binding	GO:0006468,protein phosphorylation	GO:0006950,response to stress	GO:0016787,hydrolase activity
CsGy4G017320.1	1.73384925360204	5.271607621079929	28.2738133869248	1.053110500601e-07	2.53180610582055e-06	46.45729490252671	26.0750668866501	49.885448971589696	27.1308651816156	49.2405384768339	30.6262787943699	1.73384925360204	up	GO:0016021,integral component of membrane
CsGy4G003970.1	0.542628864022099	4.65429761661122	28.264993689772602	1.05791981104888e-07	2.53923530105145e-06	18.5690085912794	31.427317458120303	19.5355604364267	32.5823941667066	15.17215471275	33.9905291164787	-1.84288021943351	down	GO:0005351,carbohydrate:proton symporter activity	GO:0005355,glucose transmembrane transporter activity	GO:0016021,integral component of membrane	GO:0046323,glucose import	GO:1902600,proton transmembrane transport
CsGy4G006220.1	0.556623789414672	6.50529626481294	28.251485922913105	1.06532818929355e-07	2.55426752310404e-06	66.6954278615615	137.374431334404	61.3974756573411	109.15735944565901	66.8264450757032	103.94373408998301	-1.79654556455729	down
CsGy2G006590.1	0.487206058865867	4.51939963873657	28.2460219752672	1.06833965631824e-07	2.55873659039572e-06	17.734446407401602	34.8582473116269	13.2562731532896	32.202054935188606	14.137689618698799	25.8699248906988	-2.0525196306627	down	GO:0003677,DNA binding	GO:0003910,DNA ligase (ATP) activity	GO:0005524,ATP binding	GO:0006260,DNA replication	GO:0006310,DNA recombination	GO:0051103,DNA ligation involved in DNA repair	GO:0071897,DNA biosynthetic process
CsGy3G028210.1	0.26196358344771803	4.38660735143605	28.2207017161571	1.0824067183793599e-07	2.58964645991662e-06	12.7445295631481	49.6380069345626	7.52659793207365	27.5681285181175	6.082034073964231	23.6799139396377	-3.81732448013935	down	GO:0003824,catalytic activity	GO:0050662,coenzyme binding
CsGy4G023050.1	1.75651466832526	9.208749152420733	28.188698574590997	1.10045243345277e-07	2.6299987525326697e-06	808.273475085576	450.275233974204	718.280695332189	433.586723930493	734.125395078288	403.24600412587006	1.75651466832526	up
CsGy2G000580.1	2.82395182613456	2.78012710087247	28.184099164312702	1.10307057894241e-07	2.63343338000619e-06	10.4320272984716	3.15645546522606	6.976985870152402	3.1694935959831296	10.965329996942	3.71227621749938	2.82395182613456	up	GO:0005506,iron ion binding	GO:0005737,cytoplasm	GO:0019310,inositol catabolic process	GO:0050113,inositol oxygenase activity	GO:0055114,oxidation-reduction process
CsGy6G001590.1	14.4371236917235	2.75883892890288	28.1795435914225	1.1056699236731901e-07	2.63681582439195e-06	20.446773505004305	0.548948776561054	5.49437637274501	0.126779743839325	8.20675641280566	1.62412084515598	14.4371236917235	up	GO:0016747,transferase activity, transferring acyl groups other than amino-acyl groups
CsGy3G009660.1	0.563234212248819	4.34612285252023	28.1768602135438	1.1072038923785401e-07	2.63765303336076e-06	14.535291369203696	27.0357272456319	14.3900333571893	27.1308651816156	15.034226033543101	24.0137867819491	-1.7754603293846598	down	GO:0005783,endoplasmic reticulum	GO:0016021,integral component of membrane
CsGy2G009310.1	2.03338204793259	3.53315513777879	28.1744639895862	1.10857551028813e-07	2.6381021054861e-06	15.995775190989699	7.410808483574232	15.396550781282198	7.86034411803817	13.5859749018716	6.844509276014482	2.03338204793259	up	GO:0004861,cyclin-dependent protein serine/threonine kinase inhibitor activity	GO:0005634,nucleus	GO:0007050,cell cycle arrest	GO:0016301,kinase activity	GO:0071901,negative regulation of protein serine/threonine kinase activity
CsGy2G016210.1	0.5515364489549001	5.06336562452489	28.142550635179	1.12700615326457e-07	2.67910268715282e-06	21.4204293861949	43.9159021248843	24.942724485794802	47.162064708228996	25.034055276037396	38.3988571247592	-1.81311679743902	down	GO:0005634,nucleus	GO:0005829,cytosol
CsGy3G024200.1	0.575498363274532	4.37488142103735	28.0833271274859	1.1620265458962199e-07	2.75941085414206e-06	14.6743850665167	26.2123040807903	15.4365812377122	26.3701867185797	15.379047731560199	26.449968049683104	-1.73762440315224	down	GO:0008152,metabolic process	GO:0016787,hydrolase activity
CsGy6G020860.1	0.534597385830514	4.1006208000589	28.0573276806776	1.1777431811182401e-07	2.7937571758058e-06	12.3097922121964	24.8399321393877	10.901540422113099	21.679336196524602	12.620474147423801	20.7655450916371	-1.8705665730977497	down	GO:0006072,glycerol-3-phosphate metabolic process	GO:0009331,glycerol-3-phosphate dehydrogenase complex	GO:0052591,sn-glycerol-3-phosphate:ubiquinone-8 oxidoreductase activity	GO:0055114,oxidation-reduction process
CsGy5G006920.1	1.81520979019477	7.0603260276738	28.022462644795198	1.1991539385234304e-07	2.84152332850111e-06	183.881867847725	99.7714401399715	161.16837360052	105.22718738664	169.583311084782	78.65385235826808	1.81520979019477	up	GO:0004553,hydrolase activity, hydrolyzing O-glycosyl compounds	GO:0005975,carbohydrate metabolic process	GO:0030247,polysaccharide binding	GO:0046658,anchored component of plasma membrane
CsGy5G013480.1	2.90975259713877	5.326058084495671	27.927948448639	1.25917797855548e-07	2.98058923204141e-06	83.9430463283678	19.762155956197894	36.193114201415604	19.5240805512561	56.274901116381706	21.345588250621397	2.90975259713877	up	GO:0005618,cell wall	GO:0005985,sucrose metabolic process	GO:0016157,sucrose synthase activity	GO:0080165,callose deposition in phloem sieve plate
CsGy3G010030.1	2.39139275319596	4.29491247581001	27.837426990437198	1.31948744022404e-07	3.11672997268175e-06	26.1496150948354	7.68528287185475	27.2102448935944	15.467128748397698	27.7236645205704	10.672794125310698	2.39139275319596	up	GO:0000079,regulation of cyclin-dependent protein serine/threonine kinase activity	GO:0016301,kinase activity	GO:0019901,protein kinase binding
CsGy3G020770.1	2.0872226906753	6.268546016180888	27.8375024643226	1.31943596914497e-07	3.11672997268175e-06	116.769158894225	41.9945814069206	99.0731993561641	42.978333161531296	95.03285997349752	63.8047474882705	2.0872226906753	up
CsGy2G016220.1	0.552715582725787	6.08595549834244	27.7962393869123	1.34787855355332e-07	3.18042285578116e-06	52.1601364923578	94.69366395678179	44.3038602754677	94.32412941645808	48.6198594204033	73.7814898228001	-1.80924879133744	down	GO:0003677,DNA binding	GO:0005634,nucleus	GO:0006355,regulation of transcription, DNA-templated	GO:0016021,integral component of membrane
CsGy2G005710.1	0.313073235541563	2.5340252107955603	27.770613596771106	1.3658508352670199e-07	3.21602343450728e-06	3.19915503819794	11.8023986960627	2.44194505455334	9.38170104411008	2.75857358413636	5.91644022163963	-3.1941408158706803	down	GO:0016021,integral component of membrane
CsGy3G012110.1	0.34676165070846104	4.4406608782070895	27.771914556890998	1.36493266576799e-07	3.21602343450728e-06	9.527918265937359	45.4255112604272	12.471362242897401	31.694935959831295	11.861866411786304	20.6495364598403	-2.8838252383356804	down	GO:0005315,inorganic phosphate transmembrane transporter activity	GO:0005887,integral component of plasma membrane	GO:0006817,phosphate ion transport	GO:0055085,transmembrane transport
CsGy1G006440.1	0.116027302533489	0.4249289823823009	27.686782276016	1.42633972220085e-07	3.35490750270407e-06	0.347734243282385	1.2351347472623702	0.17442464675381	3.80339231517976	0.275857358413636	2.20416400414026	-8.61866110962433	down
CsGy7G017830.1	0.5958024737857011	5.93817306782729	27.6681030725741	1.4401794268945302e-07	3.3838905016748503e-06	42.0758434371686	79.4603354072126	46.0481067430058	77.9695424611851	49.2405384768339	73.20144666381579	-1.6784086068761102	down	GO:0000027,ribosomal large subunit assembly	GO:0002181,cytoplasmic translation	GO:0003723,RNA binding	GO:0003735,structural constituent of ribosome	GO:0022625,cytosolic large ribosomal subunit
CsGy1G000890.1	2.70723064999242	2.5778440503105298	27.6471875239932	1.45583584773654e-07	3.41707660345572e-06	8.97154347668554	3.29369265936632	6.36649960651406	2.78915436446516	8.89639980883975	2.9002157949213903	2.70723064999242	up	GO:0006281,DNA repair	GO:0051382,kinetochore assembly
CsGy5G022130.1	0.532541809747707	7.471864296511232	27.5363069912881	1.5417300491244303e-07	3.61487872085978e-06	114.423691423285	263.35817555516604	130.382423448473	244.68490560989798	125.46420239557699	187.353940351922	-1.87778683606786	down	GO:0005525,GTP binding	GO:0005622,intracellular
CsGy6G022470.1	2.19850540433307	3.66260287141782	27.5330384151411	1.54433770667708e-07	3.61718930498797e-06	13.770276033982501	6.9990969011534405	18.1401632623962	8.747802324913451	18.620371692920397	7.19253517140504	2.19850540433307	up	GO:0007165,signal transduction
CsGy7G019900.1	2.03926381106232	5.37256960938205	27.5245233897892	1.5511517368905004e-07	3.6293369810266997e-06	56.263400563089895	22.5068998390032	47.7923532105439	24.8488297925078	60.895511869810115	33.410485957494394	2.03926381106232	up	GO:0005634,nucleus	GO:0006355,regulation of transcription, DNA-templated	GO:0009734,auxin-activated signaling pathway
CsGy3G018210.1	1.82633785519979	6.32623857277971	27.521960546761694	1.55320850938117e-07	3.63033997297498e-06	106.963053233662	59.14923067445361	89.3926314613276	48.6834216343009	113.032552609987	61.6005834841303	1.82633785519979	up	GO:0004842,ubiquitin-protein transferase activity	GO:0016567,protein ubiquitination
CsGy3G012350.1	2.305293264328	4.4433875420750315	27.5106193087122	1.56234311456781e-07	3.6478666773437797e-06	25.315052910957604	12.2141102784834	30.5243131819167	9.635260531788733	33.3097760284465	16.705242978747197	2.305293264328	up	GO:0003676,nucleic acid binding	GO:0004386,helicase activity	GO:0005524,ATP binding	GO:0008270,zinc ion binding	GO:0009941,chloroplast envelope	GO:0016740,transferase activity
CsGy6G020030.1	0.44374706336369896	2.6875138311102003	27.4514581789578	1.61087366975405e-07	3.7572448837003998e-06	4.38145146535805	9.74384078395871	3.4884929350762004	8.62102258107413	3.99993169699772	8.58463875296731	-2.25353604014815	down	GO:0016021,integral component of membrane
CsGy5G016650.1	0.271360746162928	2.33908715708658	27.3595682537224	1.68926509323287e-07	3.93597001555971e-06	2.50368655163317	11.6651615019224	1.7442464675381002	7.733564374198849	2.3447875465159	5.2203884308585	-3.68513137636933	down
CsGy3G044410.1	2.1656412110710903	5.91941116393607	27.3550942095245	1.69317804570003e-07	3.940969108874669e-06	94.4446204754958	38.8381259416946	71.7757421391928	28.1451031323302	80.2055269587645	46.751478614132786	2.1656412110710903	up	GO:0000287,magnesium ion binding	GO:0004743,pyruvate kinase activity	GO:0006096,glycolytic process	GO:0016301,kinase activity	GO:0030955,potassium ion binding
CsGy5G016700.1	4.25177867372196	2.8670322291016603	27.3347902614609	1.7110501340613199e-07	3.9784145869968e-06	14.1180102772648	2.19579510624422	8.285170720805969	1.26779743839325	10.4136152801147	4.176310744686799	4.25177867372196	up
CsGy1G028100.1	2.2966875170006	4.0108137475209	27.291002479190606	1.75023951400208e-07	4.0652959045019215e-06	24.4506551290063	10.4552783983818	24.9240610485922	9.27000808978763	16.223102283966302	8.824660612155	2.2966875170006	up	GO:0003934,GTP cyclohydrolase I activity	GO:0005737,cytoplasm	GO:0046654,tetrahydrofolate biosynthetic process
CsGy4G005790.1	1.94226321448145	7.027912596746	27.2844645719221	1.756167528416e-07	4.0748203484516e-06	198.20851867096002	100.732100498953	145.557367716054	73.9125906583267	171.23845523526398	90.6027414333442	1.94226321448145	up	GO:0005739,mitochondrion	GO:0016847,1-aminocyclopropane-1-carboxylate synthase activity	GO:0030170,pyridoxal phosphate binding	GO:0042218,1-aminocyclopropane-1-carboxylate biosynthetic process
CsGy5G002260.1	2.16517884767415	6.69102461004558	27.255131046426893	1.78301331958809e-07	4.1328098752780995e-06	155.228566201257	64.5014812459238	133.086005473157	47.288844452068396	133.790818830613	83.06218036654859	2.16517884767415	up	GO:0016021,integral component of membrane
CsGy1G005960.1	0.580455272196763	4.94153994114128	27.173664007885197	1.85974834618931e-07	4.3061961187257785e-06	23.924115937828105	37.8774655827127	23.2856903416336	40.0623990532268	20.5513732018158	38.7468830201497	-1.72278562690188	down	GO:0005524,ATP binding	GO:0016021,integral component of membrane	GO:0042626,ATPase activity, coupled to transmembrane movement of substances	GO:0055085,transmembrane transport
CsGy1G010800.1	2.5631888263026203	2.85503340625974	27.1633959695507	1.86965195923298e-07	4.32463686586898e-06	11.4056831796622	3.97987863006764	10.0294171883441	3.1694935959831296	7.99986339399543	4.29231937648365	2.5631888263026203	up	GO:0000162,tryptophan biosynthetic process	GO:0004834,tryptophan synthase activity
CsGy4G024390.1	0.355417516092787	2.75391295889663	27.133200963449106	1.89908263381304e-07	4.3836174501825104e-06	4.38145146535805	11.8023986960627	3.750129905206911	10.776278226342699	2.62064490492954	7.77257833038932	-2.81359233780402	down
CsGy5G021460.1	0.418760460719851	5.87162660292002	27.1336529973334	1.89863863692462e-07	4.3836174501825104e-06	38.66804785300121	111.162127253613	27.8207311572327	72.7715729637728	37.3786720650476	64.5007992790517	-2.38800004728478	down	GO:0004497,monooxygenase activity	GO:0005506,iron ion binding	GO:0016021,integral component of membrane	GO:0016705,oxidoreductase activity, acting on paired donors, with incorporation or reduction of molecular oxygen	GO:0020037,heme binding	GO:0055114,oxidation-reduction process
CsGy4G008570.1	0.4734235413114989	4.203095847521779	27.102732594640397	1.9292504287808606e-07	4.44864798975755e-06	12.3793390608529	31.0156058756995	11.075965068866902	24.7220500486685	12.1377237702	19.721467405465397	-2.11227349875706	down	GO:0003872,6-phosphofructokinase activity	GO:0005524,ATP binding	GO:0006002,fructose 6-phosphate metabolic process	GO:0009507,chloroplast	GO:0046872,metal ion binding	GO:0061615,glycolytic process through fructose-6-phosphate
CsGy6G009860.1	1.77380196677797	6.08246709156759	27.0990984681239	1.9328806171128e-07	4.452414462849311e-06	96.0441979945948	50.914999026037705	75.3514473976459	43.8657913684066	86.96403223989859	50.9277893588196	1.77380196677797	up	GO:0004842,ubiquitin-protein transferase activity	GO:0004871,signal transducer activity	GO:0007166,cell surface receptor signaling pathway	GO:0016567,protein ubiquitination
CsGy6G018090.1	0.5376666539188449	4.36203211864444	27.059828471605506	1.972547460564e-07	4.539098377260679e-06	15.508947250394401	26.486778469070806	12.9946361831588	30.046799289920106	14.620439995922696	23.897778150152195	-1.8598884507926696	down	GO:0003723,RNA binding	GO:0003735,structural constituent of ribosome	GO:0005739,mitochondrion	GO:0005840,ribosome	GO:0006412,translation	GO:0009555,pollen development	GO:0009567,double fertilization forming a zygote and endosperm	GO:0010197,polar nucleus fusion	GO:0043565,sequence-specific DNA binding
CsGy4G017900.1	2.3566099119875603	8.041832012756151	26.8921832412207	2.15127204114146e-07	4.94526432715177e-06	425.62671377764	119.25912170788901	341.697882990714	138.189920784865	340.61487330123697	212.527813451839	2.3566099119875603	up	GO:0004134,4-alpha-glucanotransferase activity	GO:0005977,glycogen metabolic process	GO:2001070,starch binding
CsGy3G005790.1	6.06360085643623	2.50957989625539	26.8622933199154	2.1848016694305e-07	5.01716865344607e-06	12.9015663474144	1.62228087193205	7.0641981935293	0.380339231517976	6.55161226232384	2.32017263593711	6.06360085643623	up	GO:0000287,magnesium ion binding	GO:0008152,metabolic process	GO:0047461,(+)-delta-cadinene synthase activity
CsGy6G005840.1	2.09532894574552	4.15971184547321	26.8572938077848	2.19046088730385e-07	5.02498938941372e-06	27.540552067964892	10.2927895605198	23.4601149883874	13.185093359289803	19.8617298057818	10.3247682299201	2.09532894574552	up
CsGy1G017320.1	0.585073516976133	4.72824849733019	26.850444612789893	2.19823772047923e-07	5.0376469364075896e-06	19.7513050184395	34.034824146785304	18.489012555903894	34.484090324296496	20.413444522609	31.9023737441353	-1.70918691580565	down
CsGy3G041110.1	0.47891432444322	5.498618927298981	26.8479075005855	2.20112547177746e-07	5.03908580797677e-06	34.008408993017305	77.1273031068281	28.256792774117198	52.867153180998706	25.7236986720715	53.9440137855378	-2.0880561490045	down	GO:0008270,zinc ion binding	GO:0016491,oxidoreductase activity	GO:0055114,oxidation-reduction process
CsGy6G011490.1	2.07930783936136	4.20881951207069	26.8252335193677	2.2271025083863802e-07	5.09332633148713e-06	26.5668961867742	10.9789755312211	27.1230325702175	13.185093359289803	19.585872447368104	11.0208200207013	2.07930783936136	up	GO:0016021,integral component of membrane
CsGy6G035060.1	1.9028051034312297	6.92450573282397	26.788617445627303	2.26970303547398e-07	5.18543425051218e-06	171.71116933284202	81.9306049017373	168.93027038106501	97.8739622439592	135.44596298109502	70.4172395006913	1.9028051034312297	up	GO:0003825,alpha,alpha-trehalose-phosphate synthase (UDP-forming) activity	GO:0004805,trehalose-phosphatase activity	GO:0005737,cytoplasm	GO:0005992,trehalose biosynthetic process	GO:0016311,dephosphorylation	GO:0070413,trehalose metabolism in response to stress
CsGy4G007590.1	0.0169518199458562	-1.15855080468388	26.7840574494304	2.27506518237849e-07	5.1923647325154196e-06	0.0	1.09789755312211	0.0	0.507118975357302	0.0	0.4640345271874221	-58.99071622952471	down	GO:0016021,integral component of membrane
CsGy3G015590.1	0.496497926979421	4.9269777612063805	26.7787092833639	2.2813703273926805e-07	5.20143103887545e-06	17.4562590127757	45.15103687214671	18.0529509390193	37.019685201083	25.103019615640804	40.138986601712	-2.01410710027284	down	GO:0009733,response to auxin
CsGy6G010290.1	0.0381571365631356	1.63383100953917	26.757255144970607	2.30683992531421e-07	5.2541283610476194e-06	0.0	9.33212920153792	0.6104862636383349	8.4942428372348	0.13792867920681798	1.74012947695283	-26.207417276854	down
CsGy4G025320.1	0.485790301617681	3.8684266544025	26.722649683550802	2.3485243057333002e-07	5.34361173155522e-06	9.31927771996792	21.6834766741616	10.2038418350979	22.059675428042606	9.241221506856787	15.545156660778598	-2.05850136709193	down	GO:0003677,DNA binding	GO:0005634,nucleus
CsGy7G013100.1	1.63508411401421	6.40786621423551	26.720098771176897	2.3516267469072896e-07	5.34521643247082e-06	109.60583348260799	60.2471282275757	106.05018522631599	67.4468237225211	99.1017560100986	64.7328165426454	1.63508411401421	up	GO:0000139,Golgi membrane	GO:0016021,integral component of membrane	GO:0045489,pectin biosynthetic process	GO:0047262,polygalacturonate 4-alpha-galacturonosyltransferase activity	GO:0071555,cell wall organization
CsGy4G014640.1	0.319065150212985	1.51714417631039	26.675108832339802	2.4070239964145604e-07	5.46556222729653e-06	1.66912436775545	4.80330179490922	1.30818485065357	3.5498328275011097	1.17239377325795	4.75635390367108	-3.1341561412535097	down	GO:0016740,transferase activity
CsGy4G020140.1	0.546787493327145	4.851750179674999	26.660752781907	2.42497479569863e-07	5.50072105742502e-06	20.5163203536607	43.641427736603795	20.4948959935727	36.259006738047106	20.2755158434022	32.3664082713227	-1.82886406913791	down	GO:0003860,3-hydroxyisobutyryl-CoA hydrolase activity	GO:0080167,response to karrikin
CsGy5G015430.1	1.84478420771952	4.37806654881778	26.6397593063964	2.451466890281369e-07	5.55516348775345e-06	26.427802489461303	12.6258218609042	27.646306510478894	13.6922123346471	25.3788769740545	16.5892343469503	1.84478420771952	up	GO:0016021,integral component of membrane
CsGy7G021170.1	1.65129956151045	7.36959739555841	26.628837810144898	2.46536346320695e-07	5.58098218300391e-06	217.333902051491	119.25912170788901	189.250741727884	127.413642558522	209.927449752777	126.681425922166	1.65129956151045	up	GO:0016021,integral component of membrane
CsGy6G020440.1	0.590559118555655	5.67906612659439	26.614126044577798	2.48420769571527e-07	5.61793744412364e-06	37.833485669123505	70.1282062056746	37.675723698823	66.0000132858268	38.620030177909	57.3082641076466	-1.69331057396205	down	GO:0005975,carbohydrate metabolic process	GO:0016301,kinase activity	GO:0016310,phosphorylation	GO:0016773,phosphotransferase activity, alcohol group as acceptor
CsGy6G015280.1	0.118746612591077	3.45456078960579	26.5146320883435	2.61549527871548e-07	5.90884637535946e-06	2.4341397029767	28.682573575315104	3.5757052584531004	26.2434069747404	1.2413581128613602	6.14845748523334	-8.42129285357944	down	GO:0004601,peroxidase activity	GO:0005576,extracellular region	GO:0006979,response to oxidative stress	GO:0020037,heme binding	GO:0042744,hydrogen peroxide catabolic process	GO:0046872,metal ion binding	GO:0055114,oxidation-reduction process	GO:0098869,cellular oxidant detoxification
CsGy3G042570.1	1.63265457716105	7.284539483984469	26.4758953742526	2.66847170190844e-07	6.02242732886177e-06	193.687973508289	121.043205231712	195.530029011021	108.903799957981	189.514005230168	124.477261918026	1.63265457716105	up
CsGy4G014770.1	0.16457069527798698	1.5644346603836998	26.4405352064598	2.7177688468168697e-07	6.127483290831411e-06	1.14877484610769	7.29017698992494	1.2332694648728102	4.18614036183069	0.240961402574311	4.4638961429112	-6.07641596403805	down	GO:0016740,transferase activity
CsGy6G013560.1	1.96185604366604	4.77041898559025	26.435161025851198	2.72534072533717e-07	6.13834823167355e-06	32.8261125658572	14.9588541612887	41.425853604029896	19.6508602950954	32.689096972015804	19.721467405465397	1.96185604366604	up	GO:0004672,protein kinase activity	GO:0005524,ATP binding	GO:0006468,protein phosphorylation	GO:0016021,integral component of membrane
CsGy7G003950.1	1.8333395192015505	5.33205925341936	26.421045616129604	2.74532929924195e-07	6.17712943637709e-06	52.021042795044785	23.055848615564297	49.3621750313282	28.5254423638482	53.447363192641895	32.714434166713296	1.8333395192015505	up	GO:0005509,calcium ion binding	GO:0005777,peroxisome	GO:0016491,oxidoreductase activity	GO:0031314,extrinsic component of mitochondrial inner membrane	GO:0055114,oxidation-reduction process
CsGy5G004880.1	0.33362932837755704	3.62808073480944	26.4082753078698	2.7635396825400803e-07	6.21183546787084e-06	5.633294741174638	20.86005350932	4.7094654623528704	12.4244148962539	8.344685092012481	22.969709095777397	-2.99733840805606	down	GO:0044267,cellular protein metabolic process
CsGy1G006610.1	0.0777762022355993	-0.0949606038193142	26.393697436918806	2.784475685928189e-07	6.25259202868347e-06	0.139093697312954	2.8819810769455296	0.0	1.0142379507146	0.20689301881022695	1.27609494976541	-12.8574033091871	down	GO:0008375,acetylglucosaminyltransferase activity	GO:0016021,integral component of membrane
CsGy4G015900.1	0.372507582640154	2.02774875169007	26.3331829523522	2.87309695362554e-07	6.4451022003965985e-06	2.0864054596943102	6.17567373631186	2.0058834376688104	6.84610616732357	2.5516805653261296	4.98837116726479	-2.68450911230446	down
CsGy5G003710.1	2.6320805783640098	5.28740061299677	26.3035280617168	2.91755220099615e-07	6.53824914349871e-06	58.0020717795019	16.0567517144108	62.5312358612409	16.4813666991123	47.102643949128286	30.974304689760398	2.6320805783640098	up	GO:0004497,monooxygenase activity	GO:0005506,iron ion binding	GO:0016021,integral component of membrane	GO:0016705,oxidoreductase activity, acting on paired donors, with incorporation or reduction of molecular oxygen	GO:0020037,heme binding	GO:0055114,oxidation-reduction process
CsGy7G002860.1	0.6070969986285369	7.33679326769783	26.301273284479603	2.92096037925185e-07	6.53931471250579e-06	122.05471939211701	215.874106382634	124.713622428974	204.495726812832	119.653129211914	183.293638239032	-1.64718323803124	down	GO:0000502,proteasome complex	GO:0030234,enzyme regulator activity	GO:0042176,regulation of protein catabolic process	GO:0050790,regulation of catalytic activity
CsGy1G007850.1	2.07548818856128	7.67655293044443	26.2765634985251	2.95857265211377e-07	6.61687592746568e-06	226.72272662011503	108.69185775908899	331.494041155616	133.37229051897	268.446381515514	156.031609766771	2.07548818856128	up	GO:0005524,ATP binding	GO:0006754,ATP biosynthetic process	GO:0008553,proton-exporting ATPase activity, phosphorylative mechanism	GO:0016021,integral component of membrane	GO:0120029,proton export across plasma membrane
CsGy6G003180.1	0.276402009647188	0.8157809957640301	26.1638442263313	3.13640362165808e-07	7.00756793143606e-06	0.556374789251816	2.4702694945247403	0.8721232337690501	2.78915436446516	0.8275720752409069	2.9002157949213903	-3.61791870209788	down	GO:0015031,protein transport
CsGy2G002130.1	1.61433904439968	7.08197092422946	26.1560664794398	3.14906215937761e-07	7.02880761059079e-06	172.267544122094	100.732100498953	171.808277052503	102.564812766014	156.549050899738	106.72794125310699	1.61433904439968	up	GO:0008289,lipid binding
CsGy4G018480.1	0.579419008934616	4.19125194541766	26.100201887149602	3.2415012176546004e-07	7.227899415126221e-06	13.492088639356501	22.918611421423996	13.2562731532896	22.6935741472392	13.448046222664699	23.781769518355397	-1.7258667468275	down	GO:0006725,cellular aromatic compound metabolic process	GO:0008198,ferrous iron binding	GO:0008270,zinc ion binding	GO:0016701,oxidoreductase activity, acting on single donors with incorporation of molecular oxygen	GO:0051213,dioxygenase activity	GO:0055114,oxidation-reduction process
CsGy3G008710.1	0.603249075967759	5.38988551347477	26.0862746531674	3.2649671167314e-07	7.2729507261615206e-06	30.8092539548193	53.110794132282	33.053470559847	54.7688493385886	30.8270598027238	49.0716512500699	-1.65769006507926	down	GO:0016021,integral component of membrane	GO:0055085,transmembrane transport
CsGy1G031170.1	0.274601400305171	1.35211074745924	26.074893655460606	3.28426925784666e-07	7.3013595126086505e-06	0.973655881190679	4.39159021248843	0.7849109103921451	4.69085052205504	1.517215471275	3.1322330585151	-3.64164202691128	down	GO:0004185,serine-type carboxypeptidase activity	GO:0006508,proteolysis
CsGy5G005830.1	0.53462569866003	4.56775268281838	26.0758961081506	3.28256451665957e-07	7.3013595126086505e-06	17.0389779208369	32.799689399523004	14.651670327320002	33.850191605099894	17.8617639572829	26.3339594178862	-1.87046751120713	down
CsGy2G005330.1	0.561438229773566	5.73491214772794	26.044436615571694	3.33648885237821e-07	7.41006259266228e-06	37.763938820467	75.2059823888644	33.5767445001084	62.5024137127874	43.516498289751	67.1689978103794	-1.7811398422286102	down	GO:0005829,cytosol	GO:0005886,plasma membrane	GO:0006886,intracellular protein transport
CsGy1G012570.1	0.507132839180074	3.94615948733074	26.0286357886933	3.36390696134607e-07	7.46352213175071e-06	10.7797615417539	20.4483419268993	10.5526911286055	16.9884856744696	9.86190056328747	24.0137867819491	-1.97186993770072	down	GO:0000165,MAPK cascade	GO:0004707,MAP kinase activity	GO:0005524,ATP binding	GO:0005622,intracellular
CsGy3G009530.1	1.7769647578968302	5.29974813303663	25.9787880983885	3.4518933078994196e-07	7.651124948264541e-06	55.985213168464	27.7219132163332	45.612045126121295	25.7362879993831	48.068144703576	30.7422874261667	1.7769647578968302	up	GO:0003777,microtubule motor activity	GO:0005524,ATP binding	GO:0005874,microtubule	GO:0007018,microtubule-based movement	GO:0008017,microtubule binding	GO:0032886,regulation of microtubule-based process	GO:0048364,root development
CsGy1G028150.1	1.62818955254983	6.681915004265269	25.8729777687111	3.64638102919995e-07	8.07418115085407e-06	134.225417907001	76.029405553706	115.12026685751499	78.7302209242211	130.825352227667	78.76986099006491	1.62818955254983	up	GO:0003677,DNA binding	GO:0003700,DNA binding transcription factor activity	GO:0005634,nucleus	GO:0006355,regulation of transcription, DNA-templated
CsGy2G011340.1	3.93731335510308	1.60134377736972	25.8300849467495	3.72831647935523e-07	8.24742071990704e-06	5.07691995192282	1.64684632968316	3.5757052584531004	1.0142379507146	3.93096735739431	0.5800431589842779	3.93731335510308	up
CsGy1G002880.1	0.260117770248129	2.5171143878492503	25.814557999929	3.75842946428041e-07	8.29819609072121e-06	2.64278024894613	12.0768730843432	2.26752040779953	11.283397201700001	2.3447875465159	4.75635390367108	-3.84441247149739	down	GO:0016020,membrane	GO:0016491,oxidoreductase activity
CsGy2G005820.1	0.600340476792709	6.5972891586210505	25.8144124408872	3.75871291220218e-07	8.29819609072121e-06	74.9715028516823	128.454013715287	70.7291942586699	128.808219740755	72.2056635647691	105.915880830529	-1.66572143418091	down	GO:0000502,proteasome complex	GO:0005524,ATP binding	GO:0005737,cytoplasm	GO:0016787,hydrolase activity	GO:0030163,protein catabolic process
CsGy2G015820.1	0.413349550106423	2.19244176211813	25.7932842881951	3.80008401130259e-07	8.37295190553609e-06	2.50368655163317	7.27357128943396	2.7035820246840503	6.4657669358056	2.82753792373976	5.8004315898427805	-2.4192599211551897	down	GO:0004842,ubiquitin-protein transferase activity	GO:0016567,protein ubiquitination
CsGy4G006200.1	1.74722860199619	9.53806269993281	25.794750223666306	3.79719887884406e-07	8.37295190553609e-06	1048.69693089102	539.204935777095	921.2237718302472	555.041718528567	865.433497683178	528.535326466474	1.74722860199619	up	GO:0003700,DNA binding transcription factor activity	GO:0005634,nucleus	GO:0006355,regulation of transcription, DNA-templated	GO:0043565,sequence-specific DNA binding
CsGy4G019940.1	0.580872038686635	5.30554788034107	25.7886792835717	3.80916150103965e-07	8.384667635753419e-06	27.957833159903803	55.1693520443859	31.3092240923089	45.13358880679979	27.999521878983998	49.8837116726479	-1.72154955549422	down	GO:0004298,threonine-type endopeptidase activity	GO:0005634,nucleus	GO:0005737,cytoplasm	GO:0006511,ubiquitin-dependent protein catabolic process	GO:0019773,proteasome core complex, alpha-subunit complex
CsGy7G010050.1	1.62997224747774	7.32584966242541	25.752162184464602	3.88191876331397e-07	8.536392957038947e-06	196.956675395143	130.649808821531	204.774535288973	121.454994598074	193.44497258756198	113.10841600193399	1.62997224747774	up	GO:0016021,integral component of membrane
CsGy3G031280.1	17.2343759215723	0.231898953641512	25.6997950581441	3.98869411343778e-07	8.76255185629907e-06	1.67169760115574	0.0	2.3593549843154102	0.0	0.8965364148443159	0.23201726359371105	17.2343759215723	up	GO:0016021,integral component of membrane	GO:0055085,transmembrane transport
CsGy1G012750.1	0.522079038157186	6.000433753219808	25.6971778030723	3.99410722467457e-07	8.76465757763666e-06	49.030528302816286	87.14561827906729	49.536599678082	83.6746309339548	33.3787403680499	81.7860854167832	-1.9154187908592504	down	GO:0004553,hydrolase activity, hydrolyzing O-glycosyl compounds	GO:0005975,carbohydrate metabolic process	GO:0030246,carbohydrate binding
CsGy6G029700.1	0.5080447578723201	4.4024202978581615	25.695532431319197	3.99751401760538e-07	8.76465757763666e-06	15.9262283423332	32.6624522053827	11.7736636558822	26.877305693937	15.034226033543101	24.9418558363239	-1.96833051518527	down	GO:0003924,GTPase activity	GO:0005525,GTP binding	GO:0005794,Golgi apparatus	GO:0005829,cytosol	GO:0006890,retrograde vesicle-mediated transport, Golgi to ER	GO:0006891,intra-Golgi vesicle-mediated transport	GO:0042147,retrograde transport, endosome to Golgi
CsGy1G013420.1	3.02495105755727	1.9472845777858303	25.6611230467083	4.06943098732304e-07	8.91272548836058e-06	5.77238843848759	1.37237194140263	4.36061616884525	1.5213569260718998	5.4481828286693	2.20416400414026	3.02495105755727	up
CsGy3G043990.1	1.65006570804166	7.60500156369725	25.659411811002894	4.0730412021882796e-07	8.91272548836058e-06	240.562549502754	143.550105070716	253.96167518728402	137.93636129718598	231.44432370904	158.35178240270798	1.65006570804166	up	GO:0016021,integral component of membrane
CsGy3G032900.1	0.374617191883089	1.89210744800651	25.626927366919894	4.1421862840108e-07	9.05514409420321e-06	2.4341397029767	6.03843654217159	1.831458790915	4.944410009733692	1.7930728296886298	5.336397062655349	-2.66939163943144	down	GO:0009691,cytokinin biosynthetic process	GO:0016787,hydrolase activity
CsGy7G018780.1	1.9422468136491904	6.611845948162039	25.5961112459934	4.2088676152571e-07	9.19190304456442e-06	125.39296812762801	61.893974557258794	122.533314344552	53.1207126686773	137.721786188008	83.4102062619391	1.9422468136491904	up	GO:0009570,chloroplast stroma	GO:0009579,thylakoid	GO:0010478,chlororespiration
CsGy3G019280.1	0.495161167916845	3.94134390223314	25.5913239615434	4.21932270008771e-07	9.205719918449679e-06	9.527918265937359	23.3303230038448	9.59335557145955	21.9328956842033	11.4480803741659	16.705242978747197	-2.0195444731803702	down	GO:0008375,acetylglucosaminyltransferase activity	GO:0016021,integral component of membrane
CsGy1G013910.1	0.125515213336711	0.234212403844125	25.5381604341767	4.33719282848654e-07	9.453638874838e-06	0.278187394625908	2.4702694945247403	0.43606161688452505	2.66237462062583	0.0689643396034089	1.16008631796856	-7.96716169630664	down	GO:0003676,nucleic acid binding
CsGy3G028010.1	1.6486110296922902	6.145597855113518	25.511288375660897	4.3980218077277783e-07	9.576864284054113e-06	82.3434688092688	56.5417239857886	92.6194874262731	48.6834216343009	88.0674616735532	54.292039680928404	1.6486110296922902	up
CsGy5G025460.1	2.19789566337947	3.361331609354	25.4840474090981	4.46055890962185e-07	9.70356512846323e-06	14.465744520547199	5.21501337733001	14.9133072974508	7.09966565500222	11.3791160345625	6.14845748523334	2.19789566337947	up	GO:0005886,plasma membrane	GO:0008422,beta-glucosidase activity	GO:0009969,xyloglucan biosynthetic process	GO:0016021,integral component of membrane
CsGy1G003230.1	1.7069754237472798	6.11236343159488	25.4583805822014	4.52029775307488e-07	9.81437188880853e-06	81.57845347404759	49.4053898904949	98.6371377392795	48.9369811219796	80.2055269587645	54.0600224173347	1.7069754237472798	up
CsGy3G039840.1	0.24435769355805806	2.14910772576807	25.4591393770716	4.518520225511561e-07	9.81437188880853e-06	2.01685861103783	10.1555523663795	2.3547327311764303	7.09966565500222	1.03446509405113	4.8723625354679285	-4.09236142901474	down	GO:0004497,monooxygenase activity	GO:0005506,iron ion binding	GO:0016021,integral component of membrane	GO:0016705,oxidoreductase activity, acting on paired donors, with incorporation or reduction of molecular oxygen	GO:0020037,heme binding	GO:0055114,oxidation-reduction process
CsGy6G036350.1	0.0274509982823013	-0.474600833395613	25.421084718442607	4.60853532014563e-07	9.996217954144679e-06	0.0	1.78408352382343	0.087212323376905	1.90169615758988	0.0	0.34802589539056705	-36.428547687635	down	GO:0005576,extracellular region	GO:0030145,manganese ion binding	GO:0045735,nutrient reservoir activity
CsGy3G042310.1	4.2632896870473305	2.11306086967896	25.409985645124895	4.6351263047255106e-07	1.00441250090155e-05	6.46785692505237	0.9606603589818442	8.11074607405216	2.40881513294718	4.41371773461817	1.0440776861716998	4.2632896870473305	up
CsGy5G021940.1	1.78048291793548	7.769155137302098	25.4016991642425	4.6550791646177997e-07	1.00775684672474e-05	309.900757613262	153.568420242955	232.682478769583	150.233996449601	293.857051050125	166.0083521013	1.78048291793548	up	GO:0005524,ATP binding	GO:0016301,kinase activity	GO:0016310,phosphorylation
CsGy6G029650.1	9.021157454472961	0.732518113093258	25.3837550727606	4.69858202484089e-07	1.0161879921425999e-05	2.01685861103783	0.274474388280527	3.6629175818300097	0.380339231517976	1.517215471275	0.116008631796856	9.021157454472961	up
CsGy2G015900.1	0.445632874475358	6.53629629052778	25.369550027609506	4.7333089571682395e-07	1.02270661944707e-05	57.44569699025	149.45130441874701	43.7805863352063	97.24006352476259	70.5505194142873	139.09434952443002	-2.24399961779592	down	GO:0005737,cytoplasm	GO:0009072,aromatic amino acid family metabolic process	GO:0016740,transferase activity
CsGy3G024390.1	0.472477479557551	4.829380176150232	25.3593177676698	4.7584829855403603e-07	1.0271505673918597e-05	20.6554140509737	42.9552417659025	14.477245680566199	43.105112905370596	19.6548367869715	30.2782528989793	-2.11650299382829	down	GO:0016021,integral component of membrane
CsGy2G018940.1	0.09631745265627	-0.521760403876903	25.348394866462197	4.78550431403839e-07	1.03198428621304e-05	0.069546848656477	1.5096091355429	0.17442464675381	1.26779743839325	0.0689643396034089	0.6960517907811329	-10.3823343788869	down	GO:0004970,ionotropic glutamate receptor activity	GO:0006811,ion transport	GO:0016021,integral component of membrane	GO:0035235,ionotropic glutamate receptor signaling pathway
CsGy4G023250.1	0.5637886610049762	4.1601310006963805	25.3452147262273	4.7934002941973e-07	1.0326883068600098e-05	11.753417422944601	23.742034586265607	13.430697800043399	23.581032354114495	13.5170105622681	21.345588250621397	-1.7737142819039	down	GO:0004842,ubiquitin-protein transferase activity	GO:0016567,protein ubiquitination
CsGy1G021350.1	2.44914348740754	5.3354106636873295	25.3369246908916	4.814045106686362e-07	1.03591790458262e-05	64.9567566451496	19.8993931503382	53.4611542300428	16.6081464429516	51.447397344143	32.714434166713296	2.44914348740754	up	GO:0003825,alpha,alpha-trehalose-phosphate synthase (UDP-forming) activity	GO:0005992,trehalose biosynthetic process
CsGy3G035090.1	3.56212429044253	1.25066089647466	25.335467728231606	4.81768260405496e-07	1.03591790458262e-05	2.92096764357204	0.686185970701317	3.0524313181916702	0.8874582068752779	3.51718131977385	1.0440776861716998	3.56212429044253	up	GO:0016020,membrane
CsGy3G035960.1	0.387051586618503	3.1557591478578297	25.3153371928742	4.86822408101859e-07	1.04577707667199e-05	4.1728109193886205	12.7630590550445	7.0641981935293	14.4528907976831	3.93096735739431	11.7168718114824	-2.58363493284333	down	GO:0016787,hydrolase activity
CsGy5G004500.1	0.429666324709094	2.48368236404636	25.304498403411106	4.89565669777803e-07	1.05065787340765e-05	2.85142079491556	8.37146884255607	3.40128061169929	7.09966565500222	3.8620030177909	8.12060422577989	-2.32738742250059	down
CsGy3G029760.1	2.0494845897955902	6.02778720712494	25.3017171370091	4.90272094225635e-07	1.05116222663877e-05	82.2739219606123	45.5627484545675	111.108499982177	42.978333161531296	68.06780318856461	38.9789002837435	2.0494845897955902	up	GO:0016021,integral component of membrane
CsGy5G024920.1	1.7052123806284	8.00450298893521	25.2972556873526	4.91407409905004e-07	1.05258428684551e-05	360.49449043333	198.236244954534	314.36702345388903	191.259541216775	294.826827593628	179.229391832661	1.7052123806284	up	GO:0004674,protein serine/threonine kinase activity	GO:0005524,ATP binding	GO:0005886,plasma membrane	GO:0006468,protein phosphorylation	GO:0007166,cell surface receptor signaling pathway	GO:0016021,integral component of membrane	GO:0030247,polysaccharide binding
CsGy1G023170.1	0.0324545446187882	1.05511193906335	25.2847085001393	4.946144721274671e-07	1.0564989091869901e-05	0.0	4.39159021248843	0.34884929350762	7.789981360207349	0.0689643396034089	0.928069054374844	-30.812325723439496	down	GO:0005886,plasma membrane	GO:0008422,beta-glucosidase activity	GO:0009251,glucan catabolic process	GO:0016021,integral component of membrane
CsGy5G025570.1	0.152551614494887	0.250336346966292	25.288202367284	4.93719337199125e-07	1.0564989091869901e-05	0.139093697312954	2.60750668866501	0.52327394026143	2.28203538910786	0.275857358413636	1.27609494976541	-6.55515841842184	down
CsGy6G018420.1	0.507934830946695	5.57282423748824	25.284544968024697	4.94656409180739e-07	1.0564989091869901e-05	30.461519711536894	67.1089879345888	31.570861062439604	47.7959634274257	34.2752767828942	74.709558877175	-1.9687564999946696	down	GO:0005375,copper ion transmembrane transporter activity	GO:0016021,integral component of membrane	GO:0035434,copper ion transmembrane transport
CsGy7G017090.1	0.32961371402107204	1.58053813188775	25.2488080569597	5.03907015233994e-07	1.07522666274522e-05	1.5300306704425002	5.1236134060326	1.39539717403048	3.35459202198855	1.517215471275	5.10437979906164	-3.03385434968907	down	GO:0004674,protein serine/threonine kinase activity	GO:0005524,ATP binding	GO:0006468,protein phosphorylation
CsGy6G022240.1	0.21656430541268695	2.37578666067062	25.242303631438894	5.05609267621428e-07	1.07782748082434e-05	1.25379058757897	10.7045011429406	3.2268559649454804	10.269159250985401	1.31032245246477	5.56841432624907	-4.61756612242442	down	GO:0005507,copper ion binding	GO:0008131,primary amine oxidase activity	GO:0009308,amine metabolic process	GO:0048038,quinone binding	GO:0055114,oxidation-reduction process
CsGy3G008240.1	1.80716263062649	6.74956880545009	25.2139642863445	5.13093401819053e-07	1.09273702710232e-05	151.33394267649402	78.4996750482307	144.336395188778	65.1647883334133	118.411771099053	85.3823530024857	1.80716263062649	up	GO:0008152,metabolic process	GO:0016758,transferase activity, transferring hexosyl groups
CsGy5G017820.1	0.45808165108368	3.31354039128658	25.206662467069002	5.15039668248107e-07	1.09583535520957e-05	7.719700200868949	13.8609566081666	4.796677785729768	14.0725515661651	6.2067905643068	13.224984024841499	-2.1830169307901897	down	GO:0004674,protein serine/threonine kinase activity	GO:0004871,signal transducer activity	GO:0005524,ATP binding	GO:0005622,intracellular	GO:0006468,protein phosphorylation	GO:0035556,intracellular signal transduction
CsGy4G014220.1	0.32539765477794896	4.81302511495022	25.1883723067034	5.19947379057019e-07	1.1052227510213e-05	9.458371417280881	47.346831978390895	10.2910541584748	36.3857864818864	21.861695654280602	44.4313059781957	-3.07316289873815	down	GO:0008152,metabolic process	GO:0016787,hydrolase activity
CsGy2G011720.1	2.19248068423636	3.67272854663762	25.1366247263803	5.34088024661571e-07	1.13419950227654e-05	19.820851867096	8.23423164841581	16.5703414416119	6.08542770428762	14.413546977112501	8.81665601656102	2.19248068423636	up	GO:0004674,protein serine/threonine kinase activity	GO:0005524,ATP binding	GO:0006468,protein phosphorylation
CsGy4G016840.1	0.531333492894338	5.09784717253181	25.094024982481603	5.46017821802105e-07	1.15843057949984e-05	24.132756483797497	51.7384221908793	26.3381216598253	45.2603685506392	20.9651592394363	37.470788070384295	-1.88205715124919	down	GO:0004190,aspartic-type endopeptidase activity	GO:0006508,proteolysis
CsGy6G015310.1	1.80804236849082	8.01895194540847	25.0869408039683	5.480274520740981e-07	1.16158898539432e-05	340.362277324799	184.99573770107497	315.88303527115	153.53026978942302	344.201018960614	214.73197745598	1.80804236849082	up	GO:0004674,protein serine/threonine kinase activity	GO:0005524,ATP binding	GO:0005622,intracellular	GO:0009268,response to pH	GO:0018105,peptidyl-serine phosphorylation	GO:0018107,peptidyl-threonine phosphorylation	GO:0035556,intracellular signal transduction
CsGy1G027520.1	1.95159790587086	6.3400511283122185	25.0822790552365	5.493539345630728e-07	1.1632947799513198e-05	107.032600082318	52.287370967440395	124.975259399105	46.908505220550396	87.79160431513952	64.5007992790517	1.95159790587086	up	GO:0016829,lyase activity
CsGy2G020810.1	2.52087255043634	2.67194255355195	25.0791828837252	5.50236716619822e-07	1.16405866292114e-05	9.24973087131145	3.0192182710858	8.02353375067526	2.5355948767865097	8.344685092012481	4.524336640077371	2.52087255043634	up	GO:0016021,integral component of membrane
CsGy5G004650.1	1.70165155065328	6.209646485832268	25.073157427481494	5.51958777154729e-07	1.16659495857783e-05	92.01048077251907	57.227909956489896	94.10209692368048	46.0210470136751	92.1363577101543	60.208479902567994	1.70165155065328	up	GO:0004252,serine-type endopeptidase activity	GO:0005774,vacuolar membrane	GO:0006508,proteolysis	GO:0008240,tripeptidyl-peptidase activity	GO:0009507,chloroplast	GO:0016021,integral component of membrane	GO:0022626,cytosolic ribosome
CsGy2G002290.1	0.294383327152477	1.2895253941226	25.0336884882491	5.633733051337739e-07	1.18959260964705e-05	1.11274957850363	3.97987863006764	0.959335557145955	4.69085052205504	1.2413581128613602	2.7842071631245298	-3.39693150992225	down
CsGy4G002450.1	0.125958733055205	1.38702206362308	24.967356664953602	5.83092289841349e-07	1.23006545684791e-05	0.69546848656477	8.23423164841581	0.959335557145955	3.80339231517976	0.20689301881022695	2.7842071631245298	-7.93910811695542	down	GO:0016021,integral component of membrane
CsGy1G029740.1	0.6087047655171529	5.90661098206974	24.915788036985106	5.98899424771244e-07	1.2622173320935e-05	44.579529988801795	75.48045677714491	48.490051797559204	79.61767913109641	43.171676591734	68.67711002373849	-1.64283254649798	down	GO:0004672,protein kinase activity	GO:0005509,calcium ion binding	GO:0005524,ATP binding	GO:0006468,protein phosphorylation
CsGy2G018830.1	2.13000802975848	3.09419719692475	24.900630562505107	6.03626775884087e-07	1.27097921139409e-05	11.8229642716011	4.80330179490922	11.7736636558822	5.19796949741234	9.723971884080653	5.56841432624907	2.13000802975848	up	GO:0004672,protein kinase activity	GO:0005524,ATP binding	GO:0006468,protein phosphorylation	GO:0046983,protein dimerization activity
CsGy4G012970.1	2.00491310842754	3.8773316142794703	24.8855465702421	6.08368350515875e-07	1.2797544792267e-05	18.0126338020276	7.82252006599502	19.8844097299343	8.747802324913451	19.378979428557894	11.832880443279299	2.00491310842754	up	GO:0016021,integral component of membrane
CsGy7G016500.1	0.568604229799876	5.440605613118629	24.8690468865335	6.135977170276589e-07	1.28953835007377e-05	32.965206263170096	64.63871844006411	31.3092240923089	52.993932924838	30.2063807462931	48.7236253546793	-1.7586925098182198	down	GO:0016021,integral component of membrane
CsGy5G026210.1	0.49529645959282	4.91006239940949	24.8607703214002	6.162378196336622e-07	1.29386731659053e-05	16.8303373748674	41.582869824499795	24.6810875156641	45.2603685506392	18.4824430137136	34.1065377482755	-2.01899282870322	down	GO:0016021,integral component of membrane	GO:0030570,pectate lyase activity	GO:0045490,pectin catabolic process	GO:0046872,metal ion binding
CsGy3G001860.1	0.538572158144974	5.3547342026985305	24.7919571073369	6.386339104602729e-07	1.33849121087938e-05	28.5142079491556	54.345928879544296	23.4601149883874	56.543765752339105	33.9304550848772	48.95564261827301	-1.85676141047532	down	GO:0000160,phosphorelay signal transduction system	GO:0003677,DNA binding	GO:0005634,nucleus	GO:0006355,regulation of transcription, DNA-templated
CsGy5G007290.1	0.5767580322195199	4.8930214772761	24.7917828350372	6.38691653231526e-07	1.33849121087938e-05	21.6986167808208	37.74022838857249	19.4483481130498	40.1891787970661	23.9995901819863	35.2666240662441	-1.73382934287318	down	GO:0016779,nucleotidyltransferase activity
CsGy5G021540.1	23.989969503062703	0.6574075209045209	24.7877618751719	6.400253986587189e-07	1.34002688631851e-05	4.1728109193886205	0.0	1.5698218207842902	0.253559487678651	1.10342943365454	0.0	23.989969503062703	up	GO:0004497,monooxygenase activity	GO:0005506,iron ion binding	GO:0016705,oxidoreductase activity, acting on paired donors, with incorporation or reduction of molecular oxygen	GO:0020037,heme binding	GO:0055114,oxidation-reduction process
CsGy1G026010.1	5.7775078232874915	3.3163053490692995	24.783492321437397	6.41444659249605e-07	1.34173855646789e-05	22.4537564635329	2.52996767397576	8.95504857666398	1.0142379507146	16.2066198068011	4.63419681438899	5.7775078232874915	up	GO:0016491,oxidoreductase activity	GO:0055114,oxidation-reduction process
CsGy4G005100.1	1.6635331088766998	8.46670815274759	24.699020963897095	6.70182100192564e-07	1.4005361265317499e-05	466.311620241679	279.003215687156	423.590254641627	269.787294890084	434.314997411898	247.330402990896	1.6635331088766998	up	GO:0003677,DNA binding	GO:0046872,metal ion binding
CsGy7G007070.1	1.6807833829901102	8.4996459478765	24.6860676034812	6.747016227227239e-07	1.40866074751604e-05	499.20727965619204	266.102919437971	442.776965784547	268.265937964013	418.130791015468	274.824448726751	1.6807833829901102	up	GO:0009507,chloroplast	GO:0045454,cell redox homeostasis
CsGy6G018030.1	0.431498076148208	3.60679939418316	24.682127477669802	6.76082413661063e-07	1.4102231674288501e-05	8.34562183877725	21.4090022858811	5.6688010194988205	16.101027467594303	8.068827733598841	14.0370444474195	-2.3175074357840897	down	GO:0016740,transferase activity
CsGy3G031230.1	1.87352048778044	4.455830042387031	24.6368503846105	6.92154292628735e-07	1.44239779598463e-05	30.0442386195981	13.1747706374653	25.0299368091717	14.0725515661651	29.171915652242	17.633312033122	1.87352048778044	up
CsGy6G010250.1	0.599732220334244	6.97383881121007	24.627098369274503	6.9566577119193e-07	1.44836184556841e-05	88.8808725829777	174.29123655813495	93.666035306796	140.091616942455	100.205185443753	157.191696084739	-1.66741083119176	down
CsGy4G003960.1	0.3360624984854389	2.91940360632696	24.579817760257807	7.1294534394686e-07	1.48295291784768e-05	3.26870188685442	14.5471425788679	5.58158869612192	10.522718738664	2.82753792373976	9.51270780734215	-2.9756369856999303	down	GO:0016021,integral component of membrane	GO:0022857,transmembrane transporter activity	GO:0055085,transmembrane transport
CsGy5G019950.1	0.5697964554994389	5.5841713532006505	24.558561883315893	7.208532975641091e-07	1.49800436431356e-05	36.929376636589296	51.7384221908793	34.3616554105006	61.99529473743011	33.2408116888431	69.6051790781133	-1.75501267224184	down	GO:0005975,carbohydrate metabolic process	GO:0009505,plant-type cell wall	GO:0009620,response to fungus	GO:0009911,positive regulation of flower development	GO:0009965,leaf morphogenesis	GO:0048046,apoplast	GO:0052692,raffinose alpha-galactosidase activity
CsGy2G009910.1	0.160272978724283	1.67689667756632	24.528129321181	7.323286616244121e-07	1.5204343106984302e-05	1.32139012447306	8.63125885106359	0.8721232337690501	6.29005021084429	0.559921473240077	2.52492787105856	-6.239354930317348	down
CsGy6G030280.1	1.71426423392353	7.472934238455029	24.484483954248198	7.49106722848738e-07	1.55382155405406e-05	252.594154320325	123.650711920377	194.134631836991	131.59737410521998	224.892711446716	136.542159624899	1.71426423392353	up	GO:0003700,DNA binding transcription factor activity	GO:0006355,regulation of transcription, DNA-templated	GO:0009742,brassinosteroid mediated signaling pathway
CsGy6G034130.1	1.81238714732592	5.660354962263138	24.427583298348303	7.71560531563179e-07	1.59890861828957e-05	66.13905307230971	40.3477350772375	59.9148661599337	28.5254423638482	67.86091016975429	38.1668398611655	1.81238714732592	up	GO:0016021,integral component of membrane	GO:0016874,ligase activity	GO:0046872,metal ion binding
CsGy1G007440.1	1.66123217383939	7.05756125447464	24.4132931982495	7.77304854214202e-07	1.60931695814933e-05	182.977758815191	101.69276085793501	150.441257825161	92.4224332588682	163.99719957690598	105.335837671545	1.66123217383939	up	GO:0016021,integral component of membrane	GO:0055085,transmembrane transport
CsGy5G004600.1	1.73213040201695	6.23752032218225	24.346178825722298	8.0486241931188e-07	1.66482580944493e-05	103.068429708899	54.4831660736846	90.78802863535809	47.162064708228996	91.6536073329304	63.108695697489395	1.73213040201695	up	GO:0005524,ATP binding	GO:0005829,cytosol	GO:0008756,o-succinylbenzoate-CoA ligase activity	GO:0009506,plasmodesma	GO:0009570,chloroplast stroma	GO:0009735,response to cytokinin	GO:0010030,positive regulation of seed germination	GO:0010214,seed coat development	GO:0033611,oxalate catabolic process	GO:0046686,response to cadmium ion	GO:0048046,apoplast	GO:0050203,oxalate-CoA ligase activity	GO:0050832,defense response to fungus
CsGy6G022150.1	5.20789689062215	0.618066947078436	24.284650501838602	8.30986302012191e-07	1.7172690048441e-05	2.3645928543202204	0.686185970701317	1.831458790915	0.253559487678651	1.86203716929204	0.23201726359371105	5.20789689062215	up	GO:0004553,hydrolase activity, hydrolyzing O-glycosyl compounds	GO:0005618,cell wall	GO:0010411,xyloglucan metabolic process	GO:0016762,xyloglucan:xyloglucosyl transferase activity	GO:0042546,cell wall biogenesis	GO:0048046,apoplast	GO:0071555,cell wall organization
CsGy3G010350.1	0.4620716306841789	3.488772818056	24.2196308033243	8.59517193881065e-07	1.77458466566296e-05	8.69335608205963	17.703598044094	6.80256122339859	15.340349004558401	5.86196886628976	13.3409926566384	-2.16416662178399	down
CsGy4G015490.1	1.6966100027981397	7.69990405078162	24.2090474841492	8.64253276435598e-07	1.78271226253108e-05	252.38551377435505	146.432086147661	291.027523108732	146.430604134421	240.13383049907	168.792559264425	1.6966100027981397	up	GO:0006855,drug transmembrane transport	GO:0015238,drug transmembrane transporter activity	GO:0015297,antiporter activity	GO:0016021,integral component of membrane
CsGy5G017550.1	2.96360091752306	2.58801896050744	24.171268298281397	8.813740856805891e-07	1.81634744570294e-05	9.73655881190679	3.29369265936632	8.19795839742907	1.5213569260718998	7.10332697915112	3.59626758570252	2.96360091752306	up
CsGy5G026520.1	0.580492125757177	5.23785427133457	24.168347065292	8.82712013408816e-07	1.81742497460663e-05	28.653301646468506	48.7192039197935	27.1230325702175	53.50105190019529	27.378842822553306	41.1830642878837	-1.72267625283569	down	GO:0004579,dolichyl-diphosphooligosaccharide-protein glycotransferase activity	GO:0005774,vacuolar membrane	GO:0005789,endoplasmic reticulum membrane	GO:0005886,plasma membrane	GO:0006486,protein glycosylation	GO:0009505,plant-type cell wall	GO:0016021,integral component of membrane
CsGy3G000200.1	0.555930770210851	4.79145396187638	24.162678473891397	8.85314047282831e-07	1.82110079578529e-05	21.211788840225502	40.0732606889569	19.273923466296	37.019685201083	18.896229051334	29.9302270035887	-1.79878512502685	down	GO:0004674,protein serine/threonine kinase activity	GO:0005524,ATP binding	GO:0006468,protein phosphorylation
CsGy7G019850.1	2.6082106049893303	4.47584659808946	24.160162402944998	8.864714539049221e-07	1.8218009658223e-05	40.058984826130796	12.488584666764	35.0593539975158	11.029837714021301	19.3100150889545	12.6449408658573	2.6082106049893303	up	GO:0005634,nucleus	GO:0006355,regulation of transcription, DNA-templated	GO:0008289,lipid binding	GO:0043565,sequence-specific DNA binding
CsGy4G014600.1	0.3807216230333029	4.06841681155976	24.143943417778	8.93968779271401e-07	1.83551711235669e-05	9.945199357876222	33.348638176084	7.41304748703692	16.354586955273	10.5515439593216	23.897778150152195	-2.62659103003594	down
CsGy7G002210.1	2.14119599594818	4.36474660888819	24.128572892222	9.011325736130449e-07	1.84852383867743e-05	28.527074116157	13.7798494264297	24.3091269564616	8.94583228479048	29.570598499489304	15.7279862644905	2.14119599594818	up	GO:0016874,ligase activity
CsGy5G029360.1	0.5687935561986149	4.08859017710016	24.1247111886151	9.0294144164739e-07	1.85053200972918e-05	11.962057968914099	21.820713868301894	13.0818485065357	23.454252610275198	11.9997950909931	19.837476037262302	-1.75810711830711	down	GO:0016021,integral component of membrane	GO:0055114,oxidation-reduction process
CsGy7G013590.1	1.74938760850607	6.51561017485	24.103257966712107	9.130568902437441e-07	1.86954476938981e-05	108.910364996043	69.7164946232538	111.806198569192	55.0224088262672	127.03231354947901	74.0135070863938	1.74938760850607	up
CsGy1G021590.1	0.0567750636497316	-0.6661604457312199	24.037256856256494	9.448953757575191e-07	1.93194716405446e-05	0.069546848656477	1.09789755312211	0.0	1.64813666991123	0.0689643396034089	0.4640345271874221	-17.613366427370398	down	GO:0003700,DNA binding transcription factor activity	GO:0005634,nucleus	GO:0006355,regulation of transcription, DNA-templated	GO:0043565,sequence-specific DNA binding
CsGy3G010110.1	0.195353529198054	0.691137026913916	24.036501546287198	9.452661027820499e-07	1.93194716405446e-05	0.6259216379082929	4.1171158242079	0.6104862636383349	2.02847590142921	0.344821698017044	2.0881553723434	-5.1189246700845406	down	GO:0004842,ubiquitin-protein transferase activity	GO:0016567,protein ubiquitination	GO:0016874,ligase activity
CsGy3G043380.1	2.10230880845967	5.6412563497290895	24.010161160341703	9.58286339455822e-07	1.9567645418668398e-05	77.8229236465978	29.3687595460164	59.129955249541595	24.8488297925078	64.06787149156689	41.2990729196806	2.10230880845967	up	GO:0006865,amino acid transport	GO:0015171,amino acid transmembrane transporter activity	GO:0016020,membrane
CsGy7G010660.1	0.5669695363924361	4.63625025907829	23.9995595061648	9.63577433372647e-07	1.96576849124824e-05	18.2908211966535	36.7795680295906	18.0529509390193	30.5539182652774	17.6548709384727	28.074088894839	-1.76376319327999	down	GO:0000139,Golgi membrane	GO:0016021,integral component of membrane	GO:0016757,transferase activity, transferring glycosyl groups	GO:0042546,cell wall biogenesis	GO:0071555,cell wall organization
CsGy3G041160.1	3.9072207148348497	2.28600450621382	23.981268854049894	9.7277493305542e-07	1.98271804911058e-05	8.4847155360902	2.05855791210395	7.67468445716764	0.760678463035952	5.03439679104885	2.55218989953082	3.9072207148348497	up	GO:0005622,intracellular	GO:0035556,intracellular signal transduction	GO:0045454,cell redox homeostasis	GO:0046872,metal ion binding
CsGy1G001590.1	1.7095530432844197	7.9748845287921215	23.949697221185	9.8885842721695e-07	2.0136589232953e-05	272.554099884734	189.387327913564	325.040329225725	181.675372921753	353.304311788264	185.149776347781	1.7095530432844197	up	GO:0005992,trehalose biosynthetic process	GO:0016740,transferase activity
CsGy5G012000.1	0.227268466840742	0.347807675290645	23.9332639832175	9.973352397896359e-07	2.0290676256231105e-05	0.4172810919388621	1.64684632968316	0.52327394026143	1.77491641375056	0.41378603762045296	2.55218989953082	-4.40008248350946	down
CsGy2G011050.1	0.545918813081525	3.52684523753402	23.9171906120723	1.00569691276601e-06	2.04421419880187e-05	7.99788759549486	15.64504013199	8.285170720805969	15.467128748397698	8.13779207320225	13.689018552029	-1.83177420531698	down	GO:0016021,integral component of membrane
CsGy5G025650.1	0.531332937472391	4.0003408612381	23.9145143007883	1.0070959923448999e-06	2.0451936645998607e-05	11.5447768769752	22.6441370331435	9.157293954575021	20.5383185019707	12.551509807820402	19.721467405465397	-1.88205911863305	down	GO:0004846,urate oxidase activity	GO:0005777,peroxisome	GO:0006144,purine nucleobase metabolic process	GO:0007031,peroxisome organization	GO:0019628,urate catabolic process	GO:0055114,oxidation-reduction process
CsGy4G000790.1	3.291423395214529	2.43238999245012	23.9111873681914	1.00883791498251e-06	2.04623682432283e-05	9.3888245686244	2.60750668866501	8.02353375067526	1.39457718223258	5.4481828286693	2.9002157949213903	3.291423395214529	up	GO:0001101,response to acid chemical	GO:0009409,response to cold	GO:1901700,response to oxygen-containing compound
CsGy6G001650.1	1.85323875999632	10.4639650582065	23.9100291988823	1.00944502051983e-06	2.04623682432283e-05	1936.18426659632	1058.51047840385	1626.85868027279	832.3090183051711	1939.62205134587	1078.41624118357	1.85323875999632	up	GO:0006952,defense response	GO:0019441,tryptophan catabolic process to kynurenine	GO:0020037,heme binding	GO:0046872,metal ion binding
CsGy7G007110.1	0.606280502145337	6.86622464083081	23.9049553345994	1.0121090317009198e-06	2.04977358663643e-05	83.8734994797113	164.684632968316	88.25887125742778	136.79534360263202	92.0673933705509	134.454004252556	-1.64940155004404	down	GO:0000462,maturation of SSU-rRNA from tricistronic rRNA transcript (SSU-rRNA, 5.8S rRNA, LSU-rRNA)	GO:0003723,RNA binding	GO:0003735,structural constituent of ribosome	GO:0006412,translation	GO:0022627,cytosolic small ribosomal subunit
CsGy2G005080.1	0.251695712525149	1.40380032052709	23.867002180798202	1.0322610768253401e-06	2.0886894275001198e-05	1.5300306704425002	3.97987863006764	0.6104862636383349	5.7050884727696385	1.03446509405113	3.2482416903119504	-3.9730513879932703	down	GO:0010112,regulation of systemic acquired resistance
CsGy3G003170.1	0.513584064720244	4.13845936762842	23.830703010209106	1.05191127678708e-06	2.12640249148077e-05	11.475230028318698	25.526118110089	11.599239009128402	26.2434069747404	12.8273671662341	18.329363823903197	-1.9471009104317	down	GO:0016021,integral component of membrane	GO:0016192,vesicle-mediated transport
CsGy5G028960.1	2.0669747851776	4.04617921264814	23.829065188976106	1.0528066869650998e-06	2.12640249148077e-05	19.334023926500606	9.33212920153792	26.686970953332896	12.044075664735901	19.2410507493511	10.0927509663264	2.0669747851776	up	GO:0004497,monooxygenase activity	GO:0005506,iron ion binding	GO:0016705,oxidoreductase activity, acting on paired donors, with incorporation or reduction of molecular oxygen	GO:0020037,heme binding	GO:0055114,oxidation-reduction process
CsGy1G023930.1	2.45178193219581	2.7853443365684902	23.8248582028727	1.05511018531041e-06	2.12912641738022e-05	11.0579489363798	4.52882740662869	8.11074607405216	3.0427138521438097	8.41364943161588	3.71227621749938	2.45178193219581	up
CsGy3G037460.1	2.28286210007954	3.3459490529468594	23.815674041676	1.0601564683673701e-06	2.13737512944446e-05	14.326650823234301	4.80330179490922	10.7271157753593	5.95864796044829	15.516976410767	6.96051790781133	2.28286210007954	up	GO:0005983,starch catabolic process	GO:0006470,protein dephosphorylation	GO:0008138,protein tyrosine/serine/threonine phosphatase activity	GO:0009569,chloroplast starch grain	GO:0009570,chloroplast stroma	GO:0019203,carbohydrate phosphatase activity
CsGy4G012860.1	0.0179714926411822	-1.2125606784191	23.7992460952472	1.06924332913102e-06	2.15374776449534e-05	0.0	0.9606603589818442	0.0	0.760678463035952	0.0	0.23201726359371105	-55.6436807985816	down	GO:0004601,peroxidase activity	GO:0005576,extracellular region	GO:0006979,response to oxidative stress	GO:0020037,heme binding	GO:0042744,hydrogen peroxide catabolic process	GO:0046872,metal ion binding	GO:0055114,oxidation-reduction process	GO:0098869,cellular oxidant detoxification
CsGy3G016800.1	1.6546578491762298	5.650127218594201	23.7851229300326	1.07711775149703e-06	2.1676508684910502e-05	58.2802591741278	35.269958894047704	67.58955061710141	40.4427382847448	60.6196545113964	36.890744911400105	1.6546578491762298	up
CsGy4G003310.1	1.94369407158796	3.77647541225134	23.7646070899054	1.08866015029792e-06	2.18890388019324e-05	16.4826031315851	8.50870603669633	19.4483481130498	7.86034411803817	16.8962632028352	10.672794125310698	1.94369407158796	up
CsGy5G014560.1	1.81729541042274	4.862291086239678	23.7537336112004	1.09482787857291e-06	2.1993218050827693e-05	42.4931245291075	18.5270212089356	36.6291758183001	21.045437477328	31.930489236378303	21.461596882418306	1.81729541042274	up	GO:0005737,cytoplasm	GO:0030001,metal ion transport	GO:0046914,transition metal ion binding	GO:0046916,cellular transition metal ion homeostasis
CsGy5G008910.1	0.23812104665915695	0.227840579259998	23.7388089752734	1.1033506315809099e-06	2.21444755922512e-05	0.4172810919388621	1.92132071796369	0.43606161688452505	1.64813666991123	0.41378603762045296	1.85613810874969	-4.1995447862758	down	GO:0003700,DNA binding transcription factor activity	GO:0005634,nucleus	GO:0006355,regulation of transcription, DNA-templated	GO:0043565,sequence-specific DNA binding
CsGy5G020460.1	2.44058568618844	2.5197165201431804	23.7014678060507	1.12496704490773e-06	2.2558017236827806e-05	7.8587938981819105	2.8819810769455296	8.54680769093669	2.78915436446516	6.413683583117031	3.59626758570252	2.44058568618844	up	GO:0005737,cytoplasm	GO:0006415,translational termination	GO:0016149,translation release factor activity, codon specific
CsGy3G041890.1	0.414786756759201	3.2774324877964003	23.6943562307685	1.1291317559504102e-06	2.26211858887531e-05	5.98102898445703	18.8014955972161	5.3199517259912	11.790516177057299	5.86196886628976	11.0208200207013	-2.4108773573514504	down	GO:0016021,integral component of membrane
CsGy1G021700.1	0.462319141374295	5.91598099858901	23.663050745840106	1.14764963493688e-06	2.29715364091765e-05	39.4330631882225	103.065132799338	29.1289160078863	78.4766614365424	46.068178855077115	66.82097191498879	-2.16300799708917	down	GO:0004672,protein kinase activity	GO:0005524,ATP binding	GO:0006468,protein phosphorylation	GO:0016021,integral component of membrane
CsGy1G006720.1	0.3724888728405921	1.67337513006686	23.6355344458779	1.16417747567553e-06	2.32814613027918e-05	1.73867121641193	5.2497343874475	1.4826094974073798	4.80267025612132	1.93100150889545	3.97979212242293	-2.68464395291602	down	GO:0004672,protein kinase activity	GO:0005524,ATP binding	GO:0006468,protein phosphorylation	GO:0016021,integral component of membrane	GO:0030247,polysaccharide binding
CsGy7G010960.1	1.69509047930103	5.3253236599708	23.6200351658737	1.17359209991103e-06	2.3448706670086105e-05	50.885134115938605	32.4313447704505	46.2581140176974	26.0967228111183	52.6500664624869	29.9199022353588	1.69509047930103	up	GO:0003677,DNA binding	GO:0005634,nucleus
CsGy1G000940.1	0.30668338325490097	6.08940725006104	23.615969618424398	1.17607422431237e-06	2.3477263253104106e-05	21.976804175446702	103.33960718761801	44.4782849222215	147.82518131665302	29.861559048276	62.760669802098796	-3.2606918229046804	down	GO:0016757,transferase activity, transferring glycosyl groups	GO:0016787,hydrolase activity
CsGy3G032860.1	0.0133119803411223	-0.9550991458034142	23.539420292614498	1.2238049740925899e-06	2.4408231943038002e-05	0.0	1.78408352382343	0.0	0.507118975357302	0.0	0.34802589539056705	-75.1203032437541	down	GO:0016021,integral component of membrane
CsGy4G007200.1	0.625726108776487	6.235291854446441	23.500258198745108	1.24897004516386e-06	2.48878767355351e-05	59.7407429959138	98.5363053927092	53.373244208078795	90.2671776135997	60.7575831906032	89.3266464835788	-1.59814331857648	down
CsGy6G001290.1	0.44178929264151	3.85998642133282	23.492984194981297	1.25370106398742e-06	2.49598449328495e-05	7.719700200868949	19.2132071796369	7.23862284028311	23.8345918417932	11.792902072182901	17.7493206649189	-2.26352249059927	down	GO:0004672,protein kinase activity	GO:0005524,ATP binding	GO:0006468,protein phosphorylation	GO:0016021,integral component of membrane	GO:0030247,polysaccharide binding
CsGy2G006070.1	3.29951117957626	1.91910038052944	23.467921347357397	1.2701400418110599e-06	2.5264569716595105e-05	4.89540267692942	2.0763987473421897	6.670347341159201	1.15509024612009	4.13786037620453	1.5081122133591205	3.29951117957626	up
CsGy7G010690.1	0.0503043932183357	-1.06208048375339	23.4641001076511	1.27266535531817e-06	2.52922389419648e-05	0.0	0.686185970701317	0.0	0.507118975357302	0.0689643396034089	0.928069054374844	-19.8789794692426	down	GO:0016788,hydrolase activity, acting on ester bonds
CsGy6G004680.1	1.8596539952219	7.385049704698808	23.4605330766081	1.2750272158986901e-06	2.53166134106047e-05	228.67003838249698	116.514377825084	203.72798740845002	91.91531428351091	218.13420616558201	141.29851352857	1.8596539952219	up	GO:0004674,protein serine/threonine kinase activity	GO:0005524,ATP binding	GO:0006468,protein phosphorylation	GO:0016021,integral component of membrane
CsGy2G020750.1	2.11078652782054	4.51980033430847	23.456847311881297	1.27747231243485e-06	2.53206516553846e-05	30.6006134088499	11.8023986960627	37.2396620819384	16.101027467594303	23.9306258423829	15.4291480289818	2.11078652782054	up	GO:0016787,hydrolase activity
CsGy5G006670.1	0.6236639844972099	5.85039319448977	23.4568030419002	1.27750170922539e-06	2.53206516553846e-05	42.3540308317945	69.4420202349733	43.2573123949449	75.5607273282379	47.3095369679385	68.2130754965511	-1.60342752645271	down	GO:0004725,protein tyrosine phosphatase activity	GO:0008138,protein tyrosine/serine/threonine phosphatase activity	GO:0035335,peptidyl-tyrosine dephosphorylation	GO:0051015,actin filament binding
CsGy4G012810.1	0.446392613541909	7.799688529055881	23.4487247700379	1.2828773329474199e-06	2.54046170249215e-05	142.014664956526	301.510115526159	109.62589048477	395.806360266374	161.10069731356302	227.608935585431	-2.2401804368255203	down	GO:0004601,peroxidase activity	GO:0005576,extracellular region	GO:0006979,response to oxidative stress	GO:0020037,heme binding	GO:0042744,hydrogen peroxide catabolic process	GO:0046872,metal ion binding	GO:0055114,oxidation-reduction process	GO:0098869,cellular oxidant detoxification
CsGy1G012460.1	2.20159838364992	3.60922951404586	23.4291050376892	1.29602778222069e-06	2.56422604152235e-05	15.8566814936768	7.136334095293701	20.146046700065106	7.86034411803817	12.758402826630599	7.0765265396081904	2.20159838364992	up	GO:0016788,hydrolase activity, acting on ester bonds
CsGy5G008070.1	1.74628035202297	10.9006543482758	23.420563974656	1.30179472848021e-06	2.57335273543012e-05	2691.3934961570103	1469.3986376598002	2267.0843461826503	1290.61779228433	2333.54635916055	1415.76934244883	1.74628035202297	up	GO:0046872,metal ion binding
CsGy5G023330.1	0.345769094685167	2.89435015728765	23.411444783828696	1.3079804396794501e-06	2.58329033161845e-05	3.68598297879328	12.2141102784834	4.883890109106679	14.199331310004402	3.1033952821534	7.308543803201902	-2.8921034741712006	down	GO:0005794,Golgi apparatus	GO:0006486,protein glycosylation	GO:0010488,UDP-galactose:N-glycan beta-1,3-galactosyltransferase activity	GO:0010493,Lewis a epitope biosynthetic process	GO:0016021,integral component of membrane	GO:0030246,carbohydrate binding
CsGy7G014350.1	2.48108005570076	2.59234138505799	23.390804228759798	1.3220903922951e-06	2.6088470413624895e-05	9.24973087131145	2.8819810769455296	8.45959536755978	3.42305308366179	6.413683583117031	3.36425032210881	2.48108005570076	up	GO:0006629,lipid metabolic process	GO:0016787,hydrolase activity
CsGy7G003360.1	0.554612213097106	8.14099877680024	23.3809663822434	1.32886919832681e-06	2.6199049853484694e-05	205.789125174516	408.555126955564	208.001391253918	389.594152818247	190.548470324219	291.645700337295	-1.80306162826045	down	GO:0003994,aconitate hydratase activity	GO:0008152,metabolic process	GO:0051539,4 iron, 4 sulfur cluster binding
[truncated: 1,875 more rows]

## Sheet: Tab. S2
ID					FDR	Vanda mock-inoculated						Vanda CMV-inoculated						fold_change	up_down	function
[truncated: 360 more rows]
